# Supplementary material for: PARP1 depletion induces RIG-I-dependent signaling in human cancer cells
Source: PLoS One. 2018 Mar 28;13(3):e0194611. doi: 10.1371/journal.pone.0194611 (PMC5874037; doi:10.1371/journal.pone.0194611)
Supplement: S1 Table — (XLSX) [file pone.0194611.s015.xlsx]

## Sheet: RGho_HCT116_vs_HCT116-EV_gene_e
test_id	gene_id	gene	locus	HCT116 status	HCT116-EV	HCT116	HCT116_log2(fold_change)	HCT116_test_stat	HCT116_p_value	HCT116_q_value	HCT116_significant	HCT116_neg_LG10(pvalue)
XLOC_005058	XLOC_005058	PARP1	1:226542883-226595801	OK	98.7295	2.91623	-5.08131	-13.4732	5e-05	0.00382975	yes	4.30103
XLOC_022499	XLOC_022499	HOXB8	17:46689707-46692301	OK	11.2721	0.592145	-4.25067	-8.21805	5e-05	0.00382975	yes	4.30103
XLOC_020613	XLOC_020613	SNORD3A	17:19091328-19091545	OK	12431.2	1053.29	-3.56099	-8.50591	5e-05	0.00382975	yes	4.30103
XLOC_000899	XLOC_000899	PDE4B	1:66258192-66840576	OK	34.2363	3.32768	-3.36294	-7.87812	5e-05	0.00382975	yes	4.30103
XLOC_013201	XLOC_013201	TESC	12:117476727-117537251	OK	10.177	1.34616	-2.91839	-6.1383	5e-05	0.00382975	yes	4.30103
XLOC_012045	XLOC_012045	KLRC2	12:10583197-10588592	OK	5.01626	0.711753	-2.81716	-5.70084	5e-05	0.00382975	yes	4.30103
XLOC_012542	XLOC_012542	LOC100507065	12:65892094-66036152	OK	1.64043	0.286275	-2.5186	-4.88366	5e-05	0.00382975	yes	4.30103
XLOC_024352	XLOC_024352	ZNF85	19:21106052-21134478	OK	1.93298	0.375886	-2.36246	-4.28911	5e-05	0.00382975	yes	4.30103
XLOC_006720	XLOC_006720	ARMC4	10:28072917-28288050	OK	6.7386	1.32694	-2.34434	-5.89036	5e-05	0.00382975	yes	4.30103
XLOC_012946	XLOC_012946	KITLG	12:88886569-88974250	OK	320.515	64.9671	-2.30261	-6.06323	5e-05	0.00382975	yes	4.30103
XLOC_048023	XLOC_048023	IGF2BP3	7:23349827-23510058	OK	22.1986	4.68538	-2.24423	-5.87894	5e-05	0.00382975	yes	4.30103
XLOC_007784	XLOC_007784	PDE3B	11:14665268-14893605	OK	3.96481	0.877782	-2.17532	-5.43519	5e-05	0.00382975	yes	4.30103
XLOC_050158	XLOC_050158	LOC100130231	8:126934766-126969042	OK	1.24325	0.300259	-2.04984	-4.01222	5e-05	0.00382975	yes	4.30103
XLOC_048504	XLOC_048504	CDK6	7:92234234-92465941	OK	12.7196	3.09675	-2.03823	-5.57009	5e-05	0.00382975	yes	4.30103
XLOC_006658	XLOC_006658	C10orf114	10:21781286-21786422	OK	5.03543	1.26473	-1.99328	-4.24995	5e-05	0.00382975	yes	4.30103
XLOC_006719	XLOC_006719	MKX	10:27961802-28056910	OK	17.0525	4.40379	-1.95317	-4.72135	5e-05	0.00382975	yes	4.30103
XLOC_000999	XLOC_000999	PRKACB	1:84543744-84704181	OK	53.1113	14.3425	-1.88873	-5.16839	5e-05	0.00382975	yes	4.30103
XLOC_007174	XLOC_007174	HTR7	10:92500565-92617671	OK	13.5245	4.01709	-1.75136	-4.21511	5e-05	0.00382975	yes	4.30103
XLOC_044681	XLOC_044681	AKAP12	6:151561133-151679694	OK	209.941	62.6542	-1.7445	-4.39945	5e-05	0.00382975	yes	4.30103
XLOC_023556	XLOC_023556	DSC3	18:28570051-28622812	OK	2.96257	0.886499	-1.74066	-4.41312	5e-05	0.00382975	yes	4.30103
XLOC_053132	XLOC_053132	CNTNAP3	9:39072037-39288301	OK	3.15386	0.951019	-1.72957	-4.37785	5e-05	0.00382975	yes	4.30103
XLOC_023394	XLOC_023394	TSHZ1	18:72922730-73001901	OK	2.43225	0.735598	-1.7253	-4.05795	5e-05	0.00382975	yes	4.30103
XLOC_051467	XLOC_051467	LOC100507056	8:128216596-128232691	OK	3.07186	0.971961	-1.66014	-3.76739	5e-05	0.00382975	yes	4.30103
XLOC_035199	XLOC_035199	PVRL3	3:110790514-110920237	OK	42.9081	13.5885	-1.65887	-3.44906	5e-05	0.00382975	yes	4.30103
XLOC_025761	XLOC_025761	UNC13A	19:17712136-17799159	OK	6.69214	2.23663	-1.58114	-4.23484	5e-05	0.00382975	yes	4.30103
XLOC_052064	XLOC_052064	CNTNAP3B	9:43684838-43923333	OK	4.49686	1.50739	-1.57686	-3.46324	5e-05	0.00382975	yes	4.30103
XLOC_030684	XLOC_030684	IRS1	2:227574549-227664579	OK	44.0026	14.8538	-1.56676	-4.08563	5e-05	0.00382975	yes	4.30103
XLOC_027926	XLOC_027926	SSFA2	2:182669239-182795465	OK	229.186	78.2877	-1.54966	-4.04548	5e-05	0.00382975	yes	4.30103
XLOC_039683	XLOC_039683	TSPAN5	4:99391516-99579812	OK	21.2083	7.2595	-1.54669	-4.25603	5e-05	0.00382975	yes	4.30103
XLOC_022388	XLOC_022388	GJC1	17:42871012-42908179	OK	8.95863	3.10495	-1.52871	-3.86916	5e-05	0.00382975	yes	4.30103
XLOC_036606	XLOC_036606	CPOX	3:98292413-98312563	OK	173.803	60.2846	-1.52759	-4.07591	5e-05	0.00382975	yes	4.30103
XLOC_043179	XLOC_043179	FOXC1	6:1610144-1614252	OK	22.4085	7.99415	-1.48703	-4.07212	5e-05	0.00382975	yes	4.30103
XLOC_040601	XLOC_040601	VCAN	5:82767492-82878122	OK	6.72598	2.51376	-1.4199	-3.79783	5e-05	0.00382975	yes	4.30103
XLOC_006722	XLOC_006722	MPP7	10:28339921-28592098	OK	37.0405	14.7602	-1.32739	-3.4683	5e-05	0.00382975	yes	4.30103
XLOC_031884	XLOC_031884	SDC4	20:43953927-43977064	OK	26.0686	59.9778	1.20212	3.37307	5e-05	0.00382975	yes	4.30103
XLOC_036305	XLOC_036305	ALS2CL	3:46710432-46735195	OK	4.5407	10.4837	1.20716	3.24776	5e-05	0.00382975	yes	4.30103
XLOC_053586	XLOC_053586	KLF4	9:110247132-110252139	OK	9.62143	23.1554	1.26702	3.51797	5e-05	0.00382975	yes	4.30103
XLOC_044073	XLOC_044073	NT5E	6:86159301-86205509	OK	8.5146	20.5847	1.27357	3.49169	5e-05	0.00382975	yes	4.30103
XLOC_005741	XLOC_005741	DDIT4	10:74033676-74035797	OK	60.4193	149.728	1.30926	3.64526	5e-05	0.00382975	yes	4.30103
XLOC_018315	XLOC_018315	MSLN	16:810764-818865	OK	21.6666	53.6969	1.30937	3.58861	5e-05	0.00382975	yes	4.30103
XLOC_052874	XLOC_052874	NFIB	9:14081730-14398982	OK	2.30932	5.7628	1.3193	3.58456	5e-05	0.00382975	yes	4.30103
XLOC_018963	XLOC_018963	CDH1	16:68771194-68869444	OK	10.6948	27.1541	1.34426	3.80472	5e-05	0.00382975	yes	4.30103
XLOC_043871	XLOC_043871	FAM83B	6:54711047-54810056	OK	5.10883	12.9749	1.34466	3.62128	5e-05	0.00382975	yes	4.30103
XLOC_030444	XLOC_030444	SCG2	2:224461657-224559206	OK	6.09037	15.4874	1.34649	3.42233	5e-05	0.00382975	yes	4.30103
XLOC_010776	XLOC_010776	EMP1	12:13349601-13369708	OK	13.7312	35.1917	1.35777	3.6602	5e-05	0.00382975	yes	4.30103
XLOC_021164	XLOC_021164	ITGA3	17:48133110-48167893	OK	55.3548	142.155	1.36068	3.69873	5e-05	0.00382975	yes	4.30103
XLOC_004321	XLOC_004321	S100A4	1:153516094-153518282	OK	422.251	1086.24	1.36317	3.75282	5e-05	0.00382975	yes	4.30103
XLOC_029292	XLOC_029292	TGFA	2:70674415-70781375	OK	11.127	28.7475	1.36937	3.76703	5e-05	0.00382975	yes	4.30103
XLOC_014671	XLOC_014671	IRF9	14:24630421-24635774	OK	5.28562	13.6577	1.36957	3.62669	5e-05	0.00382975	yes	4.30103
XLOC_043701	XLOC_043701	CDKN1A	6:36644236-36655116	OK	52.0654	134.928	1.37379	3.77878	5e-05	0.00382975	yes	4.30103
XLOC_050573	XLOC_050573	DUSP4	8:29190578-29208267	OK	31.4757	81.6673	1.37552	3.75876	5e-05	0.00382975	yes	4.30103
XLOC_049905	XLOC_049905	MATN2	8:98881265-99048948	OK	0.96936	2.52927	1.38361	3.33678	5e-05	0.00382975	yes	4.30103
XLOC_000856	XLOC_000856	PRKAA2	1:57110989-57181008	OK	1.65445	4.3469	1.39364	3.79201	5e-05	0.00382975	yes	4.30103
XLOC_021180	XLOC_021180	EPN3	17:48610047-48621111	OK	3.96875	10.43	1.39398	3.48261	5e-05	0.00382975	yes	4.30103
XLOC_052646	XLOC_052646	ASS1	9:133320093-133376661	OK	26.1677	69.1254	1.40143	3.93726	5e-05	0.00382975	yes	4.30103
XLOC_015533	XLOC_015533	TNFAIP2	14:103588603-103603778	OK	24.2045	64.0699	1.40437	3.89931	5e-05	0.00382975	yes	4.30103
XLOC_008394	XLOC_008394	CCND1	11:69455872-69469242	OK	168.405	446.481	1.40667	3.6289	5e-05	0.00382975	yes	4.30103
XLOC_055146	XLOC_055146	ARSD	X:2822010-2847392	OK	1.59768	4.28123	1.42205	3.48873	5e-05	0.00382975	yes	4.30103
XLOC_017153	XLOC_017153	FAH	15:80445129-80478924	OK	4.54825	12.263	1.43093	3.68341	5e-05	0.00382975	yes	4.30103
XLOC_031625	XLOC_031625	TMX4	20:7957902-8000466	OK	6.1572	16.6706	1.43696	3.479	5e-05	0.00382975	yes	4.30103
XLOC_037446	XLOC_037446	LIPH	3:185224046-185270638	OK	2.66213	7.20856	1.43713	3.77195	5e-05	0.00382975	yes	4.30103
XLOC_051367	XLOC_051367	SYBU	8:110586404-110704020	OK	7.80805	21.3629	1.45207	3.88691	5e-05	0.00382975	yes	4.30103
XLOC_005432	XLOC_005432	KIAA1217	10:23983674-24836772	OK	0.863353	2.37601	1.46052	3.75567	5e-05	0.00382975	yes	4.30103
XLOC_018362	XLOC_018362	SLC9A3R2	16:2076887-2089027	OK	13.9817	38.8595	1.47473	3.93354	5e-05	0.00382975	yes	4.30103
XLOC_001907	XLOC_001907	LAMC2	1:183155005-183387634	OK	4.25374	12.0846	1.50636	4.01452	5e-05	0.00382975	yes	4.30103
XLOC_008402	XLOC_008402	ANO1	11:69923761-70035651	OK	19.2869	55.116	1.51485	4.15783	5e-05	0.00382975	yes	4.30103
XLOC_048223	XLOC_048223	TNS3	7:47314748-47622283	OK	4.78092	13.7967	1.52896	4.27309	5e-05	0.00382975	yes	4.30103
XLOC_000936	XLOC_000936	CTH	1:70875632-70911732	OK	3.71768	10.776	1.53534	3.49628	5e-05	0.00382975	yes	4.30103
XLOC_050003	XLOC_050003	MAL2	8:120220609-120257933	OK	54.4438	158.006	1.53714	4.18442	5e-05	0.00382975	yes	4.30103
XLOC_055790	XLOC_055790	COL4A6	X:107398836-107682704	OK	0.315744	0.918323	1.54025	3.56874	5e-05	0.00382975	yes	4.30103
XLOC_000281	XLOC_000281	PADI3	1:17575592-17610728	OK	0.680461	1.98145	1.54197	3.40159	5e-05	0.00382975	yes	4.30103
XLOC_005975	XLOC_005975	PAPSS2	10:89419475-89507462	OK	5.14908	15.0348	1.54592	4.10797	5e-05	0.00382975	yes	4.30103
XLOC_031805	XLOC_031805	FER1L4	20:34146505-34203205	OK	1.32217	3.89385	1.55829	3.67244	5e-05	0.00382975	yes	4.30103
XLOC_053816	XLOC_053816	PTGES	9:132500614-132515344	OK	10.7696	32.0406	1.57293	4.29066	5e-05	0.00382975	yes	4.30103
XLOC_023289	XLOC_023289	RAB27B	18:52495651-52562747	OK	0.841742	2.50491	1.57331	3.8923	5e-05	0.00382975	yes	4.30103
XLOC_032077	XLOC_032077	PTK6	20:62159765-62168707	OK	2.18878	6.54961	1.58128	3.70988	5e-05	0.00382975	yes	4.30103
XLOC_029942	XLOC_029942	IFIH1	2:163122371-163175423	OK	1.61336	4.85412	1.58914	4.11685	5e-05	0.00382975	yes	4.30103
XLOC_003553	XLOC_003553	PPAP2B	1:56960418-57045257	OK	1.6207	4.94621	1.6097	3.99793	5e-05	0.00382975	yes	4.30103
XLOC_013123	XLOC_013123	TRPV4	12:110220891-110271241	OK	0.542832	1.73199	1.67386	3.29251	5e-05	0.00382975	yes	4.30103
XLOC_024217	XLOC_024217	CYP4F3	19:15751706-15773583	OK	0.631664	2.01656	1.67466	3.74858	5e-05	0.00382975	yes	4.30103
XLOC_028987	XLOC_028987	GALNT14	2:31133332-31361571	OK	3.95355	12.6427	1.67708	4.38399	5e-05	0.00382975	yes	4.30103
XLOC_036115	XLOC_036115	SATB1	3:18386920-18505831	OK	1.11943	3.58014	1.67725	3.62425	5e-05	0.00382975	yes	4.30103
XLOC_038871	XLOC_038871	TLR3	4:186990086-187008117	OK	0.982077	3.14949	1.68121	4.10401	5e-05	0.00382975	yes	4.30103
XLOC_002937	XLOC_002937	DHRS3	1:12627911-12679963	OK	20.1868	65.3413	1.69458	4.59947	5e-05	0.00382975	yes	4.30103
XLOC_009672	XLOC_009672	FTH1	11:61717355-61735132	OK	506.722	1643.29	1.69732	4.38172	5e-05	0.00382975	yes	4.30103
XLOC_002670	XLOC_002670	ZNF238	1:244212245-244220778	OK	1.54671	5.08112	1.71594	4.27101	5e-05	0.00382975	yes	4.30103
XLOC_036527	XLOC_036527	FRMD4B	3:69218811-69591846	OK	0.457742	1.50451	1.71669	4.12697	5e-05	0.00382975	yes	4.30103
XLOC_028150	XLOC_028150	MAP2	2:210288742-210598874	OK	0.916134	3.07612	1.74748	4.23195	5e-05	0.00382975	yes	4.30103
XLOC_012218	XLOC_012218	PRICKLE1	12:42850092-42983605	OK	1.16182	3.9052	1.74902	4.22937	5e-05	0.00382975	yes	4.30103
XLOC_025523	XLOC_025523	ZNF426	19:9636449-9649303	OK	0.694956	2.34811	1.75651	4.15842	5e-05	0.00382975	yes	4.30103
XLOC_016205	XLOC_016205	LTBP2	14:74964885-75079034	OK	0.394151	1.35369	1.78007	4.23296	5e-05	0.00382975	yes	4.30103
XLOC_050017	XLOC_050017	NOV	8:120428551-120436678	OK	2.03294	7.00123	1.78404	4.51311	5e-05	0.00382975	yes	4.30103
XLOC_000313	XLOC_000313	CDA	1:20915443-20945401	OK	7.30258	25.3491	1.79545	4.38833	5e-05	0.00382975	yes	4.30103
XLOC_021456	XLOC_021456	ITGB4	17:73717445-73753899	OK	40.1063	139.363	1.79694	4.97051	5e-05	0.00382975	yes	4.30103
XLOC_022294	XLOC_022294	KRT15	17:39669996-39675270	OK	4.87907	16.9888	1.79991	4.78705	5e-05	0.00382975	yes	4.30103
XLOC_000703	XLOC_000703	TMEM125	1:43735664-43739707	OK	4.28343	14.9334	1.8017	4.40503	5e-05	0.00382975	yes	4.30103
XLOC_023353	XLOC_023353	SERPINB5	18:61144143-61172318	OK	8.1775	28.5404	1.80327	4.94183	5e-05	0.00382975	yes	4.30103
XLOC_022836	XLOC_022836	UNC13D	17:73822156-73840850	OK	3.86318	13.5145	1.80664	4.84009	5e-05	0.00382975	yes	4.30103
XLOC_004330	XLOC_004330	S100A14	1:153586730-153589659	OK	74.1883	262.769	1.82453	5.04817	5e-05	0.00382975	yes	4.30103
XLOC_052165	XLOC_052165	PCSK5	9:78505559-78977255	OK	2.43996	8.66764	1.82878	4.64299	5e-05	0.00382975	yes	4.30103
XLOC_033914	XLOC_033914	PDGFB	22:39611747-39643868	OK	4.84381	17.2717	1.83419	4.59507	5e-05	0.00382975	yes	4.30103
XLOC_011144	XLOC_011144	IGFBP6	12:53491435-53496128	OK	45.085	162.114	1.84629	5.04035	5e-05	0.00382975	yes	4.30103
XLOC_033256	XLOC_033256	APOBEC3F	22:39436672-39451977	OK	1.97652	7.13312	1.85157	3.2104	5e-05	0.00382975	yes	4.30103
XLOC_000488	XLOC_000488	SERINC2	1:31875511-31907548	OK	13.1239	47.7805	1.86423	4.70753	5e-05	0.00382975	yes	4.30103
XLOC_043379	XLOC_043379	BTN3A3	6:26434903-26453643	OK	0.8745	3.2341	1.88683	4.54173	5e-05	0.00382975	yes	4.30103
XLOC_040200	XLOC_040200	ADAMTS16	5:5140442-5320412	OK	0.335972	1.26358	1.9111	4.15036	5e-05	0.00382975	yes	4.30103
XLOC_017738	XLOC_017738	MYO1E	15:59428562-59665071	OK	9.77247	37.0988	1.92458	5.33524	5e-05	0.00382975	yes	4.30103
XLOC_025778	XLOC_025778	LOC100653010	19:18492753-18516317	OK	78.5462	298.294	1.92512	3.63144	5e-05	0.00382975	yes	4.30103
XLOC_032327	XLOC_032327	B3GALT5	21:40984899-41035466	OK	0.292763	1.12384	1.94064	3.77546	5e-05	0.00382975	yes	4.30103
XLOC_000239	XLOC_000239	FBLIM1	1:16083107-16113084	OK	0.796267	3.10458	1.96308	4.2503	5e-05	0.00382975	yes	4.30103
XLOC_005781	XLOC_005781	PLAU	10:75669726-75682535	OK	21.2454	82.9073	1.96435	5.49126	5e-05	0.00382975	yes	4.30103
XLOC_040447	XLOC_040447	MAST4	5:65892174-66465611	OK	0.224056	0.874483	1.96457	4.07742	5e-05	0.00382975	yes	4.30103
XLOC_021183	XLOC_021183	ABCC3	17:48712156-48769063	OK	4.50535	17.8547	1.98659	4.32657	5e-05	0.00382975	yes	4.30103
XLOC_041804	XLOC_041804	PDE4D	5:58264864-59843484	OK	0.284401	1.13122	1.99189	4.58124	5e-05	0.00382975	yes	4.30103
XLOC_052830	XLOC_052830	GLIS3	9:3823969-4310434	OK	0.471078	1.88504	2.00056	4.4166	5e-05	0.00382975	yes	4.30103
XLOC_022293	XLOC_022293	KRT13	17:39657232-39661865	OK	0.567939	2.27575	2.00253	4.18729	5e-05	0.00382975	yes	4.30103
XLOC_024292	XLOC_024292	GDF15	19:18492753-18516317	OK	47.3089	190.937	2.01291	3.93849	5e-05	0.00382975	yes	4.30103
XLOC_005069	XLOC_005069	WNT9A	1:228106531-228135823	OK	1.48386	5.99782	2.01509	4.16893	5e-05	0.00382975	yes	4.30103
XLOC_003185	XLOC_003185	IFI6	1:27992571-27998724	OK	13.7564	56.1878	2.03015	5.24583	5e-05	0.00382975	yes	4.30103
XLOC_024955	XLOC_024955	CD33	19:51727928-51743274	OK	1.12019	4.61632	2.043	4.56399	5e-05	0.00382975	yes	4.30103
XLOC_007147	XLOC_007147	ANKRD22	10:90562486-90611732	OK	0.308916	1.27635	2.04674	4.27927	5e-05	0.00382975	yes	4.30103
XLOC_029955	XLOC_029955	GALNT3	2:166604312-166650803	OK	2.13541	8.83999	2.04953	5.2513	5e-05	0.00382975	yes	4.30103
XLOC_017371	XLOC_017371	ALDH1A3	15:101420008-101610317	OK	51.459	213.297	2.05137	3.91616	5e-05	0.00382975	yes	4.30103
XLOC_041337	XLOC_041337	MSX2	5:174151574-174158104	OK	6.14198	25.6477	2.06205	5.39942	5e-05	0.00382975	yes	4.30103
XLOC_000491	XLOC_000491	TINAGL1	1:32033995-32053287	OK	22.0837	92.5762	2.06766	5.39864	5e-05	0.00382975	yes	4.30103
XLOC_028108	XLOC_028108	NRP2	2:206547223-206662857	OK	0.267773	1.12618	2.07235	3.86445	5e-05	0.00382975	yes	4.30103
XLOC_009442	XLOC_009442	LGR4	11:27387507-27494373	OK	2.70662	11.7436	2.11731	5.57258	5e-05	0.00382975	yes	4.30103
XLOC_023997	XLOC_023997	TNFSF9	19:6531009-6535939	OK	24.2769	106.985	2.13976	5.6919	5e-05	0.00382975	yes	4.30103
XLOC_030758	XLOC_030758	ARL4C	2:235401633-235405736	OK	4.29407	19.2598	2.16517	5.83986	5e-05	0.00382975	yes	4.30103
XLOC_000562	XLOC_000562	GJB4	1:35224744-35230146	OK	0.302002	1.38923	2.20165	4.54012	5e-05	0.00382975	yes	4.30103
XLOC_033254	XLOC_033254	APOBEC3C	22:39407105-39416358	OK	12.2787	57.6021	2.22997	5.23503	5e-05	0.00382975	yes	4.30103
XLOC_012118	XLOC_012118	ARHGDIB	12:15094949-15114562	OK	0.705215	3.31282	2.23193	4.26899	5e-05	0.00382975	yes	4.30103
XLOC_010136	XLOC_010136	CASP4	11:104772275-104839325	OK	6.47677	30.5297	2.23687	5.98306	5e-05	0.00382975	yes	4.30103
XLOC_004934	XLOC_004934	C1orf116	1:207191800-207206101	OK	0.474744	2.25468	2.2477	5.34783	5e-05	0.00382975	yes	4.30103
XLOC_019004	XLOC_019004	CALB2	16:71392615-71424341	OK	1.73768	8.26601	2.25003	5.00925	5e-05	0.00382975	yes	4.30103
XLOC_017289	XLOC_017289	SLCO3A1	15:92396937-92715665	OK	0.707538	3.37166	2.25258	5.06168	5e-05	0.00382975	yes	4.30103
XLOC_001763	XLOC_001763	PBX1	1:164528312-164821107	OK	2.87762	14.0476	2.28737	6.28563	5e-05	0.00382975	yes	4.30103
XLOC_010039	XLOC_010039	SYTL2	11:85405166-85522199	OK	3.03752	15.0892	2.31255	5.79881	5e-05	0.00382975	yes	4.30103
XLOC_053035	XLOC_053035	AQP3	9:33441157-33447590	OK	4.26637	21.2012	2.31306	5.59297	5e-05	0.00382975	yes	4.30103
XLOC_044336	XLOC_044336	PKIB	6:122793061-123047518	OK	4.39956	22.016	2.32312	5.74003	5e-05	0.00382975	yes	4.30103
XLOC_035274	XLOC_035274	CSTA	3:122044010-122060816	OK	5.74786	28.8424	2.3271	5.9031	5e-05	0.00382975	yes	4.30103
XLOC_052298	XLOC_052298	C9orf3	9:97488950-97849500	OK	5.23792	26.4206	2.3346	5.82099	5e-05	0.00382975	yes	4.30103
XLOC_048451	XLOC_048451	SEMA3C	7:80371853-80548667	OK	4.89625	25.0231	2.35351	6.51567	5e-05	0.00382975	yes	4.30103
XLOC_014107	XLOC_014107	DCLK1	13:36342788-36705567	OK	0.406907	2.08925	2.36021	5.35321	5e-05	0.00382975	yes	4.30103
XLOC_017894	XLOC_017894	STRA6	15:74471806-74513893	OK	0.278214	1.44908	2.38087	4.3851	5e-05	0.00382975	yes	4.30103
XLOC_032045	XLOC_032045	C20orf151	20:60983384-61002629	OK	0.538905	2.85085	2.40329	5.36405	5e-05	0.00382975	yes	4.30103
XLOC_039171	XLOC_039171	FGFBP1	4:15937191-15940781	OK	5.99864	31.8804	2.40996	6.35581	5e-05	0.00382975	yes	4.30103
XLOC_007534	XLOC_007534	IFITM1	11:313990-315272	OK	1.7517	9.33069	2.41323	5.11428	5e-05	0.00382975	yes	4.30103
XLOC_033261	XLOC_033261	APOBEC3H	22:39493228-39500072	OK	0.916242	4.92926	2.42757	4.84724	5e-05	0.00382975	yes	4.30103
XLOC_029558	XLOC_029558	EDAR	2:109510926-109605828	OK	0.160757	0.869056	2.43457	4.74416	5e-05	0.00382975	yes	4.30103
XLOC_017489	XLOC_017489	FMN1	15:33057589-33425068	OK	0.0552334	0.299556	2.43921	4.90302	5e-05	0.00382975	yes	4.30103
XLOC_048505	XLOC_048505	SAMD9	7:92728825-92747336	OK	2.0915	11.4934	2.4582	6.69521	5e-05	0.00382975	yes	4.30103
XLOC_038209	XLOC_038209	IL8	4:74606222-74609433	OK	0.859247	4.76528	2.47142	5.61873	5e-05	0.00382975	yes	4.30103
XLOC_007239	XLOC_007239	LOXL4	10:100007442-100028015	OK	1.13469	6.31035	2.47542	5.72654	5e-05	0.00382975	yes	4.30103
XLOC_030699	XLOC_030699	DNER	2:230222270-230579286	OK	1.50752	8.41495	2.48078	5.96112	5e-05	0.00382975	yes	4.30103
XLOC_008834	XLOC_008834	VWA5A	11:123986110-124017619	OK	1.48562	8.30441	2.48281	6.04866	5e-05	0.00382975	yes	4.30103
XLOC_012344	XLOC_012344	KRT80	12:52562779-52585792	OK	2.89674	16.7456	2.53128	6.50481	5e-05	0.00382975	yes	4.30103
XLOC_003194	XLOC_003194	PTAFR	1:28473676-28520860	OK	0.435662	2.52246	2.53355	5.71325	5e-05	0.00382975	yes	4.30103
XLOC_025452	XLOC_025452	CD70	19:6585750-6604138	OK	1.20354	7.15783	2.57224	4.09136	5e-05	0.00382975	yes	4.30103
XLOC_005010	XLOC_005010	DUSP10	1:221874763-221916153	OK	0.853494	5.13563	2.58909	5.64929	5e-05	0.00382975	yes	4.30103
XLOC_009897	XLOC_009897	LOC100127946	11:69830649-69873429	OK	0.204562	1.29715	2.66474	4.99737	5e-05	0.00382975	yes	4.30103
XLOC_048470	XLOC_048470	STEAP4	7:87905743-87936228	OK	0.121752	0.77235	2.66531	4.69444	5e-05	0.00382975	yes	4.30103
XLOC_015303	XLOC_015303	SERPINA5	14:95047697-95059457	OK	1.10444	7.21946	2.70857	6.52706	5e-05	0.00382975	yes	4.30103
XLOC_026423	XLOC_026423	ZNF702P	19:53469714-53496784	OK	0.137678	0.905725	2.71778	4.86502	5e-05	0.00382975	yes	4.30103
XLOC_004507	XLOC_004507	PVRL4	1:161040780-161059386	OK	0.446737	3.05064	2.77161	5.92895	5e-05	0.00382975	yes	4.30103
XLOC_029531	XLOC_029531	CREG2	2:101964815-102003965	OK	0.260862	1.81058	2.7951	5.05836	5e-05	0.00382975	yes	4.30103
XLOC_019432	XLOC_019432	PRSS22	16:2902727-2908704	OK	7.15067	50.094	2.80849	5.53642	5e-05	0.00382975	yes	4.30103
XLOC_027195	XLOC_027195	PROM2	2:95940200-95957056	OK	1.26414	9.03414	2.83724	6.79473	5e-05	0.00382975	yes	4.30103
XLOC_035720	XLOC_035720	NAALADL2	3:174576664-175526835	OK	0.24805	1.83356	2.88594	4.77564	5e-05	0.00382975	yes	4.30103
XLOC_055676	XLOC_055676	POF1B	X:84532360-84634748	OK	0.111687	0.86384	2.9513	5.38021	5e-05	0.00382975	yes	4.30103
XLOC_026374	XLOC_026374	KLK10	19:51515999-51523431	OK	1.87925	14.6071	2.95844	7.67133	5e-05	0.00382975	yes	4.30103
XLOC_026370	XLOC_026370	KLK6	19:51461886-51472929	OK	13.0757	104.159	2.99383	8.01368	5e-05	0.00382975	yes	4.30103
XLOC_009362	XLOC_009362	PLEKHA7	11:16798847-17035963	OK	1.83073	14.9856	3.03309	7.51476	5e-05	0.00382975	yes	4.30103
XLOC_032012	XLOC_032012	PMEPA1	20:56223451-56288004	OK	0.19994	1.6589	3.05259	5.64632	5e-05	0.00382975	yes	4.30103
XLOC_033167	XLOC_033167	APOL6	22:36044423-36064456	OK	0.0372283	0.309617	3.05601	5.3512	5e-05	0.00382975	yes	4.30103
XLOC_026371	XLOC_026371	KLK7	19:51479727-51487320	OK	6.11719	51.5156	3.07407	8.09389	5e-05	0.00382975	yes	4.30103
XLOC_019007	XLOC_019007	CHST4	16:71560022-71575787	OK	0.258987	2.1813	3.07424	5.41977	5e-05	0.00382975	yes	4.30103
XLOC_023151	XLOC_023151	LAMA3	18:21269247-21535754	OK	0.778268	6.6207	3.08865	7.92855	5e-05	0.00382975	yes	4.30103
XLOC_016344	XLOC_016344	SERPINA1	14:94843083-94857029	OK	0.463717	4.04738	3.12567	7.10152	5e-05	0.00382975	yes	4.30103
XLOC_052560	XLOC_052560	LCN2	9:130911731-130915734	OK	1.11101	9.80868	3.14218	6.43427	5e-05	0.00382975	yes	4.30103
XLOC_021995	XLOC_021995	ALDH3A1	17:19641296-19651746	OK	0.287879	2.54269	3.14282	5.4705	5e-05	0.00382975	yes	4.30103
XLOC_025455	XLOC_025455	C3	19:6677812-6720662	OK	0.105202	0.940157	3.15974	6.08745	5e-05	0.00382975	yes	4.30103
XLOC_010241	XLOC_010241	TMPRSS13	11:117771355-117800168	OK	0.162062	1.46245	3.17376	5.19312	5e-05	0.00382975	yes	4.30103
XLOC_009346	XLOC_009346	SOX6	11:15987731-16635813	OK	0.0269197	0.243075	3.17467	2.48674	5e-05	0.00382975	yes	4.30103
XLOC_034603	XLOC_034603	VILL	3:38032252-38048739	OK	0.319308	2.90304	3.18454	6.48684	5e-05	0.00382975	yes	4.30103
XLOC_042884	XLOC_042884	FAT2	5:150883652-150998609	OK	0.056804	0.528405	3.21758	6.31124	5e-05	0.00382975	yes	4.30103
XLOC_027692	XLOC_027692	SCN2A	2:166095911-166248820	OK	0.0617118	0.586149	3.24765	6.25679	5e-05	0.00382975	yes	4.30103
XLOC_049965	XLOC_049965	RIMS2	8:104512209-105266929	OK	0.321185	3.16036	3.29861	6.46546	5e-05	0.00382975	yes	4.30103
XLOC_029826	XLOC_029826	LRP1B	2:140988995-142889270	OK	0.329695	3.27705	3.31319	8.57108	5e-05	0.00382975	yes	4.30103
XLOC_008754	XLOC_008754	TMPRSS4	11:117886486-117996217	OK	0.158689	1.59285	3.32734	5.2162	5e-05	0.00382975	yes	4.30103
XLOC_005708	XLOC_005708	HKDC1	10:70980058-71027315	OK	0.326864	3.36512	3.36389	7.1743	5e-05	0.00382975	yes	4.30103
XLOC_040269	XLOC_040269	LOC643401	5:27472360-27497937	OK	0.659982	7.73131	3.55022	2.95236	5e-05	0.00382975	yes	4.30103
XLOC_027693	XLOC_027693	CSRNP3	2:166326156-166546018	OK	0.0361563	0.425037	3.55527	5.79405	5e-05	0.00382975	yes	4.30103
XLOC_011347	XLOC_011347	LYZ	12:69742121-69748013	OK	0.255542	3.18556	3.63991	6.07243	5e-05	0.00382975	yes	4.30103
XLOC_031882	XLOC_031882	SLPI	20:43880878-43883206	OK	0.923087	11.5789	3.64889	6.70048	5e-05	0.00382975	yes	4.30103
XLOC_051397	XLOC_051397	SNTB1	8:121547984-121825690	OK	1.50866	19.7397	3.70976	8.76755	5e-05	0.00382975	yes	4.30103
XLOC_010280	XLOC_010280	TRIM29	11:119981658-120008863	OK	0.15167	2.03519	3.74615	6.21026	5e-05	0.00382975	yes	4.30103
XLOC_039555	XLOC_039555	RASGEF1B	4:82347065-82393114	OK	0.0660353	0.915977	3.794	5.5662	5e-05	0.00382975	yes	4.30103
XLOC_024469	XLOC_024469	FXYD3	19:35606731-35615228	OK	2.00832	32.0414	3.99587	9.0096	5e-05	0.00382975	yes	4.30103
XLOC_037961	XLOC_037961	KIAA1239	4:37245552-37451087	OK	0.0504041	0.815092	4.01535	5.94295	5e-05	0.00382975	yes	4.30103
XLOC_000757	XLOC_000757	TSPAN1	1:46640519-46651639	OK	5.56309	94.3279	4.08373	10.0825	5e-05	0.00382975	yes	4.30103
XLOC_012119	XLOC_012119	RERG	12:15260715-15374411	OK	0.0898249	1.60842	4.16238	5.01522	5e-05	0.00382975	yes	4.30103
XLOC_007592	XLOC_007592	SYT8,TNNI2	11:1848661-1862910	OK	0.224188	4.57728	4.35171	5.64655	5e-05	0.00382975	yes	4.30103
XLOC_030343	XLOC_030343	ABCA12	2:215674849-216003366	OK	0.17454	3.82327	4.45318	6.97171	5e-05	0.00382975	yes	4.30103
XLOC_038806	XLOC_038806	ODZ3	4:183060158-183724177	OK	0.147477	3.23131	4.45356	9.31939	5e-05	0.00382975	yes	4.30103
XLOC_052288	XLOC_052288	MIRLET7A1,MIRLET7D,MIRLET7F1	9:96928570-96947274	OK	2.99812	69.1825	4.52828	14.4437	5e-05	0.00382975	yes	4.30103
XLOC_015298	XLOC_015298	IFI27	14:94577078-94583033	OK	1.23878	28.9491	4.54653	8.65286	5e-05	0.00382975	yes	4.30103
XLOC_003564	XLOC_003564	TACSTD2	1:59041094-59043166	OK	1.32563	38.4543	4.8584	11.0373	5e-05	0.00382975	yes	4.30103
XLOC_012354	XLOC_012354	KRT5	12:52908343-52916094	OK	0.131954	4.06274	4.94434	7.87798	5e-05	0.00382975	yes	4.30103
XLOC_029963	XLOC_029963	SCN9A	2:167051694-167232497	OK	0.0225137	0.810094	5.16922	7.26216	5e-05	0.00382975	yes	4.30103
XLOC_033259	XLOC_033259	APOBEC3G	22:39473009-39483748	OK	0.247624	10.7597	5.44134	10.0734	5e-05	0.00382975	yes	4.30103
XLOC_018405	XLOC_018405	LOC100507378,LOC283875	16:3039054-3052017	OK	0.283907	14.3699	5.66149	5.87642	5e-05	0.00382975	yes	4.30103
XLOC_026369	XLOC_026369	KLK5	19:51446558-51456344	OK	0.272065	22.9426	6.39793	10.891	5e-05	0.00382975	yes	4.30103
XLOC_030354	XLOC_030354	IGFBP5	2:217536827-217560272	OK	0.057948	6.62898	6.83789	11.4203	5e-05	0.00382975	yes	4.30103
XLOC_047549	XLOC_047549	SMO	7:128828188-128853386	OK	8.21373	2.80768	-1.54866	-4.00466	0.0001	0.00717766	yes	4
XLOC_023955	XLOC_023955	FSD1	19:4304590-4323843	OK	11.5417	4.71718	-1.29086	-3.36674	0.0001	0.00717766	yes	4
XLOC_026135	XLOC_026135	KCNN4	19:44270684-44285409	OK	24.9498	57.3403	1.20052	3.15284	0.0001	0.00717766	yes	4
XLOC_052994	XLOC_052994	DDX58	9:32455299-32526322	OK	3.13862	7.30468	1.21869	3.33554	0.0001	0.00717766	yes	4
XLOC_015601	XLOC_015601	CRIP1	14:105947075-105956110	OK	142.259	333.551	1.22939	3.27938	0.0001	0.00717766	yes	4
XLOC_006754	XLOC_006754	ITGB1	10:33177928-33247293	OK	106.063	250.646	1.24073	3.20346	0.0001	0.00717766	yes	4
XLOC_039314	XLOC_039314	RBM47	4:40425271-40633035	OK	4.62509	11.4974	1.31375	3.51108	0.0001	0.00717766	yes	4
XLOC_018578	XLOC_018578	TMC5	16:19392695-19511461	OK	2.78529	7.59503	1.44723	3.58042	0.0001	0.00717766	yes	4
XLOC_000967	XLOC_000967	ST6GALNAC5	1:77333143-77533556	OK	1.14068	3.90282	1.77462	3.78763	0.0001	0.00717766	yes	4
XLOC_003828	XLOC_003828	BCAR3	1:94027347-94313023	OK	6.78389	23.2192	1.77514	4.02041	0.0001	0.00717766	yes	4
XLOC_007660	XLOC_007660	TRIM22	11:5710816-5732093	OK	0.180861	0.635435	1.81286	3.38928	0.0001	0.00717766	yes	4
XLOC_016454	XLOC_016454	ASPG	14:104552020-104583232	OK	0.190219	0.689599	1.85809	3.38465	0.0001	0.00717766	yes	4
XLOC_007015	XLOC_007015	SPOCK2	10:73818791-73848790	OK	0.351316	1.27407	1.8586	3.29431	0.0001	0.00717766	yes	4
XLOC_013906	XLOC_013906	ITGBL1	13:102104949-102370615	OK	0.190062	0.971924	2.35438	4.21885	0.0001	0.00717766	yes	4
XLOC_020676	XLOC_020676	LGALS9	17:25958173-25976586	OK	0.179507	2.59746	3.85499	5.90266	0.0001	0.00717766	yes	4
XLOC_000994	XLOC_000994	IFI44	1:79115260-79129763	OK	0.105733	2.60951	4.62528	6.66348	0.0001	0.00717766	yes	4
XLOC_052488	XLOC_052488	PTGS1	9:125133228-125157981	OK	0.805175	0.218694	-1.88039	-3.80727	0.00015	0.010027	yes	3.82391
XLOC_019752	XLOC_019752	LOC100506830	16:29454569-29456411	OK	6.15867	1.9646	-1.64838	-3.66891	0.00015	0.010027	yes	3.82391
XLOC_022295	XLOC_022295	KRT17,KRT19	17:39679868-39780882	OK	549.281	1275.2	1.21511	3.18414	0.00015	0.010027	yes	3.82391
XLOC_000852	XLOC_000852	PCSK9	1:55505148-55530526	OK	19.9474	46.6194	1.22473	3.45593	0.00015	0.010027	yes	3.82391
XLOC_007925	XLOC_007925	EHF	11:34642587-34685258	OK	11.3543	26.8019	1.23909	3.41179	0.00015	0.010027	yes	3.82391
XLOC_055083	XLOC_055083	ABCD1	X:152990322-153010216	OK	3.72277	8.86409	1.2516	3.28771	0.00015	0.010027	yes	3.82391
XLOC_022734	XLOC_022734	WIPI1	17:66417421-66453653	OK	6.92831	17.0192	1.29659	3.39402	0.00015	0.010027	yes	3.82391
XLOC_049514	XLOC_049514	PLEKHA2	8:38758752-38831471	OK	5.80581	14.4316	1.31367	3.70954	0.00015	0.010027	yes	3.82391
XLOC_004323	XLOC_004323	S100A2	1:153533583-153541146	OK	17.2335	43.8026	1.3458	3.33302	0.00015	0.010027	yes	3.82391
XLOC_028917	XLOC_028917	TP53I3	2:24299768-24324149	OK	10.3404	27.5116	1.41175	3.43838	0.00015	0.010027	yes	3.82391
XLOC_050735	XLOC_050735	SDR16C5	8:57212569-57233241	OK	1.08136	2.98091	1.46291	3.22446	0.00015	0.010027	yes	3.82391
XLOC_037329	XLOC_037329	MECOM	3:168801219-169381563	OK	1.18636	3.27257	1.46389	3.48929	0.00015	0.010027	yes	3.82391
XLOC_046700	XLOC_046700	PRR15	7:29603259-29607067	OK	1.54252	4.44359	1.52644	3.19645	0.00015	0.010027	yes	3.82391
XLOC_055808	XLOC_055808	CAPN6	X:110488326-110513774	OK	0.32259	0.977377	1.59921	3.49275	0.00015	0.010027	yes	3.82391
XLOC_017223	XLOC_017223	ALPK3	15:85359910-85416713	OK	0.131125	0.406257	1.63145	3.54376	0.00015	0.010027	yes	3.82391
XLOC_039978	XLOC_039978	CTSO	4:156845269-156875048	OK	0.365825	1.19781	1.71117	3.56948	0.00015	0.010027	yes	3.82391
XLOC_047993	XLOC_047993	TWIST1	7:19155090-19159509	OK	0.923068	3.4295	1.89349	3.78752	0.00015	0.010027	yes	3.82391
XLOC_014128	XLOC_014128	LHFP	13:39916943-40177356	OK	0.356942	1.32705	1.89446	3.85562	0.00015	0.010027	yes	3.82391
XLOC_037482	XLOC_037482	LEPREL1	3:189674516-189840226	OK	0.195096	0.801155	2.0379	3.60883	0.00015	0.010027	yes	3.82391
XLOC_037635	XLOC_037635	DOK7	4:3465032-3499441	OK	1.1663	6.1156	2.39055	3.95285	0.00015	0.010027	yes	3.82391
XLOC_033804	XLOC_033804	ISX	22:35462129-35627056	OK	2.56455	0.334603	-2.93818	-2.96019	0.0002	0.0124864	yes	3.69897
XLOC_019278	XLOC_019278	DPEP1	16:89679715-89704863	OK	1.82428	0.410129	-2.15318	-3.97709	0.0002	0.0124864	yes	3.69897
XLOC_024070	XLOC_024070	ICAM1	19:10381516-10397291	OK	1.75309	0.565751	-1.63166	-3.71198	0.0002	0.0124864	yes	3.69897
XLOC_047257	XLOC_047257	PEG10	7:94285636-94299007	OK	5.88764	2.48889	-1.24219	-3.39144	0.0002	0.0124864	yes	3.69897
XLOC_044352	XLOC_044352	NCOA7	6:126101621-126253176	OK	2.52341	5.55014	1.13715	3.06195	0.0002	0.0124864	yes	3.69897
XLOC_003082	XLOC_003082	HSPG2	1:22138757-22263750	OK	5.22289	11.6979	1.16333	3.23421	0.0002	0.0124864	yes	3.69897
XLOC_019509	XLOC_019509	PPL	16:4932507-4987136	OK	14.5787	33.6148	1.20524	3.34497	0.0002	0.0124864	yes	3.69897
XLOC_020800	XLOC_020800	SLFN5	17:33570034-33600635	OK	3.98562	9.26639	1.2172	3.10768	0.0002	0.0124864	yes	3.69897
XLOC_051701	XLOC_051701	SLC1A1	9:4490426-4587472	OK	3.1441	7.39847	1.23458	3.30488	0.0002	0.0124864	yes	3.69897
XLOC_025112	XLOC_025112	EPS8L1	19:55587098-55599379	OK	7.02406	16.5588	1.23722	3.26822	0.0002	0.0124864	yes	3.69897
XLOC_045377	XLOC_045377	C6orf132	6:42064789-42110758	OK	1.783	4.31473	1.27496	3.41168	0.0002	0.0124864	yes	3.69897
XLOC_026372	XLOC_026372	KLK8	19:51499263-51504958	OK	15.9561	40.4583	1.34232	3.15205	0.0002	0.0124864	yes	3.69897
XLOC_036433	XLOC_036433	TNNC1	3:52485106-52488057	OK	3.18623	8.14238	1.3536	3.15819	0.0002	0.0124864	yes	3.69897
XLOC_024218	XLOC_024218	CYP4F12	19:15783827-15807984	OK	1.65143	4.27842	1.37336	3.21827	0.0002	0.0124864	yes	3.69897
XLOC_017006	XLOC_017006	THSD4	15:71407988-72078640	OK	2.03825	5.70297	1.48438	3.18261	0.0002	0.0124864	yes	3.69897
XLOC_033185	XLOC_033185	CYTH4	22:37678494-37711389	OK	0.719789	2.08213	1.53241	3.53152	0.0002	0.0124864	yes	3.69897
XLOC_024240	XLOC_024240	NWD1	19:16829441-16928774	OK	0.194566	0.647908	1.73553	3.54491	0.0002	0.0124864	yes	3.69897
XLOC_009968	XLOC_009968	WNT11	11:75897369-75925676	OK	0.57094	1.96938	1.78633	3.19626	0.0002	0.0124864	yes	3.69897
XLOC_000065	XLOC_000065	CALML6	1:1843799-1848797	OK	0.273838	1.01937	1.89628	3.80344	0.0002	0.0124864	yes	3.69897
XLOC_037195	XLOC_037195	SLC9A9	3:142983977-143567453	OK	0.190363	0.758127	1.99369	2.98027	0.0002	0.0124864	yes	3.69897
XLOC_035212	XLOC_035212	PHLDB2,PLCXD2	3:111393507-111695364	OK	88.6798	35.1523	-1.33499	-3.43326	0.00025	0.0150132	yes	3.60206
XLOC_053693	XLOC_053693	STOM	9:124101352-124132545	OK	7.89647	3.42704	-1.20425	-3.18115	0.00025	0.0150132	yes	3.60206
XLOC_015328	XLOC_015328	C14orf129	14:96829833-96853933	OK	8.98096	20.068	1.15995	3.08283	0.00025	0.0150132	yes	3.60206
XLOC_045527	XLOC_045527	LMBRD1	6:70385640-70507049	OK	5.42196	12.4866	1.2035	3.14903	0.00025	0.0150132	yes	3.60206
XLOC_045440	XLOC_045440	GPR110	6:46965440-47010112	OK	3.72955	8.77613	1.23458	3.15106	0.00025	0.0150132	yes	3.60206
XLOC_023945	XLOC_023945	TJP3	19:3708321-3761754	OK	11.8101	28.9641	1.29425	3.15244	0.00025	0.0150132	yes	3.60206
XLOC_021003	XLOC_021003	ARL4D	17:41476352-41478504	OK	6.50725	16.0531	1.30273	3.30583	0.00025	0.0150132	yes	3.60206
XLOC_021350	XLOC_021350	PITPNC1	17:65373046-65713744	OK	12.775	31.7158	1.31187	3.09841	0.00025	0.0150132	yes	3.60206
XLOC_013240	XLOC_013240	OASL	12:121458094-121476780	OK	1.07499	3.03205	1.49597	3.44681	0.00025	0.0150132	yes	3.60206
XLOC_034029	XLOC_034029	WNT7B	22:46316245-46373008	OK	0.43096	1.26601	1.55467	3.24648	0.00025	0.0150132	yes	3.60206
XLOC_020867	XLOC_020867	PPP1R1B	17:37783176-37792878	OK	0.431754	1.59111	1.88175	3.4848	0.00025	0.0150132	yes	3.60206
XLOC_027696	XLOC_027696	B3GALT1	2:168149200-168730598	OK	0.17496	0.753441	2.10647	3.63196	0.00025	0.0150132	yes	3.60206
XLOC_025403	XLOC_025403	LRG1	19:4537226-4540036	OK	0.385327	1.76746	2.19753	4.02176	0.00025	0.0150132	yes	3.60206
XLOC_016641	XLOC_016641	APBA2	15:29131250-29410518	OK	0.0962348	0.45331	2.23587	3.45224	0.00025	0.0150132	yes	3.60206
XLOC_053138	XLOC_053138	LOC441402	9:40490464-40634115	OK	1.81233	0.589233	-1.62093	-3.25242	0.0003	0.0173544	yes	3.52288
XLOC_003849	XLOC_003849	ARHGAP29	1:94616001-94800404	OK	39.8186	16.2665	-1.29154	-3.13433	0.0003	0.0173544	yes	3.52288
XLOC_047482	XLOC_047482	C7orf58,WNT16	7:120628750-120981158	OK	26.7465	11.6635	-1.19735	-3.08611	0.0003	0.0173544	yes	3.52288
XLOC_000451	XLOC_000451	SMPDL3B	1:28261503-28285663	OK	7.60692	16.6565	1.1307	3.02104	0.0003	0.0173544	yes	3.52288
XLOC_033907	XLOC_033907	NPTXR	22:39214455-39240017	OK	3.30824	7.36531	1.15468	3.13096	0.0003	0.0173544	yes	3.52288
XLOC_053798	XLOC_053798	IER5L	9:131937830-131940540	OK	49.4318	112.599	1.18768	3.31297	0.0003	0.0173544	yes	3.52288
XLOC_053095	XLOC_053095	GNE	9:36214437-36277053	OK	5.60817	12.8638	1.19771	3.1933	0.0003	0.0173544	yes	3.52288
XLOC_043284	XLOC_043284	RNF182	6:13924676-13980459	OK	4.05813	9.48411	1.2247	3.12464	0.0003	0.0173544	yes	3.52288
XLOC_004586	XLOC_004586	SELL	1:169659805-169681317	OK	1.02874	2.43002	1.2401	2.97368	0.0003	0.0173544	yes	3.52288
XLOC_042720	XLOC_042720	NR3C1	5:142657495-142815077	OK	3.61248	8.74622	1.27567	3.36743	0.0003	0.0173544	yes	3.52288
XLOC_044672	XLOC_044672	ULBP2	6:150263081-150270371	OK	3.30113	8.03695	1.28369	3.19028	0.0003	0.0173544	yes	3.52288
XLOC_032353	XLOC_032353	SLC37A1	21:43919741-44001764	OK	4.71841	11.5308	1.28912	3.24586	0.0003	0.0173544	yes	3.52288
XLOC_015330	XLOC_015330	AK7	14:96858429-96955816	OK	0.800522	2.30176	1.52373	3.09351	0.0003	0.0173544	yes	3.52288
XLOC_048947	XLOC_048947	ATP6V0A4	7:138391038-138490769	OK	0.0877379	0.57773	2.71912	4.11117	0.0003	0.0173544	yes	3.52288
XLOC_025432	XLOC_025432	FUT3	19:5842898-5851485	OK	0.0754719	5.18462	6.10215	7.506	0.0003	0.0173544	yes	3.52288
XLOC_011565	XLOC_011565	ANO4	12:101111198-101522419	OK	0.411039	0.0508659	-3.01451	-4.09757	0.00035	0.0197294	yes	3.45593
XLOC_015229	XLOC_015229	GSTZ1	14:77787229-77797940	OK	12.8382	28.0517	1.12765	3.00581	0.00035	0.0197294	yes	3.45593
XLOC_004954	XLOC_004954	LAMB3	1:209788214-209825820	OK	10.137	22.5387	1.15277	3.14081	0.00035	0.0197294	yes	3.45593
XLOC_020320	XLOC_020320	SERPINF2	17:1646129-1658559	OK	1.27691	3.74	1.55038	3.52815	0.00035	0.0197294	yes	3.45593
XLOC_048964	XLOC_048964	DENND2A	7:140217672-140340384	OK	0.486353	1.73599	1.83569	3.38407	0.00035	0.0197294	yes	3.45593
XLOC_020919	XLOC_020919	KRT32,KRT38,LOC100505782	17:39555870-39623638	OK	0.86605	4.31356	2.31636	3.35984	0.00035	0.0197294	yes	3.45593
XLOC_028599	XLOC_028599	ALPP	2:233243347-233247599	OK	0.162713	0.862916	2.40689	4.00129	0.00035	0.0197294	yes	3.45593
XLOC_043256	XLOC_043256	GCNT2	6:10520994-10629742	OK	0.0941443	0.543939	2.5305	4.46556	0.00035	0.0197294	yes	3.45593
XLOC_004565	XLOC_004565	ILDR2	1:166882058-166944641	OK	1.0947	0.439071	-1.31801	-3.19623	0.0004	0.021986	yes	3.39794
XLOC_022987	XLOC_022987	NOTUM	17:79906273-79919180	OK	8.42133	3.4569	-1.28457	-3.21534	0.0004	0.021986	yes	3.39794
XLOC_014927	XLOC_014927	LGALS3	14:55595934-55613163	OK	50.4037	110.961	1.13845	3.12207	0.0004	0.021986	yes	3.39794
XLOC_044576	XLOC_044576	UTRN	6:144605934-145174604	OK	3.41095	7.51705	1.13999	3.17761	0.0004	0.021986	yes	3.39794
XLOC_034795	XLOC_034795	SEMA3B	3:50303491-50314600	OK	9.89217	21.9807	1.15188	3.09871	0.0004	0.021986	yes	3.39794
XLOC_016252	XLOC_016252	SPTLC2	14:77972339-78083110	OK	14.5884	32.8037	1.16904	3.29013	0.0004	0.021986	yes	3.39794
XLOC_016476	XLOC_016476	AHNAK2	14:105403362-105444694	OK	6.50221	14.7313	1.17989	3.09568	0.0004	0.021986	yes	3.39794
XLOC_042696	XLOC_042696	PCDH1	5:141230348-141257988	OK	7.35175	16.7611	1.18895	3.2225	0.0004	0.021986	yes	3.39794
XLOC_022564	XLOC_022564	TOB1	17:48939583-48943831	OK	28.6108	66.7697	1.22263	3.37828	0.0004	0.021986	yes	3.39794
XLOC_024222	XLOC_024222	UCA1	19:15939756-15946230	OK	32.499	76.5477	1.23597	3.36049	0.0004	0.021986	yes	3.39794
XLOC_018317	XLOC_018317	MSLNL	16:819427-832926	OK	1.73235	4.1418	1.25753	3.23204	0.0004	0.021986	yes	3.39794
XLOC_039554	XLOC_039554	PRKG2	4:82008054-82136298	OK	0.352151	0.904183	1.36042	2.92381	0.0004	0.021986	yes	3.39794
XLOC_011991	XLOC_011991	SLC2A3	12:8071823-8088892	OK	3.70153	1.4389	-1.36315	-3.32385	0.00045	0.024133	yes	3.34679
XLOC_025991	XLOC_025991	RINL	19:39358469-39368919	OK	5.06671	10.9515	1.11201	2.92853	0.00045	0.024133	yes	3.34679
XLOC_043955	XLOC_043955	CD109	6:74363855-74538041	OK	7.72037	16.8973	1.13005	2.99458	0.00045	0.024133	yes	3.34679
XLOC_015004	XLOC_015004	FUT8	14:65877309-66210839	OK	6.20904	13.6558	1.13707	2.982	0.00045	0.024133	yes	3.34679
XLOC_026689	XLOC_026689	KCNS3	2:18059944-18114227	OK	3.57988	8.07056	1.17276	3.03248	0.00045	0.024133	yes	3.34679
XLOC_009445	XLOC_009445	BDNF	11:27528398-27743605	OK	26.4292	61.0707	1.20835	3.1435	0.00045	0.024133	yes	3.34679
XLOC_022695	XLOC_022695	SMURF2	17:62536252-62658481	OK	61.8444	143.227	1.21159	3.12041	0.00045	0.024133	yes	3.34679
XLOC_000561	XLOC_000561	GJB5	1:35220473-35224112	OK	3.74717	8.76458	1.22589	3.0208	0.00045	0.024133	yes	3.34679
XLOC_014190	XLOC_014190	LCP1	13:46700057-46785937	OK	0.209677	0.670348	1.67674	3.01406	0.00045	0.024133	yes	3.34679
XLOC_009491	XLOC_009491	ELF5	11:34500341-34535330	OK	0.136036	0.78808	2.53436	4.07492	0.00045	0.024133	yes	3.34679
XLOC_012964	XLOC_012964	LOC728084	12:89338185-89415860	OK	1.75528	0.0836563	-4.39108	-4.40354	0.0005	0.0264289	yes	3.30103
XLOC_029723	XLOC_029723	LOC440905	2:130783370-130808890	OK	0.604404	0.224894	-1.42627	-3.09873	0.0005	0.0264289	yes	3.30103
XLOC_007443	XLOC_007443	NKX1-2	10:126132200-126138733	OK	3.02019	1.18397	-1.35101	-3.20539	0.0005	0.0264289	yes	3.30103
XLOC_027386	XLOC_027386	PSD4	2:113915045-113962545	OK	4.05979	9.30413	1.19647	3.11929	0.0005	0.0264289	yes	3.30103
XLOC_054043	XLOC_054043	WWC3	X:9983778-10112518	OK	1.95261	4.55405	1.22174	3.21349	0.0005	0.0264289	yes	3.30103
XLOC_026825	XLOC_026825	RASGRP3	2:33661415-33792250	OK	0.0732428	0.344941	2.23559	3.50749	0.0005	0.0264289	yes	3.30103
XLOC_026400	XLOC_026400	ZNF615	19:52493999-52511483	OK	0.357469	0.0561515	-2.67042	-4.01532	0.00055	0.0286598	yes	3.25964
XLOC_025956	XLOC_025956	ZNF850	19:37234309-37263933	OK	0.748678	0.235801	-1.66678	-3.52265	0.00055	0.0286598	yes	3.25964
XLOC_002842	XLOC_002842	CHD5	1:6161846-6240208	OK	2.46446	1.10401	-1.15852	-3.00596	0.00055	0.0286598	yes	3.25964
XLOC_019314	XLOC_019314	RHBDF1	16:107709-122629	OK	4.05408	10.2381	1.3365	2.94671	0.00055	0.0286598	yes	3.25964
XLOC_038974	XLOC_038974	DOK7	4:3465032-3499441	OK	0.0945154	1.09681	3.53662	4.33937	0.00055	0.0286598	yes	3.25964
XLOC_018407	XLOC_018407	CLDN9	16:3062456-3064506	OK	0.14441	1.68867	3.54765	5.0783	0.00055	0.0286598	yes	3.25964
XLOC_030021	XLOC_030021	CHN1	2:175664041-175870163	OK	2.77699	1.13451	-1.29145	-3.02634	0.0006	0.0306853	yes	3.22185
XLOC_009274	XLOC_009274	MRVI1	11:10562786-10715535	OK	1.68862	0.716743	-1.23631	-3.0174	0.0006	0.0306853	yes	3.22185
XLOC_003112	XLOC_003112	FUCA1	1:24171566-24194859	OK	14.0779	29.2928	1.05712	2.91118	0.0006	0.0306853	yes	3.22185
XLOC_044348	XLOC_044348	TPD52L1	6:125474878-125584644	OK	26.8878	56.0669	1.0602	2.93941	0.0006	0.0306853	yes	3.22185
XLOC_002217	XLOC_002217	ELF3	1:201979288-201986316	OK	31.3726	66.1288	1.07577	2.97894	0.0006	0.0306853	yes	3.22185
XLOC_029953	XLOC_029953	SCN3A	2:165944029-166060577	OK	0.00560432	0.18509	5.04555	3.34533	0.0006	0.0306853	yes	3.22185
XLOC_011945	XLOC_011945	SCNN1A	12:6456008-6486523	OK	14.2732	28.5088	0.998098	2.79841	0.00065	0.0326867	yes	3.18709
XLOC_049931	XLOC_049931	GRHL2	8:102473185-102681954	OK	5.01245	10.4481	1.05966	2.90576	0.00065	0.0326867	yes	3.18709
XLOC_039380	XLOC_039380	NMU	4:56461397-56502499	OK	45.9881	98.587	1.10014	2.99798	0.00065	0.0326867	yes	3.18709
XLOC_020507	XLOC_020507	NTN1	17:8906390-9147317	OK	2.20184	5.05193	1.19812	3.09828	0.00065	0.0326867	yes	3.18709
XLOC_015067	XLOC_015067	TTC9	14:71108503-71142077	OK	0.691054	1.65254	1.25781	2.99342	0.00065	0.0326867	yes	3.18709
XLOC_024477	XLOC_024477	CD22	19:35810282-35838288	OK	0.500148	1.27979	1.35547	2.96978	0.00065	0.0326867	yes	3.18709
XLOC_022796	XLOC_022796	GRIN2C	17:72838124-72856007	OK	0.596385	1.54684	1.37501	3.07001	0.00065	0.0326867	yes	3.18709
XLOC_008150	XLOC_008150	RPLP0P2	11:61382507-61407846	OK	0.144567	0.43797	1.59909	3.00388	0.00065	0.0326867	yes	3.18709
XLOC_039742	XLOC_039742	CFI	4:110661847-110723335	OK	0.0998114	0.706709	2.82384	4.23235	0.00065	0.0326867	yes	3.18709
XLOC_012042	XLOC_012042	KLRC3	12:10564913-10573194	OK	2.55824	0.470356	-2.44333	-4.1814	0.0007	0.0346741	yes	3.1549
XLOC_003962	XLOC_003962	KCND3	1:112313289-112532191	OK	0.395706	0.0844729	-2.22787	-2.86592	0.0007	0.0346741	yes	3.1549
XLOC_018836	XLOC_018836	LPCAT2	16:55542912-55620582	OK	3.29157	6.76816	1.03999	2.83977	0.0007	0.0346741	yes	3.1549
XLOC_054654	XLOC_054654	COL4A5	X:107683045-107940775	OK	2.73818	5.70682	1.05947	2.87754	0.0007	0.0346741	yes	3.1549
XLOC_041938	XLOC_041938	SERINC5	5:79407049-79551898	OK	11.3794	24.1591	1.08615	3.03865	0.0007	0.0346741	yes	3.1549
XLOC_044830	XLOC_044830	SERPINB1	6:2832566-2842250	OK	25.4748	56.1483	1.14017	3.07121	0.0007	0.0346741	yes	3.1549
XLOC_044890	XLOC_044890	TFAP2A	6:10396915-10419797	OK	2.3394	5.44271	1.21818	2.97492	0.0007	0.0346741	yes	3.1549
XLOC_044179	XLOC_044179	AIM1	6:106808554-107116292	OK	3.49835	11.3125	1.69317	3.24019	0.0007	0.0346741	yes	3.1549
XLOC_053468	XLOC_053468	FBP1	9:97365414-97411417	OK	0.106852	1.20393	3.49406	3.88431	0.0007	0.0346741	yes	3.1549
XLOC_033739	XLOC_033739	LIF	22:30636441-30654327	OK	30.5402	63.7211	1.06106	2.8076	0.00075	0.0368748	yes	3.12494
XLOC_047068	XLOC_047068	CLDN4	7:73245192-73247015	OK	102.692	216.865	1.07848	3.01009	0.00075	0.0368748	yes	3.12494
XLOC_015578	XLOC_015578	ADSSL1	14:105189372-105213821	OK	2.99904	7.04925	1.23297	2.92474	0.00075	0.0368748	yes	3.12494
XLOC_028622	XLOC_028622	TRPM8	2:234826042-234928166	OK	0.0545058	0.423251	2.95703	4.15253	0.00075	0.0368748	yes	3.12494
XLOC_005391	XLOC_005391	VIM	10:17256244-17279592	OK	2.17178	0.704617	-1.62397	-3.14557	0.0008	0.0385878	yes	3.09691
XLOC_013393	XLOC_013393	FGF9	13:22245214-22278759	OK	0.802813	0.272982	-1.55626	-3.2139	0.0008	0.0385878	yes	3.09691
XLOC_050933	XLOC_050933	ZNF704	8:81540564-81787016	OK	6.4316	2.92852	-1.13501	-3.18001	0.0008	0.0385878	yes	3.09691
XLOC_016706	XLOC_016706	THBS1	15:39872620-39889668	OK	5.37308	10.9403	1.02583	2.85408	0.0008	0.0385878	yes	3.09691
XLOC_052252	XLOC_052252	SYK	9:93563910-93660842	OK	3.21782	6.85664	1.09142	2.97644	0.0008	0.0385878	yes	3.09691
XLOC_013963	XLOC_013963	ATP11A	13:113344326-113541482	OK	8.13126	17.9339	1.14114	2.9303	0.0008	0.0385878	yes	3.09691
XLOC_007969	XLOC_007969	CD82	11:44587140-44641826	OK	4.4084	9.9839	1.17935	3.00357	0.0008	0.0385878	yes	3.09691
XLOC_035422	XLOC_035422	IL20RB	3:136676706-136729927	OK	0.595596	1.66188	1.48041	3.25219	0.0008	0.0385878	yes	3.09691
XLOC_055716	XLOC_055716	ZMAT1	X:101137259-101187039	OK	0.166733	0.487717	1.5485	3.16138	0.0008	0.0385878	yes	3.09691
XLOC_030236	XLOC_030236	SDPR	2:192699030-192712006	OK	0.146911	0.562878	1.93788	3.473	0.0008	0.0385878	yes	3.09691
XLOC_047754	XLOC_047754	ABP1	7:150488374-150598596	OK	0.101254	1.42951	3.81946	4.5994	0.0008	0.0385878	yes	3.09691
XLOC_007562	XLOC_007562	EPS8L2	11:706119-727727	OK	38.1151	78.416	1.04079	2.95662	0.00085	0.0405854	yes	3.07058
XLOC_027515	XLOC_027515	ARHGEF4	2:131585420-131804836	OK	6.02395	12.4166	1.04349	2.84847	0.00085	0.0405854	yes	3.07058
XLOC_005990	XLOC_005990	FAS	10:90694830-90775542	OK	4.97587	11.1477	1.16373	2.88467	0.00085	0.0405854	yes	3.07058
XLOC_033104	XLOC_033104	LOC646513	22:30829788-30839024	OK	1.08741	2.98829	1.45842	2.70332	0.00085	0.0405854	yes	3.07058
XLOC_044585	XLOC_044585	SAMD5	6:147829753-147892574	OK	3.47837	1.46396	-1.24854	-3.07761	0.0009	0.0423614	yes	3.04576
XLOC_006210	XLOC_006210	ACSL5	10:114133861-114188247	OK	23.5209	11.0433	-1.09077	-2.93528	0.0009	0.0423614	yes	3.04576
XLOC_023557	XLOC_023557	DSC2	18:28638769-28682388	OK	11.0217	23.2251	1.07533	2.89807	0.0009	0.0423614	yes	3.04576
XLOC_033128	XLOC_033128	SLC5A1	22:32439018-32509043	OK	0.0295098	2.52581	6.41941	8.15648	0.0009	0.0423614	yes	3.04576
XLOC_015293	XLOC_015293	OTUB2	14:94492675-94515965	OK	3.12665	6.68826	1.09701	2.95031	0.00095	0.0446513	yes	3.02228
XLOC_017310	XLOC_017310	NR2F2	15:96806213-96948412	OK	8.46585	3.4953	-1.27624	-2.76321	0.001	0.0466042	yes	3
XLOC_010202	XLOC_010202	IL18	11:112013975-112034913	OK	36.9155	77.4216	1.06851	2.94026	0.001	0.0466042	yes	3
XLOC_043851	XLOC_043851	PAQR8	6:52226925-52272575	OK	1.51357	3.23421	1.09546	2.80875	0.001	0.0466042	yes	3
XLOC_019104	XLOC_019104	CRISPLD2	16:84853586-84943116	OK	1.78795	3.9596	1.14705	2.91919	0.001	0.0466042	yes	3
XLOC_051346	XLOC_051346	TMEM74	8:109791207-109799859	OK	0.150439	0.755817	2.32885	3.49431	0.001	0.0466042	yes	3
XLOC_018065	XLOC_018065	RPS17L	15:83205503-83209208	OK	4.68232	0.508017	-3.20427	-4.62244	0.00105	0.0483219	yes	2.97881
XLOC_013214	XLOC_013214	TAOK3	12:118587605-118810750	OK	2.78416	6.04381	1.11822	2.93548	0.00105	0.0483219	yes	2.97881
XLOC_022251	XLOC_022251	KRT20	17:39032140-39041495	OK	0.814458	2.04192	1.32601	2.95211	0.00105	0.0483219	yes	2.97881
XLOC_047626	XLOC_047626	RAB19	7:140098405-140128243	OK	0.645331	1.81455	1.4915	2.87224	0.00105	0.0483219	yes	2.97881
XLOC_033176	XLOC_033176	NCF4	22:37257004-37274059	OK	0.0799922	1.06161	3.73024	4.21317	0.00105	0.0483219	yes	2.97881
XLOC_011672	XLOC_011672	LOC100131138	12:111374405-111375252	OK	11.0454	1.60964	-2.77864	-4.15581	0.0011	0.050204	yes	2.95861
XLOC_035180	XLOC_035180	ALCAM	3:105085492-105295755	OK	24.0946	48.9237	1.02182	2.80888	0.0011	0.050204	yes	2.95861
XLOC_054460	XLOC_054460	EFNB1	X:68048839-68062007	OK	7.29342	16.0748	1.14014	2.97816	0.0011	0.050204	yes	2.95861
XLOC_053591	XLOC_053591	CTNNAL1	9:111704850-111775764	OK	47.3912	98.729	1.05885	2.83334	0.00115	0.0522697	yes	2.9393
XLOC_043177	XLOC_043177	FOXQ1	6:1312674-1314993	OK	0.379649	1.68535	2.15031	3.57883	0.00115	0.0522697	yes	2.9393
XLOC_039744	XLOC_039744	ELOVL6	4:110966951-111120339	OK	15.97	32.3114	1.01668	2.7502	0.0012	0.0540965	yes	2.92082
XLOC_030344	XLOC_030344	FN1	2:216224631-216300889	OK	1.24664	2.55194	1.03355	2.63374	0.0012	0.0540965	yes	2.92082
XLOC_000429	XLOC_000429	SFN	1:27189632-27190947	OK	76.0091	155.051	1.0285	2.89323	0.00125	0.0558936	yes	2.90309
XLOC_008087	XLOC_008087	DTX4	11:58939647-58980494	OK	2.53044	5.19363	1.03736	2.73588	0.00125	0.0558936	yes	2.90309
XLOC_016324	XLOC_016324	LGMN	14:93170151-93215047	OK	14.2815	29.3713	1.04026	2.89111	0.00125	0.0558936	yes	2.90309
XLOC_027665	XLOC_027665	GALNT5	2:158114000-158173567	OK	2.06814	5.00813	1.27594	2.94446	0.00125	0.0558936	yes	2.90309
XLOC_003249	XLOC_003249	COL16A1	1:32117847-32169768	OK	1.07873	2.62836	1.28483	2.74446	0.00125	0.0558936	yes	2.90309
XLOC_003540	XLOC_003540	TTC22	1:55245392-55267004	OK	0.733546	0.100074	-2.87382	-3.85571	0.0013	0.0575846	yes	2.88606
XLOC_041899	XLOC_041899	ENC1	5:73923220-73937262	OK	17.1549	8.77884	-0.966521	-2.70552	0.0013	0.0575846	yes	2.88606
XLOC_038622	XLOC_038622	TRIM2	4:154074269-154260480	OK	15.4826	31.089	1.00575	2.81291	0.0013	0.0575846	yes	2.88606
XLOC_018884	XLOC_018884	GPR56	16:57653623-57698944	OK	5.74173	11.9426	1.05656	2.81576	0.0013	0.0575846	yes	2.88606
XLOC_031463	XLOC_031463	COL9A3	20:61448413-61493115	OK	17.9047	42.5296	1.24813	2.75439	0.0013	0.0575846	yes	2.88606
XLOC_029766	XLOC_029766	NCKAP5	2:133429371-134399230	OK	0.00842301	0.207671	4.62382	1.42356	0.0013	0.0575846	yes	2.88606
XLOC_037951	XLOC_037951	PCDH7	4:30721947-31148764	OK	25.9101	12.3597	-1.06787	-2.90029	0.00135	0.0592442	yes	2.86967
XLOC_042664	XLOC_042664	TMEM173	5:138855112-138862343	OK	9.62632	19.5824	1.0245	2.76778	0.00135	0.0592442	yes	2.86967
XLOC_044504	XLOC_044504	LINC00326	6:133406607-133427717	OK	2.10529	4.97155	1.23968	2.85887	0.00135	0.0592442	yes	2.86967
XLOC_015305	XLOC_015305	SERPINA3	14:95078681-95090434	OK	0.0617248	0.705666	3.51506	4.1504	0.00135	0.0592442	yes	2.86967
XLOC_048956	XLOC_048956	KLRG2	7:139135366-139168457	OK	0.370809	0.0814101	-2.1874	-2.64708	0.0014	0.0608733	yes	2.85387
XLOC_000563	XLOC_000563	GJB3	1:35246789-35251967	OK	11.1406	23.0584	1.04947	2.86047	0.0014	0.0608733	yes	2.85387
XLOC_032639	XLOC_032639	RUNX1	21:36160097-36421595	OK	5.25626	11.4685	1.12557	2.73608	0.0014	0.0608733	yes	2.85387
XLOC_026104	XLOC_026104	CEACAM1	19:43011457-43032661	OK	0.120298	0.401468	1.73867	2.91704	0.0014	0.0608733	yes	2.85387
XLOC_038442	XLOC_038442	EGF	4:110834039-110934121	OK	0.158468	0.576008	1.8619	3.00921	0.0014	0.0608733	yes	2.85387
XLOC_024472	XLOC_024472	FXYD5	19:35645624-35660788	OK	29.3041	59.5233	1.02235	2.76472	0.00145	0.0624727	yes	2.83863
XLOC_006843	XLOC_006843	FRMPD2	10:49364601-49482941	OK	0.0647732	0.240629	1.89334	2.86303	0.00145	0.0624727	yes	2.83863
XLOC_023755	XLOC_023755	LOC100130938	18:59252985-59274199	OK	0.788466	2.93368	1.89559	3.09191	0.00145	0.0624727	yes	2.83863
XLOC_036075	XLOC_036075	WNT7A	3:13857678-13921618	OK	0.107462	1.26579	3.55815	4.358	0.00145	0.0624727	yes	2.83863
XLOC_011697	XLOC_011697	OAS1	12:113344695-113357712	OK	0.048787	3.90368	6.32219	5.84809	0.00145	0.0624727	yes	2.83863
XLOC_017542	XLOC_017542	C15orf52	15:40623652-40633222	OK	3.95227	7.95882	1.00987	2.78989	0.0015	0.0643755	yes	2.82391
XLOC_043620	XLOC_043620	CFB	6:31913720-31919861	OK	0.105152	0.489668	2.21932	3.62085	0.0015	0.0643755	yes	2.82391
XLOC_036995	XLOC_036995	HEG1	3:124684553-124774932	OK	0.495745	0.210873	-1.23322	-2.83431	0.00155	0.0659228	yes	2.80967
XLOC_036039	XLOC_036039	TMEM40	3:12775025-12801086	OK	1.14772	2.58678	1.17238	2.69354	0.00155	0.0659228	yes	2.80967
XLOC_036296	XLOC_036296	SLC6A20	3:45796940-45838035	OK	0.503472	1.18336	1.23291	2.72716	0.00155	0.0659228	yes	2.80967
XLOC_018242	XLOC_018242	LOC100507452	15:101420008-101610317	OK	33.7269	145.417	2.10823	3.08258	0.0016	0.067788	yes	2.79588
XLOC_048833	XLOC_048833	GRM8	7:126078651-126893433	OK	0.0661097	0.350841	2.40788	3.10336	0.0016	0.067788	yes	2.79588
XLOC_013109	XLOC_013109	SELPLG	12:109015670-109027670	OK	0.0636665	0.564878	3.14933	4.32676	0.0016	0.067788	yes	2.79588
XLOC_007206	XLOC_007206	SORBS1	10:97071529-97321201	OK	0.768486	1.74991	1.18719	2.73144	0.00165	0.0696388	yes	2.78252
XLOC_010110	XLOC_010110	MAML2	11:95709550-96076403	OK	0.911293	2.32493	1.3512	2.57411	0.00165	0.0696388	yes	2.78252
XLOC_028565	XLOC_028565	SP100	2:231280870-231410317	OK	9.64457	20.2495	1.0701	2.70073	0.0017	0.0712042	yes	2.76955
XLOC_036191	XLOC_036191	OSBPL10	3:31702161-32033228	OK	4.95004	10.715	1.11412	2.71703	0.0017	0.0712042	yes	2.76955
XLOC_016960	XLOC_016960	SMAD6	15:66994543-67075219	OK	4.46649	11.0402	1.30555	2.56544	0.0017	0.0712042	yes	2.76955
XLOC_008244	XLOC_008244	SPDYC	11:64937687-64941036	OK	0.393251	2.04284	2.37705	3.53126	0.0017	0.0712042	yes	2.76955
XLOC_007234	XLOC_007234	AVPI1	10:99437180-99447015	OK	14.3587	28.6446	0.99634	2.65045	0.00175	0.0727459	yes	2.75696
XLOC_043340	XLOC_043340	TRIM38	6:25962711-25990880	OK	5.75957	12.0181	1.06118	2.60699	0.00175	0.0727459	yes	2.75696
XLOC_033255	XLOC_033255	APOBEC3D	22:39417117-39429256	OK	0.610988	1.53598	1.32994	2.89958	0.00175	0.0727459	yes	2.75696
XLOC_034008	XLOC_034008	SCUBE1	22:43598878-43739394	OK	1.0318	2.62091	1.34491	2.83648	0.00175	0.0727459	yes	2.75696
XLOC_047816	XLOC_047816	LOC389602	7:155752635-155763982	OK	0.520046	1.44676	1.47611	2.71133	0.00175	0.0727459	yes	2.75696
XLOC_015150	XLOC_015150	PAPLN	14:73704204-73741348	OK	2.59435	1.14522	-1.17975	-2.75903	0.0018	0.0743573	yes	2.74473
XLOC_009892	XLOC_009892	FGF19	11:69512994-69519106	OK	13.7361	28.0759	1.03136	2.71766	0.0018	0.0743573	yes	2.74473
XLOC_003389	XLOC_003389	HIVEP3	1:41971959-42501596	OK	1.89877	4.96189	1.38583	2.68634	0.0018	0.0743573	yes	2.74473
XLOC_028980	XLOC_028980	CAPN13	2:30945636-31030311	OK	0.15567	0.524854	1.75343	3.03389	0.0018	0.0743573	yes	2.74473
XLOC_002175	XLOC_002175	CFH	1:196621007-196716634	OK	0.0194802	0.709392	5.1865	4.66256	0.0018	0.0743573	yes	2.74473
XLOC_032452	XLOC_032452	COL6A1	21:47401634-47424963	OK	26.2688	53.3225	1.0214	2.75226	0.00185	0.0759487	yes	2.73283
XLOC_017566	XLOC_017566	RHOV	15:41164304-41167000	OK	3.21999	7.15159	1.15121	2.79744	0.00185	0.0759487	yes	2.73283
XLOC_004320	XLOC_004320	S100A5	1:153509622-153514241	OK	3.77949	8.42527	1.15653	2.77138	0.00185	0.0759487	yes	2.73283
XLOC_030233	XLOC_030233	STAT4	2:191894213-192015976	OK	0.782832	1.93473	1.30536	2.71969	0.00185	0.0759487	yes	2.73283
XLOC_011210	XLOC_011210	DGKA	12:56324945-56347807	OK	5.9554	11.6849	0.972373	2.65817	0.0019	0.0776162	yes	2.72125
XLOC_031239	XLOC_031239	TOX2	20:42543491-42698256	OK	3.65795	7.54695	1.04486	2.6954	0.0019	0.0776162	yes	2.72125
XLOC_051432	XLOC_051432	LOC100130231	8:126934766-126969042	OK	0.947141	0.21179	-2.16094	-2.16094	0.00195	0.07917	yes	2.70997
XLOC_004286	XLOC_004286	S100A10	1:151955385-151966714	OK	78.5302	156.65	0.996227	2.78447	0.00195	0.07917	yes	2.70997
XLOC_004008	XLOC_004008	VTCN1	1:117686208-117753549	OK	0.0391271	1.60552	5.35873	6.42656	0.00195	0.07917	yes	2.70997
XLOC_036978	XLOC_036978	ILDR1	3:121706169-121741127	OK	1.16826	2.56251	1.13319	2.69432	0.002	0.0808034	yes	2.69897
XLOC_008675	XLOC_008675	SDHD	11:111957570-111966518	OK	84.5252	43.459	-0.959726	-2.70375	0.00205	0.0821216	yes	2.68825
XLOC_046628	XLOC_046628	AHR	7:17332684-17385775	OK	10.915	20.911	0.937952	2.6113	0.00205	0.0821216	yes	2.68825
XLOC_002978	XLOC_002978	EPHA2	1:16450831-16507095	OK	63.7213	128.619	1.01326	2.7081	0.00205	0.0821216	yes	2.68825
XLOC_016357	XLOC_016357	CLMN	14:95648275-95786245	OK	4.10569	8.59243	1.06544	2.48623	0.00205	0.0821216	yes	2.68825
XLOC_005996	XLOC_005996	IFIT1	10:90973325-91172588	OK	3.54065	20.1496	2.50867	3.16873	0.00205	0.0821216	yes	2.68825
XLOC_013850	XLOC_013850	GPC5	13:92050928-93519490	OK	0.0285936	0.426372	3.89835	3.34277	0.00205	0.0821216	yes	2.68825
XLOC_037051	XLOC_037051	KIAA1257	3:128689778-128712986	OK	1.06502	2.37787	1.15879	2.68542	0.0021	0.0839214	yes	2.67778
XLOC_030208	XLOC_030208	CALCRL	2:188206776-188313061	OK	0.399397	0.905387	1.18071	2.70528	0.0021	0.0839214	yes	2.67778
XLOC_035330	XLOC_035330	PODXL2	3:127347998-127391652	OK	1.04715	0.0949086	-3.46379	-3.58693	0.00215	0.0855064	yes	2.66756
XLOC_025569	XLOC_025569	AP1M2	19:10683346-10697991	OK	30.0124	58.4696	0.96213	2.69222	0.00215	0.0855064	yes	2.66756
XLOC_019507	XLOC_019507	ROGDI	16:4846968-4852674	OK	10.0953	19.9555	0.9831	2.62065	0.00215	0.0855064	yes	2.66756
XLOC_029840	XLOC_029840	NMI	2:152126981-152146430	OK	2.70303	5.73387	1.08493	2.64251	0.0022	0.0869723	yes	2.65758
XLOC_019447	XLOC_019447	CCDC64B	16:3077867-3089134	OK	5.70845	13.9682	1.29097	2.72479	0.0022	0.0869723	yes	2.65758
XLOC_051556	XLOC_051556	LYNX1	8:143845755-143859640	OK	1.27072	3.49343	1.45899	2.26913	0.0022	0.0869723	yes	2.65758
XLOC_041485	XLOC_041485	TERT	5:1252959-1295179	OK	4.27844	1.76416	-1.2781	-2.61893	0.00225	0.0885259	yes	2.64782
XLOC_008272	XLOC_008272	OVOL1	11:65554528-65564685	OK	4.42617	8.9582	1.01715	2.67222	0.00225	0.0885259	yes	2.64782
XLOC_008620	XLOC_008620	BIRC3	11:102188193-102209998	OK	0.880847	1.889	1.10066	2.64992	0.00225	0.0885259	yes	2.64782
XLOC_018412	XLOC_018412	IL32	16:3115312-3119668	OK	0.512047	0.0431371	-3.56927	-1.14699	0.0023	0.0893248	yes	2.63827
XLOC_001199	XLOC_001199	FAM19A3	1:113261417-113269977	OK	0.832375	0.250877	-1.73025	-2.79117	0.0023	0.0893248	yes	2.63827
XLOC_039908	XLOC_039908	CLGN	4:141308134-141349000	OK	0.949864	0.388982	-1.28802	-2.80247	0.0023	0.0893248	yes	2.63827
XLOC_000885	XLOC_000885	PGM1	1:64058946-64125916	OK	19.0977	37.2343	0.963236	2.69526	0.0023	0.0893248	yes	2.63827
XLOC_012346	XLOC_012346	KRT81,KRT83,KRT85	12:52643158-52761309	OK	0.355623	5.0722	3.83419	3.46219	0.0023	0.0893248	yes	2.63827
XLOC_053656	XLOC_053656	TNFSF15	9:117546914-117568408	OK	0.0136833	0.440742	5.00945	5.59833	0.0023	0.0893248	yes	2.63827
XLOC_005611	XLOC_005611	DKK1	10:54073977-54078210	OK	131.566	250.049	0.926432	2.59615	0.00235	0.0908401	yes	2.62893
XLOC_040788	XLOC_040788	CAMK4	5:110559893-110830662	OK	3.38438	8.02862	1.24626	2.5391	0.00235	0.0908401	yes	2.62893
XLOC_055475	XLOC_055475	LOC158572	X:49641326-49643959	OK	0.414353	1.11135	1.42338	2.89996	0.00235	0.0908401	yes	2.62893
XLOC_021931	XLOC_021931	KRT16P2	17:16721298-16757598	OK	0.103579	0.935481	3.17498	3.7577	0.0024	0.0924489	yes	2.61979
XLOC_030412	XLOC_030412	EPHA4	2:222279759-222437098	OK	1.18378	2.45669	1.05332	2.5624	0.0025	0.0956329	yes	2.60206
XLOC_034539	XLOC_034539	RBMS3	3:29322747-30051886	OK	0.0393822	0.249084	2.66102	2.61372	0.0025	0.0956329	yes	2.60206
XLOC_048944	XLOC_048944	CREB3L2	7:137559724-137686846	OK	3.55249	6.86156	0.949708	2.63331	0.00255	0.0968736	yes	2.59346
XLOC_045903	XLOC_045903	POPDC3	6:105585561-105628218	OK	3.75546	8.01849	1.09434	2.59151	0.00255	0.0968736	yes	2.59346
XLOC_025727	XLOC_025727	CYP4F11	19:16018504-16045822	OK	3.64988	7.84232	1.10343	2.57018	0.00255	0.0968736	yes	2.59346
XLOC_009743	XLOC_009743	BATF2	11:64755416-64764517	OK	0.532998	1.30183	1.28834	2.62496	0.00255	0.0968736	yes	2.59346
XLOC_052452	XLOC_052452	COL27A1	9:116916144-117074861	OK	3.90291	7.85907	1.00981	2.62729	0.00255	0.0968737	yes	2.59346
XLOC_042506	XLOC_042506	PPIC	5:122359077-122372425	OK	14.9116	29.5284	0.985669	2.68855	0.0026	0.0978742	yes	2.58503
XLOC_008974	XLOC_008974	CTSD	11:1773981-1785222	OK	47.6385	94.6829	0.990975	2.7371	0.0026	0.0978742	yes	2.58503
XLOC_022243	XLOC_022243	KRT222	17:38810232-38821423	OK	2.85536	5.77065	1.01506	2.53075	0.0026	0.0978742	yes	2.58503
XLOC_004871	XLOC_004871	GOLT1A	1:204167162-204183245	OK	2.93017	6.60827	1.17329	2.51092	0.0026	0.0978742	yes	2.58503
XLOC_015312	XLOC_015312	TCL6	14:96087271-96139894	OK	0.432133	1.17413	1.44205	2.71176	0.0026	0.0978742	yes	2.58503
XLOC_050034	XLOC_050034	FAM83A	8:124194728-124222318	OK	0.116136	0.396836	1.77273	2.73796	0.0026	0.0978742	yes	2.58503
XLOC_048808	XLOC_048808	FAM3C	7:120988904-121036422	OK	105.316	204.293	0.955911	2.57787	0.00265	0.0991921	yes	2.57675
XLOC_052148	XLOC_052148	GDA	9:74729552-74867140	OK	9.74837	19.0796	0.968799	2.60816	0.00265	0.0991921	yes	2.57675
XLOC_007222	XLOC_007222	PIK3AP1	10:98353068-98480279	OK	3.71788	7.65038	1.04105	2.76508	0.00265	0.0991921	yes	2.57675
XLOC_048398	XLOC_048398	LOC100505669	7:74440030-74445485	OK	3.17444	6.28986	0.986524	2.69362	0.0027	0.100836	no	2.56864
XLOC_029929	XLOC_029929	BAZ2B	2:160175489-160473599	OK	3.50162	6.59578	0.913519	2.54944	0.00275	0.102127	no	2.56067
XLOC_024879	XLOC_024879	TRPM4	19:49661015-49715318	OK	7.72009	15.1779	0.975286	2.59882	0.00275	0.102127	no	2.56067
XLOC_008933	XLOC_008933	IRF7	11:612554-616001	OK	4.64138	10.1794	1.13302	2.64427	0.00275	0.102127	no	2.56067
XLOC_050515	XLOC_050515	EGR3	8:22545173-22550815	OK	3.65901	1.67698	-1.12559	-2.67436	0.0028	0.103751	no	2.55284
XLOC_039029	XLOC_039029	AFAP1	4:7755816-7941653	OK	5.43947	10.4579	0.94306	2.59082	0.00285	0.105015	no	2.54516
XLOC_014160	XLOC_014160	EPSTI1	13:43460572-43566584	OK	0.183488	0.558206	1.60511	2.61518	0.00285	0.105015	no	2.54516
XLOC_024904	XLOC_024904	CPT1C	19:50194364-50216988	OK	1.66146	0.703663	-1.2395	-2.69197	0.0029	0.106384	no	2.5376
XLOC_013525	XLOC_013525	GTF2F2	13:45694630-45858240	OK	47.8228	90.4148	0.918862	2.52477	0.0029	0.106384	no	2.5376
XLOC_038402	XLOC_038402	BANK1	4:102711647-102995969	OK	1.10096	2.30838	1.06812	2.60823	0.0029	0.106384	no	2.5376
XLOC_023810	XLOC_023810	MBP	18:74690788-74844774	OK	9.40025	17.7015	0.913099	2.48586	0.003	0.109085	no	2.52288
XLOC_043289	XLOC_043289	MYLIP	6:16129316-16148607	OK	4.62747	9.15312	0.984039	2.55161	0.003	0.109085	no	2.52288
XLOC_051557	XLOC_051557	LY6D	8:143866297-143868008	OK	0.219566	34.2294	7.28444	9.02399	0.003	0.109085	no	2.52288
XLOC_036672	XLOC_036672	TMPRSS7	3:111717585-111800116	OK	0.769443	0.279181	-1.46261	-2.56338	0.00305	0.109817	no	2.5157
XLOC_011299	XLOC_011299	MSRB3	12:65672422-65860687	OK	2.8008	1.37649	-1.02484	-2.60078	0.00305	0.109817	no	2.5157
XLOC_022237	XLOC_022237	TNS4	17:38630572-38657891	OK	7.48803	14.5788	0.961215	2.55092	0.00305	0.109817	no	2.5157
XLOC_033999	XLOC_033999	A4GALT	22:43088126-43116876	OK	6.07975	12.0125	0.982452	2.5153	0.00305	0.109817	no	2.5157
XLOC_008438	XLOC_008438	FOLR1	11:71900601-71907367	OK	2.33174	5.28677	1.18098	2.69061	0.00305	0.109817	no	2.5157
XLOC_046082	XLOC_046082	MOXD1	6:132617193-132722664	OK	0.565342	0.134142	-2.07536	-3.27933	0.0031	0.111133	no	2.50864
XLOC_012368	XLOC_012368	KRT8	12:53290970-53298868	OK	828.95	1779.12	1.10181	2.65572	0.0031	0.111133	no	2.50864
XLOC_033274	XLOC_033274	CACNA1I	22:39966757-40085952	OK	0.395831	1.21902	1.62276	2.47354	0.0031	0.111133	no	2.50864
XLOC_035385	XLOC_035385	ACPP	3:132036210-132087146	OK	0.0813943	0.447834	2.45997	3.18123	0.0031	0.111133	no	2.50864
XLOC_019722	XLOC_019722	SULT1A1,SULT1A2	16:28603263-28634866	OK	11.769	22.9854	0.965721	2.56021	0.00315	0.112438	no	2.50169
XLOC_020359	XLOC_020359	SPNS3	17:4337218-4391507	OK	0.413269	1.27261	1.62264	2.68224	0.00315	0.112438	no	2.50169
XLOC_011187	XLOC_011187	NCKAP1L	12:54891494-54936899	OK	0.0775215	0.266644	1.78225	2.82919	0.00315	0.112438	no	2.50169
XLOC_028764	XLOC_028764	LOC339822	2:779836-864112	OK	0.0202765	0.40542	4.32153	3.38131	0.00315	0.112438	no	2.50169
XLOC_017952	XLOC_017952	LINGO1	15:77905361-78112721	OK	2.96178	1.26854	-1.22329	-2.62121	0.0032	0.113977	no	2.49485
XLOC_019073	XLOC_019073	PLCG2	16:81812886-81996224	OK	5.92386	11.2983	0.931503	2.5381	0.00325	0.115262	no	2.48812
XLOC_045902	XLOC_045902	BVES	6:105544692-105585191	OK	0.590599	1.30166	1.1401	2.64163	0.00325	0.115262	no	2.48812
XLOC_041732	XLOC_041732	SEPP1	5:42756919-42812024	OK	2.53839	5.61408	1.14514	2.60907	0.00325	0.115262	no	2.48812
XLOC_056094	XLOC_056094	MBNL3	X:131337052-131624582	OK	1.58357	4.47084	1.49737	2.68791	0.00325	0.115262	no	2.48812
XLOC_054540	XLOC_054540	SH3BGRL	X:80369199-80554046	OK	16.0878	30.6094	0.928006	2.45651	0.0033	0.116785	no	2.48149
XLOC_052768	XLOC_052768	C9orf169	9:140118026-140131006	OK	2.95235	14.0837	2.25409	2.72988	0.0033	0.116785	no	2.48149
XLOC_006660	XLOC_006660	C10orf140	10:21802141-21818881	OK	0.546401	0.0156558	-5.12519	-4.74311	0.00335	0.117548	no	2.47496
XLOC_037209	XLOC_037209	TM4SF18	3:149036284-149051548	OK	0.34364	0.0262868	-3.70849	-3.97163	0.00335	0.117548	no	2.47496
XLOC_054639	XLOC_054639	MUM1L1	X:105412182-105452949	OK	1.803	3.65601	1.01987	2.61208	0.00335	0.117548	no	2.47496
XLOC_018293	XLOC_018293	DECR2	16:451857-462487	OK	7.09862	14.5061	1.03105	2.60026	0.00335	0.117548	no	2.47496
XLOC_003778	XLOC_003778	GBP3	1:89471989-89488785	OK	0.10284	0.326449	1.66646	2.73654	0.00335	0.117548	no	2.47496
XLOC_053959	XLOC_053959	NRARP	9:140190558-140196738	OK	8.12482	3.7223	-1.12614	-2.60769	0.0034	0.118674	no	2.46852
XLOC_005468	XLOC_005468	ZEB1	10:31608100-31818742	OK	1.10303	0.527196	-1.06506	-2.55648	0.0034	0.118674	no	2.46852
XLOC_022543	XLOC_022543	SAMD14	17:48189091-48207297	OK	0.363445	1.03845	1.51463	2.78232	0.0034	0.118674	no	2.46852
XLOC_015498	XLOC_015498	LINC00239	14:102096833-102199187	OK	0.641382	2.5868	2.01191	2.53165	0.00345	0.120039	no	2.46218
XLOC_005710	XLOC_005710	TSPAN15	10:71211208-71267423	OK	7.91399	15.2031	0.941885	2.4857	0.0035	0.121015	no	2.45593
XLOC_040497	XLOC_040497	TMEM171	5:72416387-72427644	OK	2.15672	4.67929	1.11745	2.5059	0.0035	0.121015	no	2.45593
XLOC_005227	XLOC_005227	AKT3	1:243419306-244006886	OK	0.507133	2.05724	2.02028	2.71582	0.0035	0.121015	no	2.45593
XLOC_036248	XLOC_036248	CCK	3:42299317-42307662	OK	0.407525	1.84827	2.18121	3.07738	0.00355	0.122616	no	2.44977
XLOC_008888	XLOC_008888	ST14	11:130029681-130080257	OK	52.6106	99.0871	0.913343	2.54316	0.0036	0.123826	no	2.4437
XLOC_035279	XLOC_035279	DTX3L	3:122246756-122294050	OK	3.48177	7.60316	1.12678	2.47938	0.0036	0.123826	no	2.4437
XLOC_007365	XLOC_007365	C10orf118	10:115880499-115934534	OK	5.86245	10.8413	0.886959	2.46258	0.00365	0.125026	no	2.43771
XLOC_052158	XLOC_052158	ANXA1	9:75766780-75785307	OK	231.27	463.064	1.00163	2.60502	0.00365	0.125026	no	2.43771
XLOC_042894	XLOC_042894	ATOX1	5:151121391-151138213	OK	36.6696	74.1196	1.01527	2.54315	0.00365	0.125026	no	2.43771
XLOC_022636	XLOC_022636	TEX14	17:56634037-56769416	OK	1.21539	0.600148	-1.01802	-2.50546	0.0037	0.126477	no	2.4318
XLOC_003380	XLOC_003380	CITED4	1:41326727-41328018	OK	2.79003	6.95121	1.31698	2.70249	0.00375	0.127658	no	2.42597
XLOC_043252	XLOC_043252	C6orf218	6:10427864-10454747	OK	0.144745	0.637749	2.13947	2.9165	0.00375	0.127658	no	2.42597
XLOC_052301	XLOC_052301	LOC100507319	9:97488950-97849500	OK	0.994827	8.04152	3.01495	2.91748	0.00375	0.127658	no	2.42597
XLOC_023118	XLOC_023118	LOC100652806	18:14179083-14252842	OK	0.776183	0.249589	-1.63684	-2.4366	0.0038	0.128962	no	2.42022
XLOC_036982	XLOC_036982	PARP9	3:122246756-122294050	OK	2.80873	8.72999	1.63606	2.69386	0.0038	0.128962	no	2.42022
XLOC_018961	XLOC_018961	CDH3	16:68670150-68732957	OK	37.9628	71.0284	0.903808	2.53548	0.0039	0.131815	no	2.40894
XLOC_041801	XLOC_041801	PLK2	5:57749808-57755913	OK	82.116	155.456	0.920772	2.54268	0.0039	0.131815	no	2.40894
XLOC_012172	XLOC_012172	MANSC4	12:27914348-27925970	OK	0.0895265	0.512426	2.51696	2.98964	0.0039	0.131815	no	2.40894
XLOC_016863	XLOC_016863	TMOD3	15:52121823-52208019	OK	33.4487	60.8085	0.86232	2.38576	0.00395	0.132423	no	2.4034
XLOC_031933	XLOC_031933	B4GALT5	20:48249481-48330421	OK	55.4972	103.805	0.903394	2.51085	0.00395	0.132423	no	2.4034
XLOC_022901	XLOC_022901	TIMP2	17:76848938-76921472	OK	21.7023	40.6972	0.907079	2.48048	0.00395	0.132423	no	2.4034
XLOC_037459	XLOC_037459	DGKG	3:185864989-186080023	OK	1.73886	3.29126	0.920495	2.45051	0.00395	0.132423	no	2.4034
XLOC_011575	XLOC_011575	DRAM1	12:102271099-102317547	OK	6.12108	11.683	0.932552	2.46386	0.00395	0.132423	no	2.4034
XLOC_042461	XLOC_042461	STARD4	5:110831846-111312628	OK	15.2495	29.3792	0.946036	2.51401	0.00395	0.132423	no	2.4034
XLOC_025250	XLOC_025250	C2CD4C	19:405250-409170	OK	3.99028	1.90477	-1.06687	-2.47733	0.004	0.133021	no	2.39794
XLOC_038254	XLOC_038254	CCNG2	4:78078096-78091293	OK	3.32562	6.31234	0.924549	2.48631	0.004	0.133021	no	2.39794
XLOC_023846	XLOC_023846	C19orf21	19:751145-764318	OK	18.9941	36.288	0.933944	2.61857	0.004	0.133021	no	2.39794
XLOC_008377	XLOC_008377	MYEOV	11:69061509-69191401	OK	22.9326	50.9662	1.15214	2.51371	0.004	0.133021	no	2.39794
XLOC_021469	XLOC_021469	LOC100507218	17:74128877-74236390	OK	0.0947566	0.647068	2.77162	3.09875	0.004	0.133021	no	2.39794
XLOC_026206	XLOC_026206	LOC400706	19:46560934-46580983	OK	0.027196	1.08212	5.31432	3.29771	0.004	0.133021	no	2.39794
XLOC_028956	XLOC_028956	FNDC4	2:27714749-27718126	OK	1.82341	0.765803	-1.25159	-2.57706	0.0041	0.135937	no	2.38722
XLOC_040114	XLOC_040114	PDLIM3	4:186421813-186456712	OK	2.68821	1.26208	-1.09084	-2.43836	0.0041	0.135937	no	2.38722
XLOC_004478	XLOC_004478	IGSF8	1:160061129-160068618	OK	11.9604	22.3693	0.903248	2.46352	0.00415	0.137319	no	2.38195
XLOC_009188	XLOC_009188	PRKCDBP	11:6340175-6343481	OK	12.1389	24.552	1.01621	2.47063	0.00415	0.137319	no	2.38195
XLOC_047285	XLOC_047285	MYH16	7:98870457-98908737	OK	0.217409	0.533968	1.29634	2.53622	0.0042	0.138558	no	2.37675
XLOC_022502	XLOC_022502	HOXB9	17:46697976-46754205	OK	11.9029	5.63332	-1.07926	-2.42331	0.0043	0.141294	no	2.36653
XLOC_026652	XLOC_026652	TAF1B	2:9983493-10074678	OK	12.7382	6.57802	-0.953434	-2.46379	0.0043	0.141294	no	2.36653
XLOC_041141	XLOC_041141	SH3RF2	5:145316017-145461976	OK	4.66939	9.37727	1.00593	2.50489	0.0043	0.141294	no	2.36653
XLOC_023273	XLOC_023273	MAPK4	18:48086127-48258288	OK	0.44363	0.161426	-1.45848	-2.47362	0.00435	0.14181	no	2.36151
XLOC_026742	XLOC_026742	FAM59B	2:26395959-26413249	OK	6.07251	3.1409	-0.951114	-2.47737	0.00435	0.14181	no	2.36151
XLOC_039536	XLOC_039536	ANKRD56	4:77815205-77819403	OK	1.02528	2.08531	1.02425	2.48659	0.00435	0.14181	no	2.36151
XLOC_032341	XLOC_032341	MX1	21:42792265-42831141	OK	0.175121	0.446871	1.35151	2.55142	0.00435	0.14181	no	2.36151
XLOC_049817	XLOC_049817	CA2	8:86351055-86393721	OK	14.1032	7.16324	-0.977336	-2.49951	0.00445	0.143936	no	2.35164
XLOC_010872	XLOC_010872	RASSF8	12:26104854-26232825	OK	5.25997	9.95365	0.920172	2.44597	0.00445	0.143936	no	2.35164
XLOC_040893	XLOC_040893	GRAMD3	5:125690197-125829853	OK	2.7351	5.26783	0.945616	2.43794	0.00445	0.143936	no	2.35164
XLOC_004153	XLOC_004153	ACP6	1:147101345-147142635	OK	5.62701	11.2591	1.00065	2.44017	0.00445	0.143936	no	2.35164
XLOC_020920	XLOC_020920	LOC100505782	17:39555870-39623638	OK	0.249933	1.04635	2.06575	2.47083	0.00445	0.143936	no	2.35164
XLOC_011447	XLOC_011447	NAV3	12:78225068-78606927	OK	1.57525	0.814499	-0.951599	-2.46904	0.0045	0.145127	no	2.34679
XLOC_017158	XLOC_017158	KIAA1199	15:81071711-81243999	OK	3.1328	5.905	0.914486	2.48614	0.00455	0.146597	no	2.34199
XLOC_008532	XLOC_008532	PRSS23	11:86501755-86522275	OK	2.38523	4.62993	0.956863	2.47139	0.0046	0.147776	no	2.33724
XLOC_046497	XLOC_046497	KIAA1908	7:1609708-1629262	OK	0.34759	0.768805	1.14523	2.46779	0.0046	0.147776	no	2.33724
XLOC_034601	XLOC_034601	CTDSPL	3:37903646-38025963	OK	10.3164	18.898	0.873295	2.41475	0.00465	0.148949	no	2.33255
XLOC_030331	XLOC_030331	IDH1	2:209100952-209119824	OK	49.9209	93.1644	0.900136	2.41667	0.0047	0.150114	no	2.3279
XLOC_047118	XLOC_047118	UPK3B	7:76139744-76157200	OK	1.59112	3.57165	1.16655	2.53362	0.0047	0.150114	no	2.3279
XLOC_026670	XLOC_026670	PQLC3	2:11295539-11319000	OK	7.44327	14.2061	0.932507	2.45842	0.00475	0.151128	no	2.32331
XLOC_028600	XLOC_028600	ALPPL2	2:233271551-233275424	OK	0.0564371	0.492216	3.12457	3.71168	0.00475	0.151128	no	2.32331
XLOC_052341	XLOC_052341	GALNT12	9:101569919-101612363	OK	11.9868	21.9809	0.874806	2.43792	0.0048	0.151842	no	2.31876
XLOC_014660	XLOC_014660	DHRS2	14:24105572-24114848	OK	4.92628	9.55391	0.955593	2.48015	0.0048	0.151842	no	2.31876
XLOC_053311	XLOC_053311	FAM108B1,TMEM2	9:74298281-74526148	OK	17.05	35.0279	1.03873	2.38542	0.0048	0.151842	no	2.31876
XLOC_048522	XLOC_048522	PON3	7:94987504-95027193	OK	0.806375	2.00784	1.31612	2.47774	0.0048	0.151842	no	2.31876
XLOC_002386	XLOC_002386	CENPF	1:214776483-214837914	OK	36.4524	19.3161	-0.916209	-2.46615	0.00485	0.15284	no	2.31426
XLOC_037967	XLOC_037967	KLF3	4:38614321-38703129	OK	8.66083	15.7353	0.86143	2.41118	0.00485	0.15284	no	2.31426
XLOC_029407	XLOC_029407	CAPG	2:85620930-85647380	OK	45.6028	83.9311	0.880082	2.42199	0.00485	0.15284	no	2.31426
XLOC_011610	XLOC_011610	CHST11	12:104849370-105155792	OK	2.27631	4.41841	0.956833	2.47968	0.0049	0.154122	no	2.3098
XLOC_004279	XLOC_004279	RORC	1:151778546-151826173	OK	0.212562	0.678095	1.6736	2.54447	0.0049	0.154122	no	2.3098
XLOC_023367	XLOC_023367	CCDC102B	18:66382468-66755293	OK	0.289958	0.0676889	-2.09885	-2.51215	0.00495	0.154958	no	2.30539
XLOC_037294	XLOC_037294	LOC730091,PA2G4P4	3:156465131-156534851	OK	0.888327	1.84522	1.05463	2.41875	0.00495	0.154958	no	2.30539
XLOC_026553	XLOC_026553	ZNF837	19:58878989-58892389	OK	0.904209	2.25408	1.31781	2.60277	0.00495	0.154958	no	2.30539
XLOC_053348	XLOC_053348	RASEF	9:85593050-85834128	OK	0.0730168	0.215173	1.5592	2.47193	0.00495	0.154958	no	2.30539
XLOC_043269	XLOC_043269	EDN1	6:12288168-12297427	OK	0.344336	0.875282	1.34593	2.50932	0.005	0.155933	no	2.30103
XLOC_031896	XLOC_031896	WFDC3	20:44402731-44420547	OK	0.512904	2.02552	1.98153	2.77228	0.005	0.155933	no	2.30103
XLOC_028990	XLOC_028990	XDH	2:31522373-31637611	OK	0.0115935	0.263429	4.50602	4.1	0.005	0.155933	no	2.30103
XLOC_020699	XLOC_020699	TRAF4	17:27071022-27080134	OK	34.4634	70.5842	1.03428	2.46028	0.00505	0.157196	no	2.29671
XLOC_054158	XLOC_054158	SYTL5	X:37765080-37988158	OK	0.210062	0.0731006	-1.52286	-2.44939	0.0051	0.158454	no	2.29243
XLOC_051169	XLOC_051169	TP53INP1	8:95938199-95961615	OK	6.31053	11.4492	0.859412	2.38038	0.00515	0.159558	no	2.28819
XLOC_015252	XLOC_015252	TTC8	14:89290977-89344335	OK	10.0823	18.8189	0.900359	2.45766	0.00515	0.159558	no	2.28819
XLOC_050708	XLOC_050708	SNAI2	8:49830235-49833999	OK	0.0957003	0.405036	2.08146	2.68816	0.00515	0.159558	no	2.28819
XLOC_037011	XLOC_037011	KLF15	3:126061477-126076236	OK	1.07759	0.442348	-1.28456	-2.4803	0.0052	0.160656	no	2.284
XLOC_038337	XLOC_038337	CDS1	4:85504056-85574200	OK	6.61733	12.3138	0.89596	2.46483	0.0052	0.160656	no	2.284
XLOC_014369	XLOC_014369	STK24	13:99102454-99229396	OK	31.9883	17.7036	-0.853503	-2.40805	0.00525	0.161748	no	2.27984
XLOC_031291	XLOC_031291	NCOA3	20:46130600-46415360	OK	7.94595	15.5858	0.971944	2.40926	0.00525	0.161748	no	2.27984
XLOC_035131	XLOC_035131	LOC100506377	3:98699901-98717675	OK	3.97995	1.85526	-1.10113	-2.43913	0.0053	0.162834	no	2.27572
XLOC_051391	XLOC_051391	SAMD12	8:119201693-119870403	OK	2.26752	4.75009	1.06684	2.35389	0.00535	0.163913	no	2.27165
XLOC_010360	XLOC_010360	SCN3B	11:123499894-123525353	OK	0.0592009	0.219313	1.8893	2.11688	0.00535	0.163913	no	2.27165
XLOC_019884	XLOC_019884	ITFG1	16:47189296-47495018	OK	14.5021	26.9031	0.891511	2.48738	0.0055	0.168042	no	2.25964
XLOC_047861	XLOC_047861	ADAP1	7:937536-994289	OK	13.6004	25.3617	0.899	2.44908	0.0056	0.169687	no	2.25181
XLOC_054041	XLOC_054041	SHROOM2	X:9754495-9917549	OK	1.68993	3.20684	0.924192	2.44008	0.0056	0.169687	no	2.25181
XLOC_053635	XLOC_053635	ZFP37	9:115803404-115819058	OK	1.14992	2.26844	0.980168	2.40138	0.0056	0.169687	no	2.25181
XLOC_003427	XLOC_003427	TMEM53	1:45119500-45140099	OK	1.56433	3.39133	1.11631	2.4815	0.0056	0.169687	no	2.25181
XLOC_029765	XLOC_029765	LYPD1	2:133174041-133429070	OK	0.768236	2.5951	1.75617	2.54095	0.0056	0.169687	no	2.25181
XLOC_005559	XLOC_005559	ANXA8L2,LOC100652762	10:47746773-47771236	OK	0.0791968	0.401325	2.34126	2.73956	0.0056	0.169687	no	2.25181
XLOC_005916	XLOC_005916	EIF5AL1	10:81272356-81276196	OK	1.23927	0.600827	-1.04447	-2.4585	0.00565	0.170889	no	2.24795
XLOC_010893	XLOC_010893	PPFIBP1	12:27677044-27848497	OK	24.6424	46.1244	0.904385	2.40393	0.0057	0.172087	no	2.24413
XLOC_042845	XLOC_042845	JAKMIP2	5:146939556-147162314	OK	0.0538297	0.211048	1.9711	2.60036	0.0057	0.172087	no	2.24413
XLOC_027957	XLOC_027957	ZNF804A	2:185463092-185804214	OK	0.524907	0.0204926	-4.67888	-5.38081	0.00575	0.172965	no	2.24033
XLOC_038012	XLOC_038012	NIPAL1	4:48018790-48042108	OK	3.10495	6.14986	0.985985	2.38878	0.00575	0.172965	no	2.24033
XLOC_023005	XLOC_023005	SECTM1	17:80278899-80309267	OK	2.43958	5.8635	1.26513	2.40173	0.00575	0.172965	no	2.24033
XLOC_027385	XLOC_027385	IL1RN	2:113870583-113891593	OK	0.0327393	0.7643	4.54505	3.10708	0.00575	0.172965	no	2.24033
XLOC_040449	XLOC_040449	PIK3R1	5:67511580-67597649	OK	4.76827	8.65485	0.860044	2.40514	0.0058	0.173837	no	2.23657
XLOC_003254	XLOC_003254	SPOCD1	1:32256023-32281598	OK	0.838245	1.68086	1.00376	2.30648	0.0058	0.173837	no	2.23657
XLOC_026916	XLOC_026916	ACYP2	2:54342409-54532437	OK	2.71374	5.62717	1.05213	2.37004	0.0058	0.173837	no	2.23657
XLOC_031490	XLOC_031490	RTEL1,TNFRSF6B	20:62289162-62370460	OK	44.1704	186.433	2.07751	2.49628	0.0058	0.173837	no	2.23657
XLOC_038688	XLOC_038688	SAP30	4:174292092-174298683	OK	10.0503	5.05784	-0.990643	-2.46529	0.00585	0.175177	no	2.23284
XLOC_026662	XLOC_026662	HPCAL1	2:10443039-10567743	OK	28.8226	52.0792	0.853507	2.3828	0.0059	0.176037	no	2.22915
XLOC_016204	XLOC_016204	NPC2	14:74946642-74960297	OK	82.6211	150.195	0.862259	2.39569	0.0059	0.176037	no	2.22915
XLOC_005425	XLOC_005425	MSRB2	10:23384426-23410942	OK	3.42188	6.45518	0.91567	2.34925	0.0059	0.176037	no	2.22915
XLOC_026019	XLOC_026019	EID2B	19:40018998-40023508	OK	1.44644	0.611885	-1.24117	-2.47529	0.00595	0.17705	no	2.22548
XLOC_046136	XLOC_046136	PERP	6:138409641-138428660	OK	36.414	65.8934	0.855638	2.38242	0.00595	0.17705	no	2.22548
XLOC_049120	XLOC_049120	PRKAG2	7:151253199-151576308	OK	11.4797	20.8135	0.858432	2.33115	0.006	0.177945	no	2.22185
XLOC_015549	XLOC_015549	APOPT1	14:104029298-104057236	OK	9.93016	18.8045	0.921191	2.45744	0.00605	0.177945	no	2.21824
XLOC_043377	XLOC_043377	BTN3A1	6:26402464-26415444	OK	1.50595	3.01808	1.00295	2.44426	0.00605	0.177945	no	2.21824
XLOC_018870	XLOC_018870	NLRC5	16:57023147-57117436	OK	1.42441	2.68012	0.911931	2.30218	0.0061	0.178622	no	2.21467
XLOC_006743	XLOC_006743	ARHGAP12	10:32094429-32232220	OK	31.9525	61.446	0.943391	2.32649	0.0061	0.178622	no	2.21467
XLOC_003930	XLOC_003930	EPS8L3	1:110292701-110306644	OK	0.0388546	0.244702	2.65487	2.55608	0.0061	0.178622	no	2.21467
XLOC_040010	XLOC_040010	SPOCK3	4:167654534-168156085	OK	0.316963	0.0863117	-1.87669	-2.05259	0.00615	0.179451	no	2.21112
XLOC_017768	XLOC_017768	CA12	15:63615729-63674075	OK	0.759427	0.351374	-1.1119	-2.41699	0.00615	0.179451	no	2.21112
XLOC_047258	XLOC_047258	PPP1R9A	7:94536860-94925727	OK	3.53679	6.32433	0.838471	2.36324	0.0062	0.180116	no	2.20761
XLOC_041162	XLOC_041162	LOC255187	5:148442863-148446876	OK	0.0681151	0.213798	1.6502	2.59806	0.0062	0.180116	no	2.20761
XLOC_023859	XLOC_023859	KISS1R	19:917341-921015	OK	3.69403	1.54819	-1.25461	-2.49792	0.0063	0.182062	no	2.20066
XLOC_028758	XLOC_028758	FAM110C	2:38813-46904	OK	6.76327	12.1525	0.845457	2.31648	0.0063	0.182062	no	2.20066
XLOC_018408	XLOC_018408	TNFRSF12A	16:3070312-3072384	OK	116.45	212.965	0.870906	2.35295	0.0063	0.182062	no	2.20066
XLOC_027590	XLOC_027590	KYNU	2:143635194-143799885	OK	0.0305702	0.305381	3.32042	2.40764	0.0063	0.182062	no	2.20066
XLOC_046028	XLOC_046028	SERINC1	6:122764492-122792952	OK	25.0192	44.414	0.827978	2.33752	0.00635	0.183027	no	2.19723
XLOC_040802	XLOC_040802	AP3S1	5:115177618-115249778	OK	166.443	92.745	-0.843689	-2.36947	0.0064	0.184308	no	2.19382
XLOC_043786	XLOC_043786	PTK7	6:43044028-43129457	OK	44.2162	78.1987	0.822569	2.3035	0.00645	0.185264	no	2.19044
XLOC_042491	XLOC_042491	ATG12	5:115163892-115177548	OK	25.3661	14.1651	-0.840566	-2.35308	0.0065	0.185572	no	2.18709
XLOC_016240	XLOC_016240	IRF2BPL	14:77490885-77495078	OK	33.9866	60.6348	0.835181	2.34848	0.0065	0.185572	no	2.18709
XLOC_016377	XLOC_016377	SETD3	14:99864082-99947226	OK	24.2787	44.1188	0.861703	2.38294	0.0065	0.185572	no	2.18709
XLOC_029507	XLOC_029507	C2orf55	2:99410308-99552684	OK	0.23079	0.567907	1.29907	2.27327	0.0065	0.185572	no	2.18709
XLOC_040042	XLOC_040042	MFAP3L	4:170907616-170948346	OK	2.99557	5.40199	0.850658	2.28385	0.00655	0.186037	no	2.18376
XLOC_026129	XLOC_026129	PLAUR	19:44150216-44174498	OK	13.4714	24.9439	0.888789	2.38235	0.00655	0.186037	no	2.18376
XLOC_026796	XLOC_026796	CLIP4	2:29320765-29406679	OK	6.0525	11.4868	0.92437	2.40166	0.00655	0.186037	no	2.18376
XLOC_020594	XLOC_020594	TRIM16L	17:18601163-18639489	OK	4.51579	8.71481	0.948489	2.282	0.00655	0.186037	no	2.18376
XLOC_040682	XLOC_040682	ERAP2	5:96211643-96255407	OK	0.515326	1.22423	1.24832	2.18921	0.0066	0.186816	no	2.18046
XLOC_013861	XLOC_013861	DNAJC3	13:96329392-96447243	OK	16.202	29.245	0.852019	2.39516	0.00665	0.187909	no	2.17718
XLOC_039983	XLOC_039983	FAM198B	4:159045731-159094202	OK	0.305667	0.670103	1.13242	2.4016	0.00665	0.187909	no	2.17718
XLOC_047419	XLOC_047419	CDHR3	7:105603656-105676877	OK	0.211688	0.0831321	-1.34846	-2.514	0.0067	0.188999	no	2.17393
XLOC_008323	XLOC_008323	SYT12	11:66774245-66818454	OK	1.10549	2.22517	1.00922	2.20304	0.0067	0.188999	no	2.17393
XLOC_015584	XLOC_015584	ZBTB42	14:105266917-105271051	OK	2.31002	4.48072	0.955825	2.39617	0.00675	0.189924	no	2.1707
XLOC_025600	XLOC_025600	ZNF20,ZNF625	19:12242164-12267546	OK	0.255886	0.0806863	-1.66511	-2.25723	0.0068	0.190844	no	2.16749
XLOC_010763	XLOC_010763	GPRC5A	12:13043689-13075504	OK	47.8236	95.8107	1.00246	2.35192	0.0068	0.190844	no	2.16749
XLOC_005059	XLOC_005059	ITPKB	1:226807583-226927144	OK	2.55121	4.7071	0.883658	2.29031	0.00685	0.191597	no	2.16431
XLOC_041348	XLOC_041348	CPLX2	5:175223609-175311024	OK	0.127368	0.312526	1.29498	2.30572	0.00685	0.191597	no	2.16431
XLOC_012382	XLOC_012382	RARG	12:53604280-53626036	OK	17.9425	32.2239	0.844746	2.31235	0.00695	0.192927	no	2.15802
XLOC_004794	XLOC_004794	GLRX2	1:193065599-193075244	OK	28.1188	50.2372	0.83722	2.27043	0.007	0.193827	no	2.1549
XLOC_024554	XLOC_024554	SIPA1L3	19:38397827-38699009	OK	6.55857	11.8385	0.852028	2.30545	0.007	0.193827	no	2.1549
XLOC_011136	XLOC_011136	KRT18	12:53342654-53346693	OK	634.741	1219.05	0.941514	2.35281	0.007	0.193827	no	2.1549
XLOC_035109	XLOC_035109	GPR15	3:98250877-98251960	OK	1.24146	0.111415	-3.47803	-4.03824	0.00705	0.194722	no	2.15181
XLOC_007530	XLOC_007530	ATHL1	11:278569-295688	OK	23.3959	42.1657	0.849815	2.29042	0.00705	0.194722	no	2.15181
XLOC_045434	XLOC_045434	RCAN2	6:46188468-46459067	OK	0.368034	0.815381	1.14764	2.36435	0.00705	0.194722	no	2.15181
XLOC_034728	XLOC_034728	PTH1R	3:46919235-46945502	OK	0.360744	0.043624	-3.04778	-2.62064	0.0071	0.195288	no	2.14874
XLOC_036217	XLOC_036217	LRRFIP2	3:37094116-37217851	OK	9.11144	16.1806	0.828518	2.27225	0.0071	0.195288	no	2.14874
XLOC_041197	XLOC_041197	GM2A	5:150632612-150652283	OK	9.45315	17.1938	0.863021	2.30153	0.00715	0.195364	no	2.14569
XLOC_018278	XLOC_018278	MPG	16:127017-188672	OK	19.1633	40.1378	1.06661	2.3339	0.00715	0.195364	no	2.14569
XLOC_022151	XLOC_022151	MMP28	17:34092875-34122640	OK	0.356014	1.15947	1.70345	2.50794	0.0072	0.196244	no	2.14267
XLOC_001871	XLOC_001871	RALGPS2	1:178692873-178892182	OK	6.32124	11.4557	0.857788	2.31674	0.00725	0.196958	no	2.13966
XLOC_036654	XLOC_036654	CD47	3:107761940-107809935	OK	13.6412	29.3414	1.10497	2.28238	0.0073	0.198154	no	2.13668
XLOC_040910	XLOC_040910	SLC12A2	5:127419482-127525380	OK	22.146	39.6818	0.841428	2.34939	0.0074	0.199559	no	2.13077
XLOC_005955	XLOC_005955	SNCG	10:88695296-88723017	OK	19.6156	37.8512	0.94834	2.28289	0.00745	0.20058	no	2.12784
XLOC_024234	XLOC_024234	KLF2	19:16435646-16441226	OK	27.7719	53.2871	0.94016	2.30508	0.0075	0.201598	no	2.12494
XLOC_019426	XLOC_019426	PRSS27	16:2761809-2771345	OK	0.652699	1.64712	1.33546	2.44327	0.0075	0.201598	no	2.12494
XLOC_036362	XLOC_036362	LAMB2	3:49158544-49170599	OK	21.8381	39.2506	0.845867	2.35932	0.00755	0.202778	no	2.12205
XLOC_021450	XLOC_021450	LLGL2	17:73521765-73571291	OK	54.4023	113.255	1.05784	2.2566	0.0076	0.203955	no	2.11919
XLOC_015946	XLOC_015946	BMP4	14:54416453-54423554	OK	72.4318	128.67	0.828981	2.33651	0.00765	0.204303	no	2.11634
XLOC_026446	XLOC_026446	TMC4	19:54663832-54676944	OK	10.648	19.4491	0.869128	2.29861	0.00765	0.204303	no	2.11634
XLOC_029363	XLOC_029363	FAM176A	2:75719301-75796848	OK	1.49245	3.44657	1.20748	2.18898	0.00765	0.204303	no	2.11634
XLOC_036947	XLOC_036947	IGSF11	3:118619476-118864898	OK	0.0731912	0.242026	1.72542	2.43215	0.00765	0.204303	no	2.11634
XLOC_030405	XLOC_030405	CHPF	2:220403668-220408487	OK	84.1226	149.92	0.833632	2.31743	0.0077	0.205141	no	2.11351
XLOC_024742	XLOC_024742	BCAM	19:45309068-45324678	OK	10.3401	19.241	0.895941	2.22825	0.00775	0.206307	no	2.1107
XLOC_026118	XLOC_026118	LYPD3	19:43964936-43969831	OK	2.2141	4.4382	1.00325	2.32606	0.00785	0.208299	no	2.10513
XLOC_047264	XLOC_047264	DYNC1I1	7:95401817-95727736	OK	0.0839794	0.263513	1.64977	2.44864	0.00785	0.208299	no	2.10513
XLOC_028614	XLOC_028614	INPP5D	2:234054794-234116549	OK	0.34759	0.748003	1.10566	2.42171	0.0079	0.20929	no	2.10237
XLOC_011700	XLOC_011700	DTX1	12:113495661-113535833	OK	0.189884	0.536491	1.49843	2.59697	0.0079	0.20929	no	2.10237
XLOC_011959	XLOC_011959	LPAR5	12:6728000-6745297	OK	1.25401	2.50334	0.997301	2.32898	0.00795	0.209942	no	2.09963
XLOC_052645	XLOC_052645	HMCN2	9:133223388-133309570	OK	0.104712	0.489735	2.22557	2.63727	0.008	0.210926	no	2.09691
XLOC_007900	XLOC_007900	PRRG4	11:32851222-32879669	OK	1.86571	3.41095	0.870445	2.25889	0.0081	0.213053	no	2.09151
XLOC_012528	XLOC_012528	PPM1H	12:63037761-63328665	OK	3.53706	6.47564	0.87247	2.36885	0.00815	0.214028	no	2.08884
XLOC_024231	XLOC_024231	HSH2D	19:16244837-16269381	OK	3.55023	6.64469	0.904288	2.3536	0.0082	0.215	no	2.08619
XLOC_016888	XLOC_016888	CGNL1	15:57668668-57843071	OK	1.47173	0.710361	-1.05088	-2.24057	0.00825	0.215627	no	2.08355
XLOC_020159	XLOC_020159	BCAR1	16:75262927-75301951	OK	17.2574	31.1135	0.850328	2.33173	0.00825	0.215627	no	2.08355
XLOC_023362	XLOC_023362	SERPINB8	18:61635652-61656814	OK	0.895575	1.85583	1.05118	2.31648	0.0083	0.216592	no	2.08092
XLOC_051157	XLOC_051157	GEM	8:95261480-95274547	OK	6.95842	3.68001	-0.91905	-2.30583	0.0084	0.218512	no	2.07572
XLOC_039964	XLOC_039964	TMEM154	4:153546860-153601317	OK	0.327024	0.709963	1.11835	2.33497	0.0084	0.218512	no	2.07572
XLOC_053377	XLOC_053377	GAS1	9:89559276-89562104	OK	0.150497	0.540166	1.84367	2.66774	0.0084	0.218512	no	2.07572
XLOC_027351	XLOC_027351	TMEM87B	2:112812799-112876895	OK	4.47372	7.97573	0.834142	2.2493	0.00845	0.219296	no	2.07314
XLOC_015392	XLOC_015392	WDR25	14:100842754-100996640	OK	3.29922	6.23827	0.919019	2.19718	0.00845	0.219296	no	2.07314
XLOC_038568	XLOC_038568	MGST2	4:140586921-141075422	OK	11.2482	23.8703	1.08553	2.38995	0.00845	0.219296	no	2.07314
XLOC_046605	XLOC_046605	TSPAN13	7:16793350-16824161	OK	17.0311	30.926	0.86065	2.3689	0.0085	0.220076	no	2.07058
XLOC_049476	XLOC_049476	NRG1	8:31496819-32622945	OK	0.578893	0.226579	-1.35328	-1.93087	0.00855	0.220679	no	2.06803
XLOC_011703	XLOC_011703	TPCN1	12:113659259-113736390	OK	6.5122	11.3971	0.807448	2.24876	0.00855	0.220679	no	2.06803
XLOC_025906	XLOC_025906	LGI4	19:35615416-35626178	OK	0.0457219	0.295589	2.69264	3.19551	0.00855	0.220679	no	2.06803
XLOC_048829	XLOC_048829	GPR37	7:124385931-124406135	OK	1.28821	2.48278	0.946581	2.23184	0.0086	0.221624	no	2.0655
XLOC_048000	XLOC_048000	MACC1	7:20030844-20261328	OK	2.95184	5.80815	0.976467	2.28294	0.0086	0.221624	no	2.0655
XLOC_037587	XLOC_037587	IDUA	4:972860-1000016	OK	5.35568	12.3535	1.20578	2.24652	0.00865	0.222566	no	2.06298
XLOC_009857	XLOC_009857	ALDH3B2	11:67429632-67448685	OK	0.0259169	0.229246	3.14493	2.59671	0.00865	0.222566	no	2.06298
XLOC_031532	XLOC_031532	C20orf54	20:740723-756648	OK	4.7229	9.08563	0.943914	2.27893	0.00875	0.224615	no	2.05799
XLOC_004424	XLOC_004424	CRABP2	1:156669397-156675608	OK	133.497	230.039	0.785072	2.22297	0.0088	0.225374	no	2.05552
XLOC_010956	XLOC_010956	CNTN1	12:41086218-41466142	OK	0.870453	1.65533	0.927277	2.23854	0.0088	0.225374	no	2.05552
XLOC_034494	XLOC_034494	KCNH8	3:19190016-19577135	OK	0.0291313	0.293585	3.33313	3.29515	0.0088	0.225374	no	2.05552
XLOC_000442	XLOC_000442	SYTL1	1:27668434-27680423	OK	25.8822	45.9989	0.829641	2.22834	0.00895	0.227455	no	2.04818
XLOC_003856	XLOC_003856	F3	1:94994594-95007413	OK	16.2322	28.8599	0.830209	2.20594	0.00895	0.227455	no	2.04818
XLOC_049155	XLOC_049155	SHH	7:155594123-155605085	OK	0.084386	0.324794	1.94445	2.2401	0.00895	0.227455	no	2.04818
XLOC_023078	XLOC_023078	NAPG	18:10525872-10552766	OK	14.3596	25.2353	0.813428	2.27305	0.009	0.2282	no	2.04576
XLOC_008332	XLOC_008332	SSH3	11:67070846-67080078	OK	11.4272	20.1673	0.819549	2.28162	0.009	0.2282	no	2.04576
XLOC_048705	XLOC_048705	PNPLA8	7:108112070-108166759	OK	5.274	9.26432	0.812788	2.18783	0.0091	0.22968	no	2.04096
XLOC_018287	XLOC_018287	ITFG3	16:280471-316151	OK	9.72707	17.7179	0.865133	2.2875	0.0091	0.22968	no	2.04096
XLOC_020277	XLOC_020277	SLC22A31	16:89238162-89268101	OK	32.2928	62.2841	0.947652	2.28148	0.0091	0.22968	no	2.04096
XLOC_019093	XLOC_019093	ATP2C2	16:84402132-84538288	OK	2.9058	8.31935	1.51753	2.28497	0.0091	0.22968	no	2.04096
XLOC_001838	XLOC_001838	C1orf9	1:172502259-172580973	OK	9.76543	17.0063	0.80031	2.24546	0.00915	0.230064	no	2.03858
XLOC_004319	XLOC_004319	S100A6	1:153506061-153508717	OK	1218.09	2208.6	0.858515	2.2808	0.00915	0.230064	no	2.03858
XLOC_031664	XLOC_031664	BFSP1	20:17474506-17539615	OK	4.37574	7.97409	0.865793	2.2533	0.00915	0.230064	no	2.03858
XLOC_020627	XLOC_020627	ALDH3A2	17:19548654-19620043	OK	27.745	51.7461	0.899224	2.22896	0.00915	0.230064	no	2.03858
XLOC_045476	XLOC_045476	GSTA2	6:52614884-52628361	OK	0.22711	0.663776	1.54731	2.38209	0.00915	0.230064	no	2.03858
XLOC_031179	XLOC_031179	EPB41L1	20:34680645-34820721	OK	3.91977	7.16172	0.869537	2.31378	0.0092	0.23097	no	2.03621
XLOC_015577	XLOC_015577	INF2	14:105155942-105185947	OK	23.8776	43.5618	0.867406	2.1713	0.00925	0.231173	no	2.03386
XLOC_042672	XLOC_042672	HBEGF	5:139712427-139726188	OK	3.53382	6.67771	0.918123	2.24061	0.00925	0.231173	no	2.03386
XLOC_007007	XLOC_007007	C10orf54	10:73156685-73575704	OK	3.51482	6.77424	0.946605	2.26003	0.00925	0.231173	no	2.03386
XLOC_028874	XLOC_028874	OSR1	2:19551245-19558372	OK	1.70617	3.46823	1.02344	2.2479	0.00925	0.231173	no	2.03386
XLOC_002067	XLOC_002067	TROVE2	1:192981493-193060916	OK	29.1789	62.2193	1.09244	2.25999	0.00925	0.231173	no	2.03386
XLOC_022903	XLOC_022903	LGALS3BP	17:76967334-76976061	OK	139.88	247.974	0.825993	2.30049	0.0093	0.231548	no	2.03152
XLOC_001054	XLOC_001054	BTBD8,KIAA1107	1:92545861-92650280	OK	1.07886	2.04924	0.925583	2.09796	0.0093	0.231548	no	2.03152
XLOC_007595	XLOC_007595	LSP1	11:1874199-1913493	OK	0.124818	0.448604	1.84561	2.43275	0.0093	0.231548	no	2.03152
XLOC_007809	XLOC_007809	NUCB2	11:17298285-17353070	OK	10.255	18.3049	0.835911	2.30613	0.00935	0.232443	no	2.02919
XLOC_048866	XLOC_048866	KCP	7:128516918-128550773	OK	0.167793	0.461379	1.45926	2.46591	0.00935	0.232443	no	2.02919
XLOC_032979	XLOC_032979	ADORA2A	22:24823529-24890783	OK	1.3898	0.537371	-1.37089	-2.4031	0.0094	0.232986	no	2.02687
XLOC_014474	XLOC_014474	EFNB2	13:107142078-107187539	OK	9.58143	5.5119	-0.797692	-2.21433	0.0094	0.232986	no	2.02687
XLOC_044338	XLOC_044338	SMPDL3A	6:123109970-123131142	OK	0.793953	1.62802	1.03599	2.2946	0.0094	0.232986	no	2.02687
XLOC_029021	XLOC_029021	PRKD3	2:37458773-37551964	OK	3.56769	0.950846	-1.90771	-2.60749	0.0095	0.233888	no	2.02228
XLOC_023048	XLOC_023048	MYL12B	18:3262110-3278282	OK	244.386	423.248	0.792344	2.20585	0.0095	0.233888	no	2.02228
XLOC_034660	XLOC_034660	VIPR1	3:42544103-42579553	OK	2.10326	4.07112	0.952795	2.19499	0.0095	0.233888	no	2.02228
XLOC_023881	XLOC_023881	EFNA2	19:1286152-1301430	OK	5.88294	3.06377	-0.94123	-2.2709	0.0096	0.235649	no	2.01773
XLOC_038665	XLOC_038665	MSMO1	4:166248817-166264225	OK	25.3703	43.8313	0.78882	2.16727	0.0096	0.235649	no	2.01773
XLOC_052373	XLOC_052373	NIPSNAP3A	9:107509954-107522403	OK	4.3828	8.1692	0.898343	2.25617	0.00965	0.236525	no	2.01547
XLOC_020986	XLOC_020986	RND2	17:41176270-41184103	OK	0.443046	0.163221	-1.44063	-2.47666	0.00975	0.237919	no	2.011
XLOC_001509	XLOC_001509	LOC100132111	1:151778546-151826173	OK	0.0959526	0.548401	2.51484	2.20565	0.00975	0.237919	no	2.011
XLOC_051494	XLOC_051494	ASAP1	8:131064334-131456183	OK	4.50645	2.43577	-0.887612	-2.26301	0.0098	0.238611	no	2.00877
XLOC_013117	XLOC_013117	FOXN4	12:109715782-109747134	OK	0.0997084	0.275962	1.46868	2.22321	0.0098	0.238611	no	2.00877
XLOC_033211	XLOC_033211	GCAT	22:38203911-38213183	OK	35.85	20.5293	-0.804289	-2.21746	0.0099	0.240691	no	2.00436
XLOC_015280	XLOC_015280	GOLGA5	14:93260563-93306352	OK	12.1343	20.9503	0.787879	2.19669	0.0099	0.240691	no	2.00436
XLOC_006844	XLOC_006844	ARHGAP22	10:49654078-49813138	OK	4.08025	2.13391	-0.935155	-2.24703	0.00995	0.241375	no	2.00218
XLOC_016340	XLOC_016340	IFI27L2	14:94594115-94595957	OK	49.5018	90.1706	0.865176	2.17997	0.00995	0.241375	no	2.00218
XLOC_036646	XLOC_036646	CBLB	3:105374308-105588189	OK	1.34146	2.49237	0.893721	2.21066	0.01	0.242233	no	2
XLOC_009863	XLOC_009863	UNC93B1	11:67758574-67772476	OK	31.5817	53.9194	0.771714	2.17292	0.01005	0.243266	no	1.99783
XLOC_039287	XLOC_039287	ARAP2	4:36048381-36246368	OK	5.76658	9.99236	0.79311	2.1667	0.0101	0.244297	no	1.99568
XLOC_005956	XLOC_005956	AGAP11,C10orf116	10:88725497-88770024	OK	180.115	402.426	1.15981	2.16534	0.01015	0.245328	no	1.99353
XLOC_004747	XLOC_004747	FAM129A	1:184760165-184943682	OK	1.6221	0.884697	-0.87461	-2.24409	0.0102	0.246356	no	1.9914
XLOC_053345	XLOC_053345	TLE1	9:84198537-84304573	OK	8.27954	15.1523	0.871914	2.21463	0.01025	0.246843	no	1.98928
XLOC_022542	XLOC_022542	LOC284080	17:48127712-48133103	OK	0.161189	0.443272	1.45944	2.42306	0.01025	0.246843	no	1.98928
XLOC_048525	XLOC_048525	SLC25A13	7:95749531-95951459	OK	9.30385	16.1877	0.798999	2.21743	0.01035	0.248889	no	1.98506
XLOC_016438	XLOC_016438	CDC42BPB	14:103398297-103523894	OK	21.3007	37.6018	0.819902	2.2387	0.0104	0.249186	no	1.98297
XLOC_037968	XLOC_037968	FAM114A1	4:38869353-38947365	OK	10.5308	20.2756	0.945119	2.19452	0.0104	0.249186	no	1.98297
XLOC_003730	XLOC_003730	SAMD13	1:84756581-84816481	OK	0.774685	0.15953	-2.27978	-2.87607	0.01045	0.249661	no	1.98088
XLOC_012158	XLOC_012158	BHLHE41	12:26272750-26279226	OK	0.61881	0.285792	-1.11453	-2.22914	0.01045	0.249661	no	1.98088
XLOC_007218	XLOC_007218	BLNK	10:97951454-98031333	OK	0.0380687	0.244903	2.68554	2.6042	0.0106	0.252879	no	1.97469
XLOC_038965	XLOC_038965	MXD4	4:2249159-2263739	OK	8.2876	14.2395	0.780873	2.13967	0.01065	0.253159	no	1.97265
XLOC_009953	XLOC_009953	PGM2L1	11:74041360-74109502	OK	2.02285	3.595	0.829603	2.25753	0.01065	0.253159	no	1.97265
XLOC_005728	XLOC_005728	ADAMTS14	10:72412167-72522333	OK	6.72443	12.2013	0.859549	2.17932	0.01065	0.253159	no	1.97265
XLOC_005195	XLOC_005195	ERO1LB	1:236378421-236445339	OK	1.36057	2.52548	0.892352	2.26925	0.01065	0.253159	no	1.97265
XLOC_040390	XLOC_040390	IL31RA	5:55147197-55218682	OK	0.0805759	0.242343	1.58863	2.10474	0.01065	0.253159	no	1.97265
XLOC_011631	XLOC_011631	C12orf23	12:107349478-107367939	OK	13.6761	23.7215	0.794533	2.19081	0.01075	0.254076	no	1.96859
XLOC_045433	XLOC_045433	ENPP5	6:46126603-46138736	OK	1.85258	3.38057	0.867734	2.18329	0.01075	0.254076	no	1.96859
XLOC_028576	XLOC_028576	B3GNT7	2:232260334-232265914	OK	2.41396	4.48488	0.893667	2.25615	0.01075	0.254076	no	1.96859
XLOC_011370	XLOC_011370	KCNMB4	12:70759990-70828072	OK	4.86739	9.53152	0.969556	2.23467	0.01075	0.254076	no	1.96859
XLOC_021440	XLOC_021440	ARMC7,SLC16A5	17:73084022-73127877	OK	42.585	82.2488	0.949649	2.13626	0.0109	0.257254	no	1.96257
XLOC_008923	XLOC_008923	SIGIRR	11:405710-417397	OK	17.2909	30.2963	0.809125	2.18638	0.01095	0.257882	no	1.96059
XLOC_049108	XLOC_049108	GBX1	7:150842957-150865356	OK	0.402144	0.142814	-1.49357	-1.90794	0.011	0.258141	no	1.95861
XLOC_022403	XLOC_022403	LOC100505972	17:43238263-43248948	OK	7.4619	13.7979	0.886833	2.18203	0.01105	0.258947	no	1.95664
XLOC_003607	XLOC_003607	WDR78	1:67278567-67390570	OK	0.991674	1.97579	0.994489	2.1907	0.01105	0.258947	no	1.95664
XLOC_036476	XLOC_036476	IL17RD	3:57123911-57204303	OK	2.64131	4.65688	0.818113	1.87282	0.01115	0.260002	no	1.95273
XLOC_036132	XLOC_036132	THRB	3:24158643-24537272	OK	0.313948	0.60289	0.941367	2.14018	0.01115	0.260002	no	1.95273
XLOC_052602	XLOC_052602	LOC100506119	9:132095629-132109756	OK	1.53283	3.85089	1.329	2.20568	0.0112	0.260617	no	1.95078
XLOC_021742	XLOC_021742	GGT6	17:4460221-4463876	OK	0.0173588	0.250043	3.84844	2.6026	0.0112	0.260617	no	1.95078
XLOC_037353	XLOC_037353	PLD1	3:171318519-171528290	OK	1.22433	2.24244	0.873083	2.13405	0.01135	0.263366	no	1.945
XLOC_026876	XLOC_026876	EPAS1	2:46524480-46620507	OK	4.75373	8.98002	0.917659	2.17636	0.01145	0.265129	no	1.94119
XLOC_045248	XLOC_045248	HLA-DRB1,HLA-DRB5	6:32485133-32557562	OK	0.466339	1.25654	1.43001	2.27956	0.01145	0.265129	no	1.94119
XLOC_023336	XLOC_023336	PMAIP1	18:57567191-57571538	OK	37.2109	64.8466	0.801305	2.24674	0.0115	0.265914	no	1.9393
XLOC_049006	XLOC_049006	EPHA1	7:143088204-143220542	OK	8.05352	14.0131	0.799087	2.1761	0.01155	0.266141	no	1.93742
XLOC_053049	XLOC_053049	ENHO	9:34521039-34523037	OK	7.06169	3.70362	-0.931077	-2.16837	0.01165	0.268072	no	1.93367
XLOC_008776	XLOC_008776	UPK2	11:118827007-118829269	OK	0.0459874	0.804139	4.12814	2.64817	0.01165	0.268072	no	1.93367
XLOC_053124	XLOC_053124	LOC100289137	9:38540565-38565377	OK	2.65584	0.990963	-1.42227	-2.40582	0.0117	0.268662	no	1.93181
XLOC_022769	XLOC_022769	SLC39A11	17:70642084-71088853	OK	14.4639	25.1026	0.795379	2.07288	0.0117	0.268662	no	1.93181
XLOC_021773	XLOC_021773	PITPNM3	17:6354582-6459877	OK	1.18861	2.13494	0.844923	2.15822	0.0119	0.271558	no	1.92445
XLOC_022354	XLOC_022354	ETV4	17:41605210-41623762	OK	16.4808	9.34972	-0.817791	-2.1906	0.012	0.273087	no	1.92082
XLOC_015515	XLOC_015515	RCOR1	14:103059232-103196913	OK	11.7038	20.3026	0.79469	2.22388	0.012	0.273087	no	1.92082
XLOC_043807	XLOC_043807	C6orf223	6:43968080-43975809	OK	3.8567	6.83612	0.825808	2.1287	0.01205	0.27366	no	1.91901
XLOC_050925	XLOC_050925	IL7	8:79643787-79717780	OK	0.28142	1.12559	1.99989	2.29813	0.01205	0.27366	no	1.91901
XLOC_038555	XLOC_038555	C4orf33	4:130014828-130033843	OK	3.63957	6.56167	0.850295	2.14991	0.01215	0.275553	no	1.91542
XLOC_017069	XLOC_017069	SCAMP5	15:75287875-75313836	OK	1.99702	1.04771	-0.930606	-2.16198	0.01225	0.276872	no	1.91186
XLOC_013768	XLOC_013768	KLF5	13:73633141-73651676	OK	21.6176	37.1907	0.782734	2.20537	0.01225	0.276872	no	1.91186
XLOC_003997	XLOC_003997	TSPAN2	1:115590631-115632121	OK	0.225337	0.0599722	-1.90972	-2.56735	0.0123	0.277623	no	1.91009
XLOC_053579	XLOC_053579	ABCA1	9:107543282-107690527	OK	0.365357	0.178281	-1.03515	-2.2011	0.01235	0.278182	no	1.90833
XLOC_037612	XLOC_037612	NAT8L	4:2061238-2070816	OK	4.40806	2.47489	-0.832778	-2.17736	0.0124	0.278739	no	1.90658
XLOC_029939	XLOC_029939	DPP4	2:162848754-162931052	OK	1.61796	2.95512	0.86904	2.17756	0.0124	0.278739	no	1.90658
XLOC_053105	XLOC_053105	ZBTB5	9:37438098-37468814	OK	8.3898	14.6952	0.808641	2.17947	0.01245	0.279673	no	1.90483
XLOC_053226	XLOC_053226	FAM27E3	9:67783629-67792507	OK	0.738969	0.301791	-1.29197	-2.27727	0.0125	0.280415	no	1.90309
XLOC_028759	XLOC_028759	SH3YL1	2:217914-264570	OK	6.84467	12.9354	0.91827	2.13134	0.0125	0.280415	no	1.90309
XLOC_022851	XLOC_022851	FOXJ1	17:74128877-74236390	OK	0.14241	1.19739	3.07177	2.82043	0.0126	0.281894	no	1.89963
XLOC_000280	XLOC_000280	PADI1	1:17531620-17572501	OK	0.0489667	0.240497	2.29615	2.75045	0.01265	0.282822	no	1.89791
XLOC_020425	XLOC_020425	BCL6B	17:6926368-6933858	OK	0.258665	0.0848801	-1.60759	-2.22926	0.0127	0.283174	no	1.8962
XLOC_048647	XLOC_048647	VGF	7:100805789-100808852	OK	6.19726	3.3645	-0.881238	-2.16454	0.0128	0.284064	no	1.89279
XLOC_030339	XLOC_030339	IKZF2	2:213864165-214018553	OK	0.206312	0.401069	0.959027	2.14453	0.0128	0.284064	no	1.89279
XLOC_047096	XLOC_047096	GTF2IRD2B	7:74508346-74565623	OK	0.338285	0.690047	1.02846	2.2085	0.0128	0.284064	no	1.89279
XLOC_005017	XLOC_005017	SUSD4	1:223394160-223537544	OK	0.262049	0.0663411	-1.98186	-2.1224	0.01285	0.284601	no	1.8911
XLOC_013158	XLOC_013158	IQCD	12:113633245-113658880	OK	1.8544	3.66076	0.981191	2.14391	0.01285	0.284601	no	1.8911
XLOC_017280	XLOC_017280	FURIN	15:91411884-91426687	OK	13.0364	22.2189	0.76924	2.15246	0.0129	0.285326	no	1.88941
XLOC_048192	XLOC_048192	CAMK2B	7:44256748-44365230	OK	0.0738809	0.189691	1.36038	1.82383	0.013	0.286771	no	1.88606
XLOC_003812	XLOC_003812	TGFBR3	1:92145899-92371559	OK	2.19947	3.80912	0.792302	2.10154	0.01325	0.291509	no	1.87778
XLOC_035606	XLOC_035606	ARL14	3:160394947-160397123	OK	0.330148	0.789836	1.25844	2.22599	0.0133	0.291833	no	1.87615
XLOC_011367	XLOC_011367	C12orf28,LOC100652962	12:70272786-70352504	OK	0.041629	0.201729	2.27676	1.85951	0.0133	0.291833	no	1.87615
XLOC_003228	XLOC_003228	LAPTM5	1:31205314-31231623	OK	0.0203373	0.18711	3.20168	2.15932	0.0133	0.291833	no	1.87615
XLOC_010132	XLOC_010132	MMP13	11:102813720-102826463	OK	0.013186	0.500575	5.2465	3.61319	0.0133	0.291833	no	1.87615
XLOC_054078	XLOC_054078	NHS	X:17393542-17754118	OK	1.48731	2.57587	0.792351	2.09372	0.01335	0.292542	no	1.87452
XLOC_005371	XLOC_005371	OPTN	10:13141904-13180276	OK	4.36645	7.67818	0.814303	2.19004	0.0134	0.293249	no	1.8729
XLOC_031355	XLOC_031355	TFAP2C	20:55204357-55214339	OK	2.01965	3.72561	0.88337	2.14318	0.01345	0.29376	no	1.87128
XLOC_045267	XLOC_045267	HLA-DPA1	6:33032345-33057473	OK	0.121762	0.44071	1.85577	2.17182	0.01345	0.29376	no	1.87128
XLOC_036475	XLOC_036475	ARHGEF3	3:56761444-57113336	OK	6.89328	12.1477	0.81742	2.1757	0.01355	0.29536	no	1.86806
XLOC_010036	XLOC_010036	CCDC89	11:85394892-85397320	OK	0.058642	0.240342	2.03508	2.59723	0.0138	0.300216	no	1.86012
XLOC_048415	XLOC_048415	CCL26	7:75398841-75419064	OK	0.351975	1.30388	1.88927	2.29498	0.01385	0.301106	no	1.85855
XLOC_041016	XLOC_041016	REEP2	5:137774748-137782658	OK	2.9269	1.55442	-0.912995	-2.10943	0.0139	0.301203	no	1.85699
XLOC_036574	XLOC_036574	GBE1	3:81538849-81810950	OK	12.6186	21.2702	0.753277	2.10895	0.0139	0.301203	no	1.85699
XLOC_017981	XLOC_017981	RASGRF1	15:79252288-79383215	OK	0.474466	1.0348	1.12498	2.12751	0.0139	0.301203	no	1.85699
XLOC_035461	XLOC_035461	PLS1	3:142314517-142432506	OK	14.141	24.1772	0.773759	2.16821	0.01395	0.301694	no	1.85543
XLOC_049364	XLOC_049364	NAT1	8:18067289-18081210	OK	2.34348	4.36594	0.897642	2.15698	0.01395	0.301694	no	1.85543
XLOC_016274	XLOC_016274	SEL1L	14:81939238-82000205	OK	10.9864	18.6836	0.766058	2.17084	0.014	0.30238	no	1.85387
XLOC_008810	XLOC_008810	GRIK4	11:120382436-120858329	OK	0.82724	0.341846	-1.27496	-2.11439	0.0141	0.303945	no	1.85078
XLOC_046421	XLOC_046421	RNASET2	6:167343003-167370667	OK	12.3115	21.2032	0.784277	2.06798	0.0141	0.303945	no	1.85078
XLOC_042596	XLOC_042596	FSTL4	5:132531237-133178995	OK	0.0589898	0.306517	2.37743	1.72307	0.0142	0.305503	no	1.84771
XLOC_037590	XLOC_037590	FGFRL1	4:1003732-1020686	OK	21.7257	36.5206	0.749306	2.10931	0.0143	0.307056	no	1.84466
XLOC_029182	XLOC_029182	SERTAD2	2:64858751-64978031	OK	10.34	18.3894	0.83064	2.16285	0.0143	0.307056	no	1.84466
XLOC_026914	XLOC_026914	ERLEC1	2:53897116-54087170	OK	12.3323	24.1669	0.970589	2.11352	0.01435	0.30773	no	1.84315
XLOC_018471	XLOC_018471	LOC440335	16:4827669-4846546	OK	0.389137	3.47812	3.15996	2.69684	0.01435	0.30773	no	1.84315
XLOC_028223	XLOC_028223	DES	2:220283098-220291461	OK	0.976812	1.90988	0.967329	2.17298	0.0144	0.308402	no	1.84164
XLOC_021322	XLOC_021322	MILR1	17:62461566-62464760	OK	0.372859	1.3705	1.878	2.53498	0.0144	0.308402	no	1.84164
XLOC_020431	XLOC_020431	SLC2A4	17:7184990-7197876	OK	1.13887	0.552416	-1.04378	-2.11438	0.01445	0.309073	no	1.84013
XLOC_044898	XLOC_044898	NEDD9	6:11183530-11382581	OK	0.047459	0.188612	1.99066	1.74353	0.01445	0.309073	no	1.84013
XLOC_049042	XLOC_049042	PDIA4	7:148700153-148725782	OK	99.0845	168.963	0.769973	2.1298	0.0145	0.309542	no	1.83863
XLOC_033066	XLOC_033066	ZNRF3	22:29279754-29453476	OK	5.77431	9.85091	0.770608	2.10841	0.0145	0.309542	no	1.83863
XLOC_019328	XLOC_019328	TMEM8A	16:420775-431950	OK	14.6117	25.2766	0.790684	2.13606	0.01455	0.310409	no	1.83714
XLOC_005464	XLOC_005464	MAP3K8	10:30721504-30750830	OK	2.03753	4.007	0.975699	2.07133	0.0146	0.310875	no	1.83565
XLOC_045961	XLOC_045961	FRK	6:116252816-116421941	OK	2.29678	4.3957	0.936483	2.06221	0.01465	0.311003	no	1.83416
XLOC_039055	XLOC_039055	SLC2A9	4:9825957-10053072	OK	0.338542	0.777322	1.19918	2.08292	0.0147	0.311003	no	1.83268
XLOC_029934	XLOC_029934	ITGB6	2:160958232-161056590	OK	0.043832	0.216455	2.30401	2.67657	0.01465	0.311003	no	1.83416
XLOC_011484	XLOC_011484	LOC728084	12:89338185-89415860	OK	2.98481	0.026198	-6.83204	-7.03577	0.01475	0.311861	no	1.83121
XLOC_004951	XLOC_004951	PLXNA2	1:208195586-208417672	OK	0.214881	0.474965	1.14428	2.0805	0.0148	0.312519	no	1.82974
XLOC_004850	XLOC_004850	KDM5B	1:202696531-202777549	OK	6.72303	11.3785	0.759129	2.13982	0.01485	0.312976	no	1.82827
XLOC_037295	XLOC_037295	LOC339894	3:156798979-156848464	OK	0.407919	0.817353	1.00268	2.1009	0.01485	0.312976	no	1.82827
XLOC_030232	XLOC_030232	STAT1	2:191831416-191879002	OK	23.6542	39.8639	0.752987	2.06117	0.0149	0.31343	no	1.82681
XLOC_038356	XLOC_038356	HERC6	4:89299890-89364249	OK	1.56907	2.77416	0.822141	2.10145	0.01495	0.314083	no	1.82536
XLOC_026654	XLOC_026654	KLF11	2:10183681-10194963	OK	2.85576	1.59092	-0.844013	-2.10306	0.015	0.314734	no	1.82391
XLOC_003780	XLOC_003780	GBP2	1:89573309-89591799	OK	0.145014	0.345166	1.2511	2.19444	0.015	0.314734	no	1.82391
XLOC_027353	XLOC_027353	ZC3H6	2:113030274-113097640	OK	1.21447	2.75991	1.18429	1.90454	0.01505	0.315583	no	1.82246
XLOC_022124	XLOC_022124	MYO1D	17:30819627-31204216	OK	10.0138	16.9241	0.757087	2.08926	0.0151	0.31603	no	1.82102
XLOC_003455	XLOC_003455	PIK3R3	1:46505811-46598708	OK	0.710988	1.27716	0.845043	2.09132	0.0151	0.31603	no	1.82102
XLOC_034915	XLOC_034915	LOC285401	3:63088363-63110791	OK	0.183047	0.475206	1.37634	2.21002	0.01515	0.316876	no	1.81959
XLOC_045256	XLOC_045256	TAP1	6:32808493-32821793	OK	13.6514	23.099	0.758779	2.07836	0.0152	0.31692	no	1.81816
XLOC_033219	XLOC_033219	MICALL1	22:38302154-38338465	OK	8.55214	14.5308	0.764755	2.1254	0.0152	0.31692	no	1.81816
XLOC_004831	XLOC_004831	PHLDA3	1:201433626-201438468	OK	17.4582	30.2314	0.79214	2.0709	0.0152	0.31692	no	1.81816
XLOC_053071	XLOC_053071	KIAA1539	9:35104116-35115899	OK	3.97696	7.02195	0.820207	2.03969	0.0152	0.31692	no	1.81816
XLOC_034287	XLOC_034287	CRELD1	3:9975523-9987097	OK	4.84844	8.33366	0.781429	2.04355	0.01525	0.317763	no	1.81673
XLOC_049947	XLOC_049947	FLJ45248	8:103819049-103822946	OK	1.81454	3.35739	0.887737	1.83348	0.0153	0.318004	no	1.81531
XLOC_026066	XLOC_026066	BLVRB	19:40953690-40971725	OK	58.454	98.4687	0.752363	2.11025	0.01535	0.318642	no	1.81389
XLOC_000729	XLOC_000729	C1orf228	1:45140369-45191263	OK	0.470238	1.68157	1.83834	2.08027	0.01535	0.318643	no	1.81389
XLOC_027534	XLOC_027534	GPR39	2:133174041-133429070	OK	1.08041	2.29724	1.08833	2.10959	0.0154	0.31948	no	1.81248
XLOC_024501	XLOC_024501	KIRREL2	19:36316273-36358048	OK	0.294372	0.072781	-2.01601	-2.10074	0.01545	0.320316	no	1.81107
XLOC_052156	XLOC_052156	TMC1	9:75136716-75451267	OK	0.190154	0.493977	1.37728	2.17642	0.0155	0.321152	no	1.80967
XLOC_028069	XLOC_028069	SGOL2	2:201374929-201448818	OK	10.0065	5.92311	-0.756505	-2.08636	0.01555	0.321785	no	1.80827
XLOC_022209	XLOC_022209	PLXDC1	17:37213271-37309415	OK	0.359761	0.706423	0.973494	2.07379	0.01555	0.321785	no	1.80827
XLOC_043557	XLOC_043557	ABCF1	6:30539169-30559309	OK	26.6524	44.1357	0.727682	2.06796	0.01565	0.322845	no	1.80549
XLOC_038877	XLOC_038877	CYP4V2	4:187112673-187134919	OK	2.72961	4.78921	0.81109	2.07476	0.01565	0.322845	no	1.80549
XLOC_021922	XLOC_021922	LOC100652851	17:15848230-15879365	OK	21.5418	46.5758	1.11244	2.12349	0.01565	0.322845	no	1.80549
XLOC_012195	XLOC_012195	DENND5B	12:31530818-31744111	OK	10.4314	18.4483	0.822557	2.07786	0.0157	0.323473	no	1.8041
XLOC_015268	XLOC_015268	C14orf159	14:91580356-91691703	OK	10.5677	17.9128	0.761325	2.06683	0.01575	0.323898	no	1.80272
XLOC_047256	XLOC_047256	CASD1	7:94139169-94186331	OK	2.50818	4.41878	0.817006	2.07826	0.01575	0.323898	no	1.80272
XLOC_008413	XLOC_008413	NADSYN1	11:71164216-71232799	OK	15.6987	26.6856	0.76542	2.05105	0.0158	0.324724	no	1.80134
XLOC_029274	XLOC_029274	GFPT1	2:69530757-69614429	OK	19.1579	34.0622	0.830229	2.02938	0.01585	0.325348	no	1.79997
XLOC_004731	XLOC_004731	RNASEL	1:182542768-182558401	OK	1.17616	2.12015	0.850086	2.04166	0.01585	0.325348	no	1.79997
XLOC_035774	XLOC_035774	CHRD	3:184097860-184107730	OK	3.03287	1.66505	-0.86512	-2.09961	0.0159	0.325566	no	1.7986
XLOC_048605	XLOC_048605	GATS	7:99775537-99869855	OK	1.73295	3.33831	0.945887	2.0494	0.0159	0.325566	no	1.7986
XLOC_020226	XLOC_020226	C16orf74	16:85728070-85784711	OK	17.3509	32.7377	0.915945	2.08128	0.01605	0.328231	no	1.79452
XLOC_007192	XLOC_007192	MYOF	10:95066185-95242074	OK	49.4356	84.5718	0.774627	2.07309	0.01615	0.329665	no	1.79183
XLOC_014065	XLOC_014065	SLC46A3	13:29274216-29293150	OK	0.69276	1.34672	0.95902	2.10475	0.0163	0.332317	no	1.78781
XLOC_037357	XLOC_037357	NCEH1	3:172348434-172443953	OK	4.77635	8.37494	0.810169	2.05569	0.01635	0.332926	no	1.78648
XLOC_003530	XLOC_003530	TMEM59	1:54497348-54573812	OK	35.5416	62.6817	0.818536	2.05052	0.01635	0.332926	no	1.78648
XLOC_009609	XLOC_009609	SLC43A1	11:57252003-57283192	OK	1.32029	0.67591	-0.965951	-2.07432	0.01645	0.333526	no	1.78383
XLOC_045904	XLOC_045904	PREP	6:105725441-105851000	OK	18.2012	30.9675	0.766718	2.04808	0.01645	0.333526	no	1.78383
XLOC_049431	XLOC_049431	PTK2B	8:27168998-27317137	OK	2.57487	4.44199	0.786707	2.05971	0.01645	0.333526	no	1.78383
XLOC_022802	XLOC_022802	C17orf28	17:72946822-72968900	OK	9.34812	16.8424	0.849353	2.11476	0.01645	0.333526	no	1.78383
XLOC_014737	XLOC_014737	FAM177A1	14:35514112-35552589	OK	8.44923	14.2722	0.756314	2.08507	0.0166	0.33513	no	1.77989
XLOC_011340	XLOC_011340	MDM2	12:69201005-69239212	OK	32.2111	54.6876	0.763659	2.07418	0.0166	0.33513	no	1.77989
XLOC_003335	XLOC_003335	EPHA10	1:38179257-38230824	OK	3.44967	5.88618	0.770872	2.06103	0.01665	0.335525	no	1.77859
XLOC_015068	XLOC_015068	LOC100506411	14:71276406-71282894	OK	0.906721	1.83634	1.0181	2.06097	0.01665	0.335525	no	1.77859
XLOC_044937	XLOC_044937	MBOAT1	6:20097058-20212957	OK	5.26849	9.02201	0.776061	2.07041	0.0167	0.335919	no	1.77728
XLOC_021173	XLOC_021173	ACSF2	17:48503518-48552903	OK	8.96411	15.4881	0.788924	2.02694	0.0167	0.335919	no	1.77728
XLOC_021577	XLOC_021577	FSCN2	17:79487300-79506609	OK	2.60826	5.88013	1.17276	2.00613	0.0167	0.335919	no	1.77728
XLOC_010251	XLOC_010251	MPZL3	11:118097327-118123300	OK	2.04202	3.5228	0.786721	2.01076	0.01675	0.336107	no	1.77599
XLOC_017585	XLOC_017585	PLA2G4D	15:42359832-42386752	OK	0.0998907	0.265001	1.40757	2.16417	0.01675	0.336107	no	1.77599
XLOC_040792	XLOC_040792	FLJ11235	5:111755279-111756675	OK	0.185464	0.736854	1.99024	2.55069	0.01675	0.336107	no	1.77599
XLOC_031784	XLOC_031784	ASIP	20:32848170-32857148	OK	0.994057	0.374355	-1.40892	-2.2582	0.0168	0.336498	no	1.77469
XLOC_004889	XLOC_004889	LEMD1	1:205342379-205391214	OK	1.92093	3.83326	0.996768	2.04909	0.0168	0.336498	no	1.77469
XLOC_008360	XLOC_008360	GAL	11:68451982-68458643	OK	61.8016	35.5785	-0.796637	-2.12094	0.01685	0.336685	no	1.7734
XLOC_016318	XLOC_016318	TRIP11	14:92432195-92507752	OK	6.42726	10.729	0.739238	2.05439	0.01685	0.336685	no	1.7734
XLOC_046893	XLOC_046893	UPP1	7:48128354-48148330	OK	6.3339	11.1118	0.810921	2.03842	0.01685	0.336685	no	1.7734
XLOC_028144	XLOC_028144	CCNYL1	2:208576246-208620898	OK	3.77962	6.45102	0.771286	1.98997	0.0169	0.33687	no	1.77211
XLOC_052163	XLOC_052163	OSTF1	9:77703397-77762114	OK	8.98454	15.5297	0.789518	2.09367	0.0169	0.33687	no	1.77211
XLOC_028224	XLOC_028224	SPEG	2:220299699-220403494	OK	11.0191	25.1967	1.19323	2.03651	0.0171	0.340037	no	1.767
XLOC_032853	XLOC_032853	USP18	22:18632621-18660164	OK	3.08979	5.45135	0.819107	2.06429	0.0172	0.34182	no	1.76447
XLOC_001053	XLOC_001053	EPHX4	1:92486995-92529184	OK	1.66113	3.96216	1.25412	2.10749	0.0173	0.343395	no	1.76195
XLOC_012678	XLOC_012678	TSPAN8	12:71518876-71617122	OK	0.0871406	0.453837	2.38076	2.2687	0.0173	0.343395	no	1.76195
XLOC_050762	XLOC_050762	GGH	8:63927637-63951610	OK	32.0801	53.27	0.731646	2.05929	0.01735	0.343563	no	1.7607
XLOC_033374	XLOC_033374	GRAMD4	22:46972147-47075688	OK	7.54757	12.5999	0.739324	1.99055	0.01735	0.343563	no	1.7607
XLOC_029051	XLOC_029051	KCNG3	2:42668969-42721237	OK	1.02529	0.526207	-0.96233	-2.08329	0.0174	0.343936	no	1.75945
XLOC_000895	XLOC_000895	AK4	1:65613231-65697828	OK	13.5206	22.5667	0.739039	2.00717	0.0174	0.343936	no	1.75945
XLOC_047105	XLOC_047105	POR	7:75544419-75623992	OK	33.1765	56.451	0.766838	2.05723	0.0174	0.343936	no	1.75945
XLOC_015263	XLOC_015263	CALM1	14:90856780-90881924	OK	56.236	92.2995	0.714828	2.01441	0.01745	0.344513	no	1.7582
XLOC_040659	XLOC_040659	NR2F1	5:92745064-92930256	OK	55.9669	31.0732	-0.848904	-2.06789	0.01765	0.347838	no	1.75326
XLOC_039311	XLOC_039311	C4orf34	4:39547871-39640681	OK	5.68103	10.8458	0.932911	2.0395	0.01765	0.347839	no	1.75326
XLOC_022065	XLOC_022065	MYO18A,TIAF1	17:27400527-27507460	OK	11.2974	18.5405	0.714686	1.95226	0.0177	0.348409	no	1.75203
XLOC_005732	XLOC_005732	UNC5B	10:72972297-73063904	OK	6.4512	10.8914	0.755547	2.03236	0.0177	0.348409	no	1.75203
XLOC_003731	XLOC_003731	UOX	1:84830575-84934612	OK	0.59869	0.0777739	-2.94445	-2.79504	0.01775	0.348511	no	1.7508
XLOC_006611	XLOC_006611	BEND7	10:13480483-13570762	OK	2.96528	1.63609	-0.857918	-2.01927	0.0178	0.348511	no	1.74958
XLOC_035754	XLOC_035754	LOC100505687	3:183165395-183173801	OK	3.84745	6.78126	0.817652	2.02696	0.01775	0.348511	no	1.7508
XLOC_055701	XLOC_055701	TAF7L	X:100523240-100562852	OK	0.143725	0.339476	1.23999	1.93732	0.0178	0.348511	no	1.74958
XLOC_006583	XLOC_006583	PRKCQ	10:6436216-6622246	OK	1.02067	1.93477	0.922646	2.03636	0.01785	0.349284	no	1.74836
XLOC_010112	XLOC_010112	CCDC82	11:96085928-96123083	OK	4.94116	8.22961	0.735975	2.00778	0.0179	0.349435	no	1.74715
XLOC_004570	XLOC_004570	CREG1	1:167510243-167523056	OK	27.5727	46.0742	0.740717	2.03402	0.01795	0.349587	no	1.74594
XLOC_027426	XLOC_027426	INSIG2	2:118846049-118870712	OK	3.14895	5.43094	0.786329	1.99613	0.01795	0.349587	no	1.74594
XLOC_022791	XLOC_022791	CD300C	17:72537246-72542282	OK	0.0556929	0.387149	2.79732	2.88269	0.01795	0.349587	no	1.74594
XLOC_049347	XLOC_049347	SLC7A2	8:17354503-17428077	OK	6.34195	3.84943	-0.720282	-1.98093	0.018	0.349737	no	1.74473
XLOC_042851	XLOC_042851	SH3TC2	5:148361712-148442737	OK	4.05304	8.0222	0.984994	1.95975	0.018	0.349737	no	1.74473
XLOC_016401	XLOC_016401	BEGAIN	14:101003483-101053670	OK	2.30913	4.78123	1.05003	2.04503	0.018	0.349737	no	1.74473
XLOC_011463	XLOC_011463	TMTC2	12:83080310-83528759	OK	3.89804	7.43767	0.932101	1.70521	0.01815	0.352031	no	1.74112
XLOC_037234	XLOC_037234	GPR87	3:150803434-151176497	OK	0.987925	5.43139	2.45885	2.41325	0.01815	0.352031	no	1.74112
XLOC_022254	XLOC_022254	KRT23	17:39078951-39093836	OK	11.2471	19.2564	0.775789	2.04433	0.0182	0.352794	no	1.73993
XLOC_039359	XLOC_039359	ERVMER34-1	4:53609478-53617807	OK	11.9955	7.18959	-0.738506	-2.00446	0.01835	0.355286	no	1.73636
XLOC_015500	XLOC_015500	PPP2R5C	14:102228134-102394329	OK	36.0715	63.1479	0.807875	2.03819	0.0184	0.355629	no	1.73518
XLOC_022732	XLOC_022732	SLC16A6	17:66255322-66417000	OK	4.04333	9.27586	1.19794	2.1396	0.0184	0.355629	no	1.73518
XLOC_037397	XLOC_037397	ZMAT3	3:178734347-178789656	OK	3.48566	5.83811	0.74407	2.04703	0.0185	0.357353	no	1.73283
XLOC_000314	XLOC_000314	PINK1	1:20959947-20978004	OK	15.3933	27.0006	0.810689	2.0356	0.0186	0.358448	no	1.73049
XLOC_011145	XLOC_011145	SOAT2	12:53497273-53518323	OK	0.0780404	0.33121	2.08545	2.55704	0.01865	0.359202	no	1.72932
XLOC_028010	XLOC_028010	MFSD6	2:191272946-191399545	OK	3.98551	7.1451	0.84219	1.99106	0.0187	0.359538	no	1.72816
XLOC_007617	XLOC_007617	SLC22A18	11:2909326-2946671	OK	11.83	23.0402	0.961697	1.96162	0.0187	0.359538	no	1.72816
XLOC_023760	XLOC_023760	BCL2	18:60790567-60987256	OK	1.46703	0.781684	-0.908244	-1.80205	0.01885	0.361581	no	1.72469
XLOC_020871	XLOC_020871	ERBB2	17:37844392-37884915	OK	23.0497	38.0508	0.723182	2.0479	0.01885	0.361581	no	1.72469
XLOC_006483	XLOC_006483	DPYSL4	10:134000413-134019479	OK	2.60928	1.35528	-0.945062	-2.04651	0.0189	0.361911	no	1.72354
XLOC_017980	XLOC_017980	CTSH	15:79214089-79237420	OK	10.7877	18.0766	0.744741	2.00338	0.0189	0.361911	no	1.72354
XLOC_027602	XLOC_027602	LYPD6	2:150186498-150330768	OK	1.53961	2.7154	0.818603	2.04023	0.01895	0.362239	no	1.72239
XLOC_013891	XLOC_013891	TM9SF2	13:100151016-100215587	OK	85.3418	145.827	0.772934	2.00672	0.019	0.362776	no	1.72125
XLOC_045399	XLOC_045399	C6orf154	6:43474706-43478424	OK	0.729607	0.273709	-1.41448	-2.22061	0.01905	0.363311	no	1.72011
XLOC_016418	XLOC_016418	MIR1247	14:102023279-102026812	OK	0.350715	0.862932	1.29895	1.62415	0.01905	0.363311	no	1.72011
XLOC_028681	XLOC_028681	KLHL30	2:239047362-239061547	OK	0.36394	0.757062	1.05671	2.11582	0.0191	0.364055	no	1.71897
XLOC_025457	XLOC_025457	SH2D3A	19:6751924-6767550	OK	17.6222	29.1499	0.726099	1.98896	0.01915	0.364798	no	1.71783
XLOC_016271	XLOC_016271	STON2	14:81727035-81902807	OK	1.36599	2.3612	0.789571	1.95965	0.0192	0.36554	no	1.7167
XLOC_046691	XLOC_046691	TAX1BP1	7:27778991-28280996	OK	24.5943	40.7328	0.72787	1.986	0.01925	0.366071	no	1.71557
XLOC_003402	XLOC_003402	SLC2A1	1:43391045-43449029	OK	71.3983	117.461	0.718222	2.01428	0.0193	0.36639	no	1.71444
XLOC_054249	XLOC_054249	CCDC120	X:48911127-48927510	OK	1.73255	3.01399	0.798778	1.97938	0.0193	0.36639	no	1.71444
XLOC_029434	XLOC_029434	EIF2AK3	2:88856258-88931343	OK	4.5305	7.55751	0.73824	2.00916	0.01935	0.366708	no	1.71332
XLOC_024002	XLOC_024002	VAV1	19:6772721-6857465	OK	7.38769	12.5318	0.762398	2.03078	0.01935	0.366708	no	1.71332
XLOC_003760	XLOC_003760	COL24A1	1:86194915-86622654	OK	0.12945	0.293034	1.17867	2.01724	0.01945	0.367971	no	1.71108
XLOC_038212	XLOC_038212	CXCL1	4:74735108-74736959	OK	0.467762	1.15523	1.30434	2.17976	0.01945	0.367971	no	1.71108
XLOC_026142	XLOC_026142	LOC100505743	19:44488354-44506988	OK	0.339886	0.0949371	-1.84001	-2.31967	0.0195	0.368075	no	1.70997
XLOC_023047	XLOC_023047	MYL12A	18:3247456-3261845	OK	115.773	195.394	0.75509	2.0473	0.0197	0.371004	no	1.70553
XLOC_019650	XLOC_019650	ACSM1	16:20634558-20702578	OK	0.0451633	0.236608	2.38928	2.56273	0.0199	0.373919	no	1.70115
XLOC_003579	XLOC_003579	TM2D1	1:62146718-62191095	OK	11.1947	19.9001	0.829955	2.02898	0.02	0.375585	no	1.69897
XLOC_047535	XLOC_047535	CALU	7:128379345-128415844	OK	31.9966	52.6682	0.719013	1.99158	0.02005	0.375884	no	1.69789
XLOC_010252	XLOC_010252	MPZL2	11:118124130-118135251	OK	4.26753	7.47103	0.807906	1.99118	0.02005	0.375884	no	1.69789
XLOC_004892	XLOC_004892	MIR135B	1:205414345-205417572	OK	2.09662	3.63647	0.794473	1.88875	0.0201	0.376182	no	1.6968
XLOC_039378	XLOC_039378	CLOCK	4:56261732-56416720	OK	11.4665	20.1024	0.809939	1.96435	0.0205	0.382586	no	1.68825
XLOC_012191	XLOC_012191	OVOS2	12:31263861-31359088	OK	3.06444	1.15088	-1.41289	-2.02687	0.0207	0.384799	no	1.68403
XLOC_019844	XLOC_019844	PRSS8	16:31142753-31147151	OK	11.5668	19.5233	0.755202	2.05056	0.0207	0.384799	no	1.68403
XLOC_043424	XLOC_043424	PRSS16	6:27215501-27224477	OK	1.0789	2.07771	0.945441	2.02927	0.02075	0.385512	no	1.68298
XLOC_050488	XLOC_050488	ASAH1	8:17913924-17942507	OK	24.435	39.6861	0.699681	1.96557	0.0208	0.385791	no	1.68194
XLOC_043975	XLOC_043975	MYO6	6:76458887-76630599	OK	6.23111	10.2378	0.716347	1.99098	0.02085	0.386285	no	1.68089
XLOC_019325	XLOC_019325	AXIN1	16:337437-402676	OK	10.4487	17.5812	0.750703	1.94742	0.02085	0.386285	no	1.68089
XLOC_044204	XLOC_044204	FIG4	6:110012423-110146634	OK	5.7071	9.47723	0.731706	2.01115	0.02095	0.387704	no	1.67882
XLOC_004322	XLOC_004322	S100A3	1:153519808-153521734	OK	5.96324	10.656	0.837498	2.00219	0.02105	0.389119	no	1.67675
XLOC_046467	XLOC_046467	LOC100507642	7:149557-155054	OK	0.167681	0.407259	1.28022	1.99529	0.02105	0.389119	no	1.67675
XLOC_004819	XLOC_004819	DDX59	1:200609739-200639126	OK	5.26223	8.91751	0.760966	1.96022	0.0211	0.389826	no	1.67572
XLOC_022412	XLOC_022412	ARHGAP27	17:43471110-43503237	OK	14.9782	24.5721	0.714162	1.96016	0.0212	0.390148	no	1.67366
XLOC_046394	XLOC_046394	PARK2	6:161768589-163745505	OK	0.0540751	0.274778	2.34523	1.56242	0.0212	0.390148	no	1.67366
XLOC_035596	XLOC_035596	IQCJ,IQCJ-SCHIP1,SCHIP1	3:158787040-159615155	OK	3.08757	5.23844	0.762666	1.94126	0.0213	0.391336	no	1.67162
XLOC_007837	XLOC_007837	TMEM86A	11:18720293-18747777	OK	0.34203	0.670545	0.971209	1.99702	0.0213	0.391336	no	1.67162
XLOC_014850	XLOC_014850	PTGER2	14:52780786-52795324	OK	0.651931	0.229534	-1.50601	-2.03381	0.02135	0.391819	no	1.6706
XLOC_052375	XLOC_052375	SLC44A1	9:108006828-108159733	OK	24.7175	40.2774	0.704436	1.9724	0.02135	0.391819	no	1.6706
XLOC_028206	XLOC_028206	WNT6	2:219724545-219739111	OK	1.10679	0.389975	-1.50492	-2.20695	0.02145	0.393436	no	1.66857
XLOC_010032	XLOC_010032	CCDC90B	11:82972505-82997618	OK	17.5593	28.9576	0.72171	1.94875	0.02155	0.394178	no	1.66655
XLOC_035256	XLOC_035256	ADPRH	3:119298369-119309009	OK	0.616173	1.11809	0.859631	1.97427	0.02155	0.394178	no	1.66655
XLOC_047968	XLOC_047968	ETV1	7:13930853-14031050	OK	5.03757	3.05018	-0.723836	-1.96184	0.0216	0.394656	no	1.66555
XLOC_046845	XLOC_046845	STK17A	7:43622691-43670612	OK	12.8016	23	0.845309	1.95396	0.0216	0.394656	no	1.66555
XLOC_011858	XLOC_011858	MMP17	12:132312940-132336316	OK	5.00279	8.68856	0.796384	1.96762	0.02165	0.395351	no	1.66454
XLOC_018299	XLOC_018299	RAB40C	16:636057-679273	OK	6.7796	11.9591	0.818841	1.95999	0.0217	0.39561	no	1.66354
XLOC_045196	XLOC_045196	HLA-B	6:31321648-31324989	OK	42.8741	69.8907	0.704994	1.99777	0.02175	0.396303	no	1.66254
XLOC_007313	XLOC_007313	CALHM3	10:105232560-105238997	OK	0.15221	0.536082	1.8164	2.30906	0.0219	0.398816	no	1.65956
XLOC_056147	XLOC_056147	ARHGEF6	X:135747708-135863503	OK	0.689673	0.373245	-0.885789	-1.99929	0.0221	0.401134	no	1.65561
XLOC_029546	XLOC_029546	FHL2	2:105977282-106055230	OK	28.7397	47.5263	0.725683	1.95037	0.0221	0.401134	no	1.65561
XLOC_055724	XLOC_055724	NXF3	X:102330748-102348081	OK	0.0394745	0.416885	3.40066	3.19139	0.0221	0.401134	no	1.65561
XLOC_036202	XLOC_036202	GLB1,TMPPE	3:33003061-33138694	OK	10.3772	17.2608	0.734078	1.95963	0.0222	0.402728	no	1.65365
XLOC_039673	XLOC_039673	GPRIN3	4:90160573-90229213	OK	0.249474	0.459393	0.88084	1.95669	0.02225	0.403193	no	1.65267
XLOC_050699	XLOC_050699	PRKDC	8:48685668-48872743	OK	50.7511	30.3642	-0.74107	-1.97071	0.02235	0.40412	no	1.65072
XLOC_031922	XLOC_031922	SULF2	20:46130600-46415360	OK	3.00904	10.4482	1.79588	2.12232	0.02235	0.40412	no	1.65072
XLOC_017884	XLOC_017884	C15orf59	15:74032140-74045548	OK	1.39453	0.700878	-0.992544	-2.004	0.0224	0.404582	no	1.64975
XLOC_018298	XLOC_018298	NHLRC4,PIGQ	16:615724-634761	OK	7.99153	13.7662	0.784591	1.97169	0.0224	0.404582	no	1.64975
XLOC_002600	XLOC_002600	KCNK1	1:233749749-233808258	OK	11.1059	18.2598	0.717341	1.93831	0.02245	0.405043	no	1.64878
XLOC_050416	XLOC_050416	SGK223	8:8175257-8243967	OK	5.93633	10.1202	0.769597	1.99351	0.0227	0.408683	no	1.64397
XLOC_015227	XLOC_015227	TMEM63C	14:77647795-77725883	OK	0.817832	1.40179	0.77739	1.92957	0.0228	0.408683	no	1.64207
XLOC_046371	XLOC_046371	RSPH3	6:159389162-159431471	OK	6.8429	13.3261	0.961578	1.91939	0.02275	0.408683	no	1.64302
XLOC_050245	XLOC_050245	PSCA	8:143751725-143764145	OK	0.861091	3.21207	1.89927	2.39878	0.02275	0.408683	no	1.64302
XLOC_051230	XLOC_051230	KLF10	8:103661004-103667983	OK	33.0646	53.5877	0.696615	1.95754	0.02285	0.408694	no	1.64111
XLOC_047662	XLOC_047662	LOC93432	7:141811515-141854646	OK	0.0565981	0.250701	2.14714	2.29165	0.02285	0.408694	no	1.64111
XLOC_019631	XLOC_019631	NOMO2	16:18511181-18573434	OK	5.8114	9.44807	0.701134	1.93599	0.0229	0.409367	no	1.64016
XLOC_041164	XLOC_041164	ABLIM3	5:148521053-148640116	OK	2.36828	4.00304	0.757253	1.95207	0.02295	0.409818	no	1.63922
XLOC_005636	XLOC_005636	ARID5B	10:63661012-63856869	OK	3.24849	1.96265	-0.726969	-1.93642	0.023	0.409826	no	1.63827
XLOC_041036	XLOC_041036	CXXC5	5:139027917-139063428	OK	24.9986	40.6569	0.701652	1.92157	0.023	0.409826	no	1.63827
XLOC_014554	XLOC_014554	LOC100506303	14:19649958-19687542	OK	1.61209	4.41242	1.45264	2.01341	0.023	0.409826	no	1.63827
XLOC_008671	XLOC_008671	C11orf52,HSPB2	11:111783459-111797595	OK	1.74072	3.26618	0.907921	2.02267	0.02305	0.410496	no	1.63733
XLOC_052778	XLOC_052778	NOXA1	9:140317845-140335901	OK	8.85612	15.9052	0.844756	1.90583	0.02315	0.411834	no	1.63545
XLOC_001002	XLOC_001002	SAMD13	1:84756581-84816481	OK	5.86135	2.71806	-1.10866	-1.95054	0.02325	0.412725	no	1.63358
XLOC_021295	XLOC_021295	MRC2	17:60704761-60770956	OK	4.86555	2.94594	-0.723876	-1.94633	0.02325	0.412725	no	1.63358
XLOC_021952	XLOC_021952	TOM1L2	17:17746821-17875784	OK	4.85709	7.98445	0.7171	1.94608	0.0233	0.412948	no	1.63264
XLOC_001324	XLOC_001324	EMBP1	1:121260127-121338565	OK	0.0463497	0.196548	2.08425	2.01075	0.02335	0.413391	no	1.63171
XLOC_029777	XLOC_029777	CXCR4	2:136871918-136875725	OK	0.521614	0.196791	-1.40632	-2.10406	0.0234	0.413834	no	1.63078
XLOC_040886	XLOC_040886	PRDM6	5:122421502-122531649	OK	0.0776191	0.214024	1.46329	1.96409	0.0234	0.413834	no	1.63078
XLOC_031631	XLOC_031631	JAG1	20:10618331-10654694	OK	18.9235	11.7097	-0.692473	-1.96062	0.02345	0.414275	no	1.62986
XLOC_031930	XLOC_031930	KCNB1	20:47988504-48099181	OK	0.467336	0.135735	-1.78367	-1.99564	0.0235	0.414715	no	1.62893
XLOC_026959	XLOC_026959	UGP2	2:64068097-64118696	OK	16.4958	26.4193	0.679492	1.91109	0.0235	0.414715	no	1.62893
XLOC_041193	XLOC_041193	C5orf62	5:150157507-150176844	OK	16.6597	27.2247	0.708556	1.97465	0.02355	0.415376	no	1.62801
XLOC_056276	XLOC_056276	L1CAM	X:153126969-153151587	OK	2.0988	3.52614	0.748529	1.94109	0.0237	0.417355	no	1.62525
XLOC_050057	XLOC_050057	SQLE	8:126010719-126034525	OK	39.0614	23.2816	-0.746554	-1.98388	0.0238	0.418003	no	1.62342
XLOC_031090	XLOC_031090	LOC100134868	20:25990127-26004993	OK	0.358805	0.831614	1.21272	1.96082	0.0238	0.418003	no	1.62342
XLOC_028534	XLOC_028534	DOCK10	2:225629806-225907330	OK	0.104037	0.313548	1.59159	2.07367	0.0238	0.418003	no	1.62342
XLOC_051618	XLOC_051618	TONSL	8:145654156-145669850	OK	46.0497	28.2339	-0.705763	-1.94269	0.0239	0.418649	no	1.6216
XLOC_039302	XLOC_039302	TLR1,TLR6	4:38794497-38859519	OK	1.34535	2.45069	0.865203	1.93209	0.0239	0.418649	no	1.6216
XLOC_052748	XLOC_052748	LCN12	9:139844572-139851354	OK	0.407736	0.754704	0.888276	1.85875	0.02385	0.418649	no	1.62251
XLOC_035182	XLOC_035182	LOC344595	3:106959529-107045811	OK	0.789097	1.40116	0.828351	1.93594	0.02395	0.419081	no	1.62069
XLOC_052153	XLOC_052153	LOC100507540	9:74920291-74949407	OK	0.302998	0.778357	1.36112	1.8085	0.02395	0.419081	no	1.62069
XLOC_007631	XLOC_007631	STIM1	11:3876874-4114440	OK	6.78174	11.0335	0.702164	1.92061	0.024	0.419734	no	1.61979
XLOC_052044	XLOC_052044	LOC642373	9:40291721-40337430	OK	2.04131	0.549863	-1.89235	-2.0514	0.02415	0.421022	no	1.61708
XLOC_015539	XLOC_015539	MARK3	14:103851700-103970168	OK	20.77	33.5688	0.692617	1.94532	0.0241	0.421022	no	1.61798
XLOC_029549	XLOC_029549	UXS1	2:106709758-106810795	OK	9.83791	16.1401	0.714222	1.93329	0.02415	0.421022	no	1.61708
XLOC_021825	XLOC_021825	LOC284023	17:7816555-7819606	OK	0.353158	0.12782	-1.4662	-2.06885	0.02435	0.423393	no	1.6135
XLOC_038479	XLOC_038479	UGT8	4:115519535-115599526	OK	8.59461	14.0474	0.708797	1.95495	0.02435	0.423393	no	1.6135
XLOC_054135	XLOC_054135	IL1RAPL1	X:28604955-29974017	OK	2.32106	1.33098	-0.802292	-1.94058	0.02455	0.424417	no	1.60995
XLOC_013065	XLOC_013065	GNPTAB	12:102139274-102224645	OK	14.6538	23.4356	0.677426	1.91783	0.0245	0.424417	no	1.61083
XLOC_016464	XLOC_016464	AKT1	14:105233313-105262080	OK	80.5086	132.28	0.716376	1.97253	0.0245	0.424417	no	1.61083
XLOC_005907	XLOC_005907	C10orf11	10:77542308-78317349	OK	0.720167	1.49492	1.05366	1.91924	0.0245	0.424417	no	1.61083
XLOC_030842	XLOC_030842	C2orf54	2:241825464-241835573	OK	0.0196247	0.341884	4.12277	2.61037	0.0245	0.424417	no	1.61083
XLOC_024473	XLOC_024473	LSR	19:35739558-35758867	OK	57.4709	92.4436	0.68574	1.90611	0.0246	0.424838	no	1.60906
XLOC_036389	XLOC_036389	MST1R	3:49923771-49943542	OK	13.5447	21.8214	0.688015	1.91041	0.02465	0.425257	no	1.60818
XLOC_027462	XLOC_027462	RALB	2:120993555-121052298	OK	16.8856	27.337	0.695063	1.92587	0.0247	0.425455	no	1.6073
XLOC_004287	XLOC_004287	S100A11	1:152004981-152009511	OK	90.7647	147.483	0.700349	1.95757	0.0247	0.425455	no	1.6073
XLOC_010852	XLOC_010852	SLCO1B3	12:20963637-21071157	OK	3.0583	5.24982	0.779539	1.95327	0.0247	0.425455	no	1.6073
XLOC_016796	XLOC_016796	SQRDL	15:45924168-45983479	OK	6.10481	10.2544	0.748219	1.94794	0.02475	0.425651	no	1.60642
XLOC_016041	XLOC_016041	DHRS7	14:60611495-60632211	OK	20.6648	33.8387	0.7115	1.97263	0.02495	0.428423	no	1.60293
XLOC_000290	XLOC_000290	ARHGEF10L	1:17866217-18024370	OK	5.44277	8.84295	0.700186	1.89389	0.025	0.429059	no	1.60206
XLOC_037284	XLOC_037284	C3orf33	3:155480360-155524118	OK	3.88368	6.61924	0.769243	1.95488	0.02505	0.429694	no	1.60119
XLOC_048057	XLOC_048057	SKAP2	7:26706686-26904341	OK	5.1776	8.51651	0.717978	1.98276	0.0251	0.430106	no	1.60033
XLOC_009626	XLOC_009626	LPXN	11:58294343-58346349	OK	0.714576	1.29305	0.855616	1.93218	0.0251	0.430106	no	1.60033
XLOC_023987	XLOC_023987	VMAC	19:5904851-5910263	OK	0.946025	1.85797	0.973775	2.02035	0.02515	0.430516	no	1.59946
XLOC_033754	XLOC_033754	LOC646513	22:30829788-30839024	OK	0.610454	1.73549	1.50739	1.98471	0.02545	0.434304	no	1.59431
XLOC_033067	XLOC_033067	KREMEN1	22:29469065-29564321	OK	7.28964	11.8636	0.702617	1.95126	0.02555	0.434665	no	1.59261
XLOC_037634	XLOC_037634	HGFAC	4:3443725-3451213	OK	0.286844	0.698057	1.28308	2.06543	0.02555	0.434665	no	1.59261
XLOC_015760	XLOC_015760	STXBP6	14:25274241-25519375	OK	0.241907	0.0350661	-2.7863	-1.03818	0.0256	0.435069	no	1.59176
XLOC_000294	XLOC_000294	KLHDC7A	1:18807423-18812493	OK	0.177037	0.353253	0.996649	1.92144	0.02565	0.435694	no	1.59091
XLOC_029429	XLOC_029429	KRCC1	2:88326723-88355372	OK	4.29064	7.23447	0.753695	1.92659	0.0257	0.43632	no	1.59007
XLOC_011880	XLOC_011880	ZNF84	12:133613877-133639941	OK	2.77775	1.68962	-0.717218	-1.89417	0.02585	0.437968	no	1.58754
XLOC_008678	XLOC_008678	PTS	11:112097087-112104696	OK	25.4166	41.5748	0.709936	1.95365	0.02585	0.437968	no	1.58754
XLOC_024264	XLOC_024264	B3GNT3	19:17905662-17932320	OK	4.04911	7.10761	0.811759	1.92403	0.02585	0.437968	no	1.58754
XLOC_043347	XLOC_043347	HFE	6:26087452-26099104	OK	3.95465	6.67579	0.75539	1.86304	0.026	0.439833	no	1.58503
XLOC_018684	XLOC_018684	C16orf53,MVP	16:29827527-29859360	OK	36.2933	58.9983	0.700971	1.93872	0.02605	0.440229	no	1.58419
XLOC_043207	XLOC_043207	FAM50B	6:3849631-3851551	OK	0.454444	0.140609	-1.69241	-2.22054	0.0261	0.440624	no	1.58336
XLOC_051721	XLOC_051721	CD274	9:5450502-5470567	OK	0.41731	0.776182	0.895275	1.92328	0.0261	0.440624	no	1.58336
XLOC_030357	XLOC_030357	DIRC3	2:218148744-218621352	OK	0.0827038	0.235107	1.50729	1.90005	0.0262	0.441861	no	1.5817
XLOC_043854	XLOC_043854	LOC730101	6:52529198-52533951	OK	0.63084	0.332737	-0.922893	-1.96486	0.02625	0.442254	no	1.58087
XLOC_037204	XLOC_037204	PLSCR1	3:146223783-146262628	OK	10.1086	17.1428	0.762018	1.92055	0.02625	0.442254	no	1.58087
XLOC_040183	XLOC_040183	NKD2	5:1008925-1039633	OK	7.08213	3.96802	-0.835765	-1.88587	0.0263	0.442871	no	1.58004
XLOC_017766	XLOC_017766	RPS27L	15:63445538-63449741	OK	88.3741	141.757	0.681727	1.92427	0.0264	0.444102	no	1.5784
XLOC_024671	XLOC_024671	TMEM145	19:42817476-42829217	OK	2.56272	1.38063	-0.892354	-1.92674	0.02645	0.444492	no	1.57757
XLOC_019653	XLOC_019653	DCUN1D3	16:20866263-20936328	OK	13.0331	24.8519	0.931179	1.88186	0.0265	0.445106	no	1.57675
XLOC_013087	XLOC_013087	SLC41A2	12:105195588-105352100	OK	3.58759	5.94783	0.729349	1.89443	0.02655	0.445719	no	1.57594
XLOC_051259	XLOC_051259	LRP12	8:105501458-105601252	OK	2.40907	3.9647	0.718736	1.89596	0.0266	0.446106	no	1.57512
XLOC_019378	XLOC_019378	HAGH	16:1859103-1877195	OK	17.8941	30.5773	0.772982	1.89522	0.0266	0.446106	no	1.57512
XLOC_036194	XLOC_036194	CMTM6	3:32522803-32544403	OK	40.2913	64.6183	0.681475	1.88523	0.02665	0.446718	no	1.5743
XLOC_049311	XLOC_049311	FDFT1	8:11658618-11696821	OK	61.7772	98.963	0.679814	1.89506	0.0267	0.447103	no	1.57349
XLOC_022986	XLOC_022986	MYADML2	17:79897520-79905109	OK	0.051625	0.247456	2.26103	2.47173	0.0267	0.447103	no	1.57349
XLOC_054150	XLOC_054150	PRRG1	X:37208527-37316721	OK	4.88109	8.03673	0.719405	1.86704	0.02675	0.447488	no	1.57268
XLOC_001011	XLOC_001011	WDR63	1:85527988-85666728	OK	0.364618	1.1123	1.60909	1.90177	0.0268	0.448098	no	1.57187
XLOC_022885	XLOC_022885	TMC6	17:76108998-76139049	OK	23.8138	38.8392	0.705717	1.86546	0.02705	0.450911	no	1.56783
XLOC_037425	XLOC_037425	LAMP3	3:182840002-182880667	OK	0.585227	1.06746	0.867114	1.92764	0.02705	0.450911	no	1.56783
XLOC_026765	XLOC_026765	DNAJC5G	2:27487072-27505041	OK	0.901714	0.457561	-0.978707	-1.96145	0.0272	0.451591	no	1.56543
XLOC_050302	XLOC_050302	FAM203A	8:145192671-145195620	OK	1.25403	0.639729	-0.971036	-1.96064	0.02715	0.451591	no	1.56623
XLOC_004682	XLOC_004682	KIAA0040	1:175126122-175162249	OK	4.95156	3.02784	-0.709595	-1.89607	0.0272	0.451591	no	1.56543
XLOC_026413	XLOC_026413	ZNF468	19:53341784-53360902	OK	4.50476	7.28425	0.693329	1.88167	0.02715	0.451591	no	1.56623
XLOC_045560	XLOC_045560	SLC17A5	6:74303101-74363737	OK	11.5588	18.6958	0.693727	1.88897	0.0272	0.451591	no	1.56543
XLOC_009698	XLOC_009698	CHRM1	11:62676150-62689012	OK	0.0438404	0.206502	2.23582	2.43799	0.0272	0.451591	no	1.56543
XLOC_005144	XLOC_005144	TTC13	1:231041986-231114618	OK	3.28814	5.48898	0.739266	1.87782	0.0275	0.453613	no	1.56067
XLOC_016375	XLOC_016375	BCL11B	14:99635592-99738661	OK	0.363842	0.664631	0.869241	1.91448	0.0275	0.453613	no	1.56067
XLOC_054978	XLOC_054978	LINC00086	X:134555823-134564238	OK	0.518471	0.965967	0.897711	1.83378	0.02745	0.453613	no	1.56146
XLOC_044730	XLOC_044730	SYNJ2	6:158402887-158520208	OK	4.81712	7.70001	0.67669	1.86328	0.02755	0.453759	no	1.55988
XLOC_012176	XLOC_012176	PTHLH	12:28111016-28124916	OK	0.176076	0.462914	1.39454	1.86029	0.02755	0.453759	no	1.55988
XLOC_029067	XLOC_029067	SIX2	2:45232323-45236794	OK	0.420043	0.136548	-1.62113	-1.89261	0.02765	0.453825	no	1.5583
XLOC_014183	XLOC_014183	SLC25A30	13:45967377-45992573	OK	8.86036	14.2923	0.689803	1.89415	0.02765	0.453825	no	1.5583
XLOC_008009	XLOC_008009	PTPRJ	11:48002109-48232746	OK	6.96938	11.3977	0.709646	1.81781	0.0276	0.453825	no	1.55909
XLOC_031346	XLOC_031346	C20orf108	20:54933982-54943719	OK	5.6245	9.30875	0.726862	1.95347	0.02765	0.453825	no	1.5583
XLOC_023361	XLOC_023361	HMSD	18:61616525-61635597	OK	0.943353	2.27774	1.27173	1.76899	0.02765	0.453825	no	1.5583
XLOC_006172	XLOC_006172	ADD3	10:111705316-111895323	OK	12.4104	19.9257	0.683083	1.92045	0.0278	0.454259	no	1.55596
XLOC_014960	XLOC_014960	DACT1	14:59100742-59115349	OK	0.728197	0.384502	-0.921337	-1.88404	0.0279	0.45477	no	1.5544
XLOC_009272	XLOC_009272	RNF141	11:10533224-10562774	OK	45.4695	28.4098	-0.678513	-1.89046	0.0281	0.455785	no	1.55129
XLOC_019355	XLOC_019355	LMF1	16:903633-1031318	OK	5.1992	8.8983	0.77524	1.91652	0.0281	0.455785	no	1.55129
XLOC_043942	XLOC_043942	OGFRL1	6:71998130-72037780	OK	8.19074	14.9482	0.867908	1.87543	0.0281	0.455785	no	1.55129
XLOC_054258	XLOC_054258	PPP1R3F	X:49126305-49144642	OK	0.332243	0.649253	0.966545	1.92156	0.02805	0.455785	no	1.55207
XLOC_021374	XLOC_021374	LOC440461	17:66194800-66196443	OK	0.0929381	0.501041	2.43059	2.46261	0.02805	0.455785	no	1.55207
XLOC_021362	XLOC_021362	LOC100499466	17:66092250-66132516	OK	5.11923	8.17084	0.674558	1.8705	0.02815	0.456149	no	1.55052
XLOC_005931	XLOC_005931	LOC439990	10:81966705-81984770	OK	2.4969	4.25271	0.768244	1.90921	0.02815	0.456149	no	1.55052
XLOC_008628	XLOC_008628	DYNC2H1	11:102980156-103350591	OK	0.597437	0.353271	-0.758014	-1.88956	0.0282	0.456512	no	1.54975
XLOC_033855	XLOC_033855	RAC2	22:37621309-37655777	OK	16.0516	26.1096	0.701867	1.89141	0.02825	0.456651	no	1.54898
XLOC_054063	XLOC_054063	MOSPD2	X:14891520-14940309	OK	2.74815	4.49583	0.710128	1.88577	0.02825	0.456651	no	1.54898
XLOC_049224	XLOC_049224	AGPAT5	8:6565877-6619024	OK	41.5709	26.2325	-0.664218	-1.88652	0.0284	0.458404	no	1.54668
XLOC_017742	XLOC_017742	GTF2A2	15:59841385-59949776	OK	18.5274	30.0208	0.696297	1.86791	0.02845	0.458987	no	1.54592
XLOC_033208	XLOC_033208	TRIOBP	22:38092994-38172563	OK	49.2718	84.7177	0.781902	1.85547	0.0285	0.459122	no	1.54516
XLOC_047856	XLOC_047856	PDGFA	7:536522-559821	OK	8.48091	13.8133	0.703765	1.86222	0.0287	0.461221	no	1.54212
XLOC_001755	XLOC_001755	HSD17B7	1:162760495-162782608	OK	7.83048	12.8186	0.711065	1.88032	0.0287	0.461221	no	1.54212
XLOC_006142	XLOC_006142	TRIM8	10:104404251-104418076	OK	19.0946	30.4526	0.673403	1.85511	0.02875	0.461576	no	1.54136
XLOC_039473	XLOC_039473	AREGB	4:75417413-75560449	OK	2.0859	0.845185	-1.30333	-1.87751	0.02885	0.462733	no	1.53985
XLOC_020847	XLOC_020847	LOC100505576	17:37081420-37085637	OK	0.277759	0.538215	0.954351	1.95191	0.02895	0.464112	no	1.53835
XLOC_041581	XLOC_041581	FAM134B	5:16473146-16617118	OK	2.71707	4.63817	0.771506	1.87571	0.0291	0.465839	no	1.53611
XLOC_050845	XLOC_050845	JPH1	8:75146938-75233765	OK	6.41243	3.91174	-0.713061	-1.85397	0.02915	0.466414	no	1.53536
XLOC_008215	XLOC_008215	C11orf20	11:64067731-64072574	OK	1.16713	0.327216	-1.83465	-2.23977	0.0292	0.466988	no	1.53462
XLOC_001594	XLOC_001594	SLC50A1	1:155108287-155111334	OK	22.0615	35.3904	0.681827	1.86644	0.02925	0.467336	no	1.53387
XLOC_054653	XLOC_054653	ATG4A	X:107334898-107397901	OK	3.72261	6.18888	0.733366	1.89617	0.02925	0.467336	no	1.53387
XLOC_044660	XLOC_044660	UST	6:149068270-149398126	OK	3.26042	5.32591	0.707969	1.88331	0.0294	0.46928	no	1.53165
XLOC_035235	XLOC_035235	GRAMD1C	3:113557680-113666021	OK	2.06241	3.37392	0.710097	1.83973	0.0295	0.470195	no	1.53018
XLOC_033713	XLOC_033713	XBP1	22:29190547-29196570	OK	33.8682	53.5301	0.660421	1.85518	0.02955	0.470313	no	1.52944
XLOC_026174	XLOC_026174	TRAPPC6A	19:45666185-45681846	OK	9.86555	16.6044	0.751093	1.85377	0.02955	0.470313	no	1.52944
XLOC_013979	XLOC_013979	FAM70B	13:114462184-114515224	OK	2.64948	0.976478	-1.44005	-1.71205	0.0296	0.470546	no	1.52871
XLOC_042922	XLOC_042922	RNF145	5:158584416-158637061	OK	25.6976	40.3772	0.651905	1.83625	0.02965	0.470546	no	1.52798
XLOC_051777	XLOC_051777	ACER2	9:19408918-19455169	OK	1.60249	2.75994	0.784326	1.88332	0.02965	0.470546	no	1.52798
XLOC_052786	XLOC_052786	ARRDC1	9:140500095-140513324	OK	26.2094	44.7282	0.771103	1.86155	0.0298	0.471795	no	1.52578
XLOC_001704	XLOC_001704	KLHDC9	1:161068150-161070138	OK	0.48579	0.0924713	-2.39325	-1.90372	0.02985	0.472135	no	1.52506
XLOC_013502	XLOC_013502	C13orf15	13:42031541-42045013	OK	3.39783	1.85193	-0.875588	-1.82504	0.0299	0.472474	no	1.52433
XLOC_045195	XLOC_045195	HLA-C	6:31236528-31239855	OK	92.788	148.044	0.674017	1.91239	0.0299	0.472474	no	1.52433
XLOC_007032	XLOC_007032	P4HA1	10:74766974-74856732	OK	13.4693	21.4913	0.674076	1.86895	0.03005	0.472812	no	1.52216
XLOC_003888	XLOC_003888	FRRS1	1:100169410-100232284	OK	3.05567	5.19172	0.764723	1.87481	0.02995	0.472812	no	1.5236
XLOC_038629	XLOC_038629	LRAT,RBM46	4:155665106-155749965	OK	1.23854	2.14108	0.789695	1.86194	0.03005	0.472812	no	1.52216
XLOC_019431	XLOC_019431	PRSS30P	16:2888075-2894554	OK	3.98542	7.101	0.833291	1.86459	0.02995	0.472812	no	1.5236
XLOC_048218	XLOC_048218	IGFBP3	7:45951843-45960871	OK	0.800867	1.53024	0.934123	1.94499	0.03	0.472812	no	1.52288
XLOC_047851	XLOC_047851	LOC100132858	7:19827-36378	OK	0.251394	0.738431	1.55451	2.07931	0.03005	0.472812	no	1.52216
XLOC_025456	XLOC_025456	GPR108	19:6729924-6737633	OK	22.4695	35.6215	0.664777	1.8303	0.0301	0.473374	no	1.52143
XLOC_052879	XLOC_052879	ZDHHC21	9:14602878-14693590	OK	2.68755	4.34639	0.69353	1.84444	0.0303	0.475615	no	1.51856
XLOC_042113	XLOC_042113	GLRX	5:95149552-95158577	OK	11.3345	18.6081	0.715217	1.88088	0.0303	0.475615	no	1.51856
XLOC_039717	XLOC_039717	BDH2	4:103998781-104021024	OK	6.17602	12.0646	0.966035	1.82895	0.0304	0.476959	no	1.51713
XLOC_026600	XLOC_026600	SNTG2	2:946553-1371385	OK	0.195332	0.0232621	-3.06988	-0.909415	0.0306	0.479642	no	1.51428
XLOC_023332	XLOC_023332	SEC11C	18:56807124-56826064	OK	36.8902	58.9484	0.676215	1.87504	0.0306	0.479642	no	1.51428
XLOC_034669	XLOC_034669	FAM198A	3:43020758-43099207	OK	0.698099	0.359855	-0.956016	-1.91358	0.0307	0.480754	no	1.51286
XLOC_049266	XLOC_049266	FLJ10661	8:8086088-8102448	OK	1.90226	3.26839	0.780862	1.8359	0.0308	0.481863	no	1.51145
XLOC_021975	XLOC_021975	SNORD3C	17:19093341-19093558	OK	2.20377	7.83111	1.82924	2.12828	0.03085	0.482418	no	1.51074
XLOC_046702	XLOC_046702	WIPF3	7:29846137-29956682	OK	1.19677	0.643454	-0.895235	-1.58709	0.0311	0.482904	no	1.50724
XLOC_025951	XLOC_025951	ZNF566	19:36936020-36980463	OK	1.60838	0.953309	-0.754595	-1.85201	0.0311	0.482904	no	1.50724
XLOC_033863	XLOC_033863	ELFN2	22:37763996-37824041	OK	9.81845	15.5649	0.664726	1.81875	0.0311	0.482904	no	1.50724
XLOC_001766	XLOC_001766	MGST3	1:165600109-165625373	OK	24.8963	39.8894	0.680078	1.86961	0.0311	0.482904	no	1.50724
XLOC_037690	XLOC_037690	SH3TC1	4:8200942-8243184	OK	1.66411	2.79203	0.746558	1.83906	0.03105	0.482904	no	1.50794
XLOC_018991	XLOC_018991	CLEC18A	16:69982351-69998204	OK	0.107449	0.293292	1.44869	1.86962	0.0309	0.482904	no	1.51004
XLOC_043574	XLOC_043574	DDR1	6:30850527-30867933	OK	59.9972	95.2463	0.666767	1.84643	0.03115	0.483	no	1.50654
XLOC_048818	XLOC_048818	CADPS2,RNF148	7:121958477-122526813	OK	3.37919	5.4182	0.681138	1.77736	0.03115	0.483	no	1.50654
XLOC_018383	XLOC_018383	PDPK1	16:2587969-2653189	OK	11.3463	18.0634	0.670852	1.82953	0.03125	0.483644	no	1.50515
XLOC_009173	XLOC_009173	TRIM5	11:5617330-5706339	OK	6.29566	11.0719	0.814474	1.86938	0.03125	0.483644	no	1.50515
XLOC_045933	XLOC_045933	AKD1	6:109814058-110012415	OK	0.780166	1.38826	0.831425	1.78173	0.0313	0.484192	no	1.50446
XLOC_010096	XLOC_010096	GPR83	11:94110476-94134585	OK	0.190636	0.0813953	-1.2278	-1.93941	0.0314	0.485058	no	1.50307
XLOC_016917	XLOC_016917	TLN2	15:62682704-63136844	OK	1.43912	2.33208	0.696428	1.84338	0.0314	0.485058	no	1.50307
XLOC_047082	XLOC_047082	CLIP2	7:73703804-73820273	OK	14.8686	23.2651	0.645897	1.84323	0.0317	0.488325	no	1.49894
XLOC_036668	XLOC_036668	LOC151760,PVRL3-AS1	3:110607668-110790390	OK	0.568216	0.228279	-1.31564	-1.69769	0.03175	0.488362	no	1.49826
XLOC_048903	XLOC_048903	PODXL	7:131185020-131241416	OK	11.7901	18.4793	0.648331	1.82968	0.03185	0.488362	no	1.49689
XLOC_017698	XLOC_017698	KIAA1370	15:52873517-53002018	OK	0.626305	1.08239	0.789284	1.82582	0.0318	0.488362	no	1.49757
XLOC_044552	XLOC_044552	AIG1	6:143381636-143662062	OK	17.573	30.7142	0.805543	1.77706	0.03185	0.488362	no	1.49689
XLOC_040927	XLOC_040927	CSF2	5:131409484-131411859	OK	0.0570709	0.588102	3.36524	2.54497	0.03185	0.488362	no	1.49689
XLOC_043298	XLOC_043298	RBM24	6:17281808-17294102	OK	2.65682	1.53654	-0.790016	-1.87737	0.03195	0.488763	no	1.49553
XLOC_038304	XLOC_038304	ANXA3	4:79472089-79531605	OK	95.5005	150.083	0.652181	1.82791	0.03195	0.488763	no	1.49553
XLOC_006071	XLOC_006071	PI4K2A	10:99400442-99436256	OK	8.52482	13.4096	0.653528	1.82136	0.03195	0.488763	no	1.49553
XLOC_049778	XLOC_049778	ZBTB10	8:81397337-81455541	OK	9.06079	5.33024	-0.765437	-1.82813	0.032	0.488849	no	1.49485
XLOC_011627	XLOC_011627	TCP11L2	12:106691727-106743096	OK	1.20896	2.05001	0.761871	1.83868	0.032	0.488849	no	1.49485
XLOC_046761	XLOC_046761	FKBP9	7:32956391-33149002	OK	16.1836	29.5039	0.866376	1.84784	0.0321	0.489473	no	1.49349
XLOC_025674	XLOC_025674	SAMD1	19:14198655-14201782	OK	42.5723	26.4214	-0.688207	-1.83227	0.03225	0.490856	no	1.49147
XLOC_034903	XLOC_034903	PXK	3:58318616-58410878	OK	4.46745	2.64349	-0.757009	-1.8962	0.0323	0.491165	no	1.4908
XLOC_049287	XLOC_049287	MSRA	8:9911829-10286401	OK	2.86945	4.94542	0.785318	1.85841	0.0323	0.491165	no	1.4908
XLOC_055614	XLOC_055614	CITED1	X:71521487-71527037	OK	2.49875	1.28676	-0.957469	-1.84243	0.03245	0.492993	no	1.48879
XLOC_015334	XLOC_015334	VRK1	14:97263683-97347951	OK	32.4751	51.5662	0.667094	1.88341	0.03245	0.492993	no	1.48879
XLOC_000444	XLOC_000444	GPR3	1:27719151-27722318	OK	4.03744	2.3836	-0.760295	-1.83615	0.0326	0.494137	no	1.48678
XLOC_054694	XLOC_054694	WDR44	X:117477762-117583924	OK	5.28619	8.48556	0.682782	1.86326	0.0326	0.494137	no	1.48678
XLOC_028107	XLOC_028107	PARD3B	2:205410295-206484886	OK	0.375872	0.719868	0.937492	1.82834	0.03265	0.494668	no	1.48612
XLOC_046312	XLOC_046312	LRP11	6:150139893-150186231	OK	11.0891	17.5578	0.662963	1.83125	0.0327	0.494973	no	1.48545
XLOC_020275	XLOC_020275	LOC100506183	16:89107100-89121752	OK	1.22929	2.16692	0.817819	1.84106	0.03295	0.496486	no	1.48214
XLOC_048058	XLOC_048058	HOXA1	7:27132611-27135629	OK	0.668521	1.21761	0.865012	1.85409	0.03295	0.496486	no	1.48214
XLOC_022567	XLOC_022567	LOC100506609	17:49012349-49022074	OK	0.0223953	0.209518	3.22581	2.44131	0.033	0.497013	no	1.48149
XLOC_006023	XLOC_006023	CYP26A1	10:94833231-94837641	OK	0.310361	0.653097	1.07335	1.84038	0.0331	0.498065	no	1.48017
XLOC_051227	XLOC_051227	NCALD	8:102698769-103137135	OK	0.239086	0.461148	0.947703	1.73809	0.03315	0.498365	no	1.47952
XLOC_010744	XLOC_010744	BCL2L14	12:12223877-12253243	OK	0.0742953	0.315891	2.08808	2.11205	0.03315	0.498365	no	1.47952
XLOC_009728	XLOC_009728	NRXN2	11:64373645-64490660	OK	0.198375	0.0815654	-1.2822	-1.71319	0.0332	0.498437	no	1.47886
XLOC_015505	XLOC_015505	WDR20	14:102606188-102690010	OK	9.59619	15.4408	0.686212	1.8641	0.0332	0.498437	no	1.47886
XLOC_011633	XLOC_011633	BTBD11	12:107712196-108053419	OK	1.55313	2.54983	0.715223	1.83582	0.0332	0.498437	no	1.47886
XLOC_012539	XLOC_012539	GNS	12:65107221-65153226	OK	18.6861	29.439	0.65576	1.84868	0.0333	0.499259	no	1.47756
XLOC_006159	XLOC_006159	LOC100505839	10:105353782-105678079	OK	0.141666	2.2479	3.98801	1.15844	0.0333	0.499259	no	1.47756
XLOC_002340	XLOC_002340	CD46	1:207818457-207968861	OK	31.5307	49.366	0.646757	1.80083	0.03335	0.499782	no	1.4769
XLOC_026800	XLOC_026800	YPEL5	2:30369749-30383399	OK	8.63355	13.8795	0.684934	1.82044	0.0334	0.500078	no	1.47625
XLOC_019371	XLOC_019371	NME3	16:1820320-1821710	OK	66.8098	106.296	0.669951	1.84003	0.03345	0.500374	no	1.4756
XLOC_023729	XLOC_023729	ATP8B1	18:55297533-55470327	OK	4.76865	8.00322	0.746999	1.77135	0.03345	0.500374	no	1.4756
XLOC_010900	XLOC_010900	KLHDC5	12:27931209-27955973	OK	10.5589	16.3517	0.630977	1.78359	0.03355	0.501643	no	1.47431
XLOC_046512	XLOC_046512	TTYH3	7:2671602-2704436	OK	9.78936	15.3738	0.65119	1.82448	0.0336	0.502164	no	1.47366
XLOC_015589	XLOC_015589	C14orf79	14:105452099-105465586	OK	5.86651	10.2061	0.798858	1.82939	0.03375	0.503723	no	1.47173
XLOC_053327	XLOC_053327	C9orf95	9:77676115-77703133	OK	1.55229	2.7413	0.820464	1.81088	0.0338	0.504242	no	1.47108
XLOC_055900	XLOC_055900	LAMP2	X:119560002-119603217	OK	23.5046	40.7494	0.793837	1.8037	0.03395	0.505113	no	1.46916
XLOC_013028	XLOC_013028	NTN4	12:96043030-96184585	OK	1.00736	1.78338	0.824035	1.79972	0.03395	0.505113	no	1.46916
XLOC_021700	XLOC_021700	RTN4RL1	17:1837970-1928178	OK	1.83295	1.06184	-0.78761	-1.85552	0.03405	0.505919	no	1.46788
XLOC_052724	XLOC_052724	ESP33	9:139141804-139143848	OK	0.192411	0.609842	1.66424	2.01156	0.03415	0.506495	no	1.46661
XLOC_024555	XLOC_024555	SPINT2	19:38734666-38783254	OK	179.465	280.223	0.642872	1.80395	0.0344	0.508379	no	1.46344
XLOC_008973	XLOC_008973	IFITM10	11:1753639-1771824	OK	0.219834	0.43739	0.992506	1.89233	0.0344	0.508379	no	1.46344
XLOC_047442	XLOC_047442	DNAJB9	7:108210188-108215294	OK	8.853	14.0556	0.666911	1.81029	0.03445	0.508664	no	1.46281
XLOC_034727	XLOC_034727	TMIE	3:46735269-46752414	OK	0.228103	0.470604	1.04483	1.82847	0.0345	0.509175	no	1.46218
XLOC_039696	XLOC_039696	RG9MTD2	4:100467863-100485189	OK	2.7751	4.45795	0.683843	1.78118	0.03455	0.509686	no	1.46155
XLOC_012193	XLOC_012193	FAM60A	12:31433517-31479159	OK	67.9524	106.666	0.6505	1.8157	0.0346	0.509969	no	1.46092
XLOC_055288	XLOC_055288	SH3KBP1	X:19548586-19905744	OK	17.9476	29.3643	0.710274	1.80115	0.03475	0.510814	no	1.45905
XLOC_026373	XLOC_026373	KLK9	19:51505768-51512890	OK	0.0741628	0.361363	2.28468	2.3049	0.03475	0.510814	no	1.45905
XLOC_037313	XLOC_037313	SPTSSB	3:161062421-161089871	OK	1.24344	0.677364	-0.876337	-1.83991	0.0351	0.513199	no	1.45469
XLOC_031468	XLOC_031468	SLC17A9	20:61583998-61599949	OK	22.2166	13.9717	-0.669129	-1.78552	0.0351	0.513199	no	1.45469
XLOC_035281	XLOC_035281	PARP14	3:122399671-122449687	OK	4.80882	7.47535	0.636456	1.80805	0.03525	0.513199	no	1.45284
XLOC_009465	XLOC_009465	KIF18A	11:28042162-28129746	OK	27.6094	43.0262	0.640054	1.80267	0.0353	0.513199	no	1.45223
XLOC_003071	XLOC_003071	ECE1	1:21543739-21672034	OK	18.1083	28.3766	0.64805	1.79261	0.0352	0.513199	no	1.45346
XLOC_015602	XLOC_015602	C14orf80	14:105956191-105965585	OK	32.9132	52.2811	0.667622	1.77554	0.0351	0.513199	no	1.45469
XLOC_055232	XLOC_055232	ASB9	X:15261869-15288589	OK	2.08413	3.51391	0.753632	1.80301	0.03525	0.513199	no	1.45284
XLOC_050712	XLOC_050712	PCMTD1	8:52730077-52811735	OK	3.87783	6.55644	0.757664	1.80141	0.0351	0.513199	no	1.45469
XLOC_043588	XLOC_043588	HCP5	6:31424640-31433586	OK	1.42082	2.40285	0.758021	1.83568	0.03515	0.513199	no	1.45407
XLOC_047587	XLOC_047587	AKR1B10	7:134200812-134226166	OK	0.192727	0.484928	1.33121	1.88242	0.03525	0.513199	no	1.45284
XLOC_023139	XLOC_023139	GATA6	18:19749415-19782478	OK	2.02175	1.1682	-0.791318	-1.8078	0.0354	0.5133	no	1.451
XLOC_009481	XLOC_009481	CD59	11:33563876-33758025	OK	54.4909	114.866	1.07586	1.8142	0.03565	0.515119	no	1.44794
XLOC_037677	XLOC_037677	S100P	4:6695565-6698897	OK	0.0894117	0.671746	2.90938	2.17539	0.03565	0.515119	no	1.44794
XLOC_024789	XLOC_024789	IGFL2	19:46651038-46664561	OK	0.0453004	0.462998	3.35341	1.41187	0.0357	0.515391	no	1.44733
XLOC_036656	XLOC_036656	MYH15	3:108021331-108248218	OK	3.97914	6.3234	0.668243	1.80645	0.03575	0.515439	no	1.44672
XLOC_013509	XLOC_013509	DNAJC15	13:43597361-43683494	OK	6.32526	10.2804	0.700702	1.80846	0.03575	0.515439	no	1.44672
XLOC_011170	XLOC_011170	HOXC10	12:54378858-54384424	OK	0.724413	0.347317	-1.06056	-1.86268	0.03585	0.515757	no	1.44551
XLOC_019547	XLOC_019547	EMP2	16:10622278-10674539	OK	9.06623	14.2479	0.652177	1.78951	0.0358	0.515757	no	1.44612
XLOC_007906	XLOC_007906	HIPK3	11:33278809-33378858	OK	10.4882	16.5144	0.65495	1.78104	0.03585	0.515757	no	1.44551
XLOC_017728	XLOC_017728	ADAM10	15:58887724-59042177	OK	32.9257	52.294	0.667432	1.81298	0.03595	0.516298	no	1.4443
XLOC_027218	XLOC_027218	ITPRIPL1	2:96990814-96998138	OK	9.71337	5.67546	-0.775235	-1.78608	0.036	0.516343	no	1.4437
XLOC_007549	XLOC_007549	RASSF7	11:560970-564025	OK	27.2104	42.831	0.654494	1.78945	0.036	0.516343	no	1.4437
XLOC_035516	XLOC_035516	RNF13	3:149530474-149679926	OK	13.4812	21.1816	0.651867	1.80522	0.03625	0.517909	no	1.44069
XLOC_055689	XLOC_055689	TSPAN6	X:99883794-99891794	OK	17.3743	27.2466	0.649118	1.80786	0.0363	0.518399	no	1.44009
XLOC_005784	XLOC_005784	ADK	10:75910942-76469061	OK	18.2634	28.346	0.634186	1.76486	0.0364	0.519379	no	1.4389
XLOC_001082	XLOC_001082	SLC44A3	1:95285900-95360802	OK	2.40798	4.11583	0.773357	1.81124	0.03655	0.521294	no	1.43711
XLOC_053349	XLOC_053349	FRMD3	9:85834226-86200545	OK	0.373067	0.716973	0.942486	1.80578	0.0367	0.521635	no	1.43533
XLOC_009847	XLOC_009847	TMEM134	11:67231818-67236731	OK	13.6606	21.9231	0.682438	1.73612	0.03675	0.521897	no	1.43474
XLOC_035448	XLOC_035448	ZBTB38	3:141042930-141168904	OK	6.53692	10.1102	0.629128	1.7617	0.0368	0.521935	no	1.43415
XLOC_046637	XLOC_046637	ITGB8	7:20367923-20455382	OK	2.75246	4.48507	0.704411	1.80558	0.03695	0.523166	no	1.43239
XLOC_054456	XLOC_054456	YIPF6	X:67718623-67757127	OK	9.78184	15.2385	0.63954	1.78862	0.037	0.523426	no	1.4318
XLOC_048036	XLOC_048036	OSBPL3	7:24836158-25019835	OK	17.349	30.3235	0.805589	1.76747	0.037	0.523426	no	1.4318
XLOC_024306	XLOC_024306	C19orf60	19:18699461-18703147	OK	40.8761	65.0059	0.669312	1.78728	0.03705	0.523909	no	1.43121
XLOC_038531	XLOC_038531	FAT4	4:126236080-126414087	OK	0.28719	0.170236	-0.754469	-1.79508	0.0371	0.524392	no	1.43063
XLOC_033487	XLOC_033487	MAPK8IP2	22:51039130-51052037	OK	3.88413	2.33551	-0.733858	-1.79071	0.03715	0.524651	no	1.43004
XLOC_012288	XLOC_012288	CCDC65	12:49297892-49315359	OK	0.730567	0.389529	-0.907287	-1.78035	0.03745	0.527312	no	1.42655
XLOC_044891	XLOC_044891	C6orf218	6:10427864-10454747	OK	0.102382	0.31623	1.62701	1.9616	0.03745	0.527312	no	1.42655
XLOC_015188	XLOC_015188	FLVCR2	14:76044933-76116144	OK	0.595295	1.07507	0.852751	1.76186	0.0377	0.529256	no	1.42366
XLOC_037200	XLOC_037200	PLSCR4	3:145907295-145968966	OK	0.919607	1.58571	0.786034	1.75391	0.0378	0.530434	no	1.42251
XLOC_055557	XLOC_055557	ZC4H2	X:64136025-64254623	OK	3.70592	2.0806	-0.832834	-1.81321	0.03785	0.530686	no	1.42193
XLOC_015236	XLOC_015236	ADCK1	14:78266425-78400297	OK	3.02297	4.9435	0.709564	1.78327	0.038	0.532113	no	1.42022
XLOC_026766	XLOC_026766	TRIM54	2:27505296-27531130	OK	0.767559	0.340311	-1.17343	-1.88243	0.0381	0.532836	no	1.41908
XLOC_017935	XLOC_017935	NRG4	15:76234313-76304785	OK	0.668455	1.20172	0.846203	1.81876	0.03835	0.534751	no	1.41623
XLOC_009708	XLOC_009708	ATL3	11:63391519-63439209	OK	14.1291	22.4849	0.670293	1.74186	0.0387	0.538044	no	1.41229
XLOC_038239	XLOC_038239	SHROOM3	4:77356252-77709717	OK	6.8172	10.5866	0.634983	1.50012	0.03885	0.539223	no	1.41061
XLOC_001895	XLOC_001895	MR1	1:181002560-181031074	OK	1.02477	1.6391	0.677604	1.75352	0.03885	0.539223	no	1.41061
XLOC_046181	XLOC_046181	CITED2	6:139693395-139695785	OK	15.4779	24.193	0.644379	1.76176	0.039	0.539946	no	1.40894
XLOC_026263	XLOC_026263	CCDC114	19:48799708-48826561	OK	0.874272	1.5633	0.838444	1.78172	0.039	0.539946	no	1.40894
XLOC_033761	XLOC_033761	GAL3ST1	22:30950623-30960876	OK	0.348978	0.81247	1.21918	1.80754	0.039	0.539946	no	1.40894
XLOC_035599	XLOC_035599	C3orf80	3:159943422-159946000	OK	1.20968	0.655715	-0.88349	-1.83161	0.0391	0.540652	no	1.40782
XLOC_026955	XLOC_026955	EHBP1	2:62900985-63275656	OK	11.809	7.58451	-0.638756	-1.76749	0.03925	0.54182	no	1.40616
XLOC_046410	XLOC_046410	RPS6KA2	6:166822853-167275771	OK	2.00804	3.22639	0.684135	1.79316	0.03925	0.54182	no	1.40616
XLOC_001878	XLOC_001878	AXDND1	1:179334854-179545084	OK	0.322956	0.569634	0.818696	1.80215	0.03925	0.54182	no	1.40616
XLOC_016286	XLOC_016286	C14orf102	14:90739900-90798330	OK	5.96819	9.31123	0.641678	1.76616	0.0393	0.542058	no	1.40561
XLOC_033630	XLOC_033630	PRAME	22:22890122-22901696	OK	18.0968	11.4527	-0.660044	-1.76488	0.03935	0.542296	no	1.40506
XLOC_026990	XLOC_026990	APLF	2:68694521-68839309	OK	0.865225	1.53559	0.827641	1.76996	0.03945	0.542995	no	1.40395
XLOC_023371	XLOC_023371	SOCS6	18:67956136-67997434	OK	23.4386	36.0455	0.62093	1.73424	0.0395	0.543232	no	1.4034
XLOC_012436	XLOC_012436	WIBG	12:56295196-56321697	OK	15.8262	24.584	0.635402	1.71881	0.0396	0.543478	no	1.4023
XLOC_027280	XLOC_027280	IL1R1	2:102758789-102796334	OK	1.67737	2.69515	0.684165	1.75757	0.0396	0.543478	no	1.4023
XLOC_043375	XLOC_043375	BTN3A2	6:26365397-26378548	OK	3.85902	6.15266	0.672974	1.7696	0.03965	0.543713	no	1.40176
XLOC_055904	XLOC_055904	CUL4B	X:119658443-119709684	OK	24.706	38.3315	0.633668	1.76983	0.0397	0.544173	no	1.40121
XLOC_036113	XLOC_036113	TBC1D5	3:17198622-17784240	OK	8.5931	13.3109	0.631356	1.74749	0.03985	0.546003	no	1.39957
XLOC_023925	XLOC_023925	TLE6	19:2977531-2995182	OK	2.90181	4.75379	0.712122	1.74782	0.0401	0.548293	no	1.39686
XLOC_052428	XLOC_052428	UGCG	9:114557317-114697650	OK	17.8737	27.5486	0.624138	1.75406	0.04015	0.548523	no	1.39631
XLOC_045919	XLOC_045919	OSTM1	6:108362612-108395941	OK	3.20327	5.16084	0.68806	1.80128	0.04015	0.548523	no	1.39631
XLOC_018344	XLOC_018344	EME2	16:1823228-1826239	OK	5.646	9.4374	0.74116	1.81581	0.04025	0.549436	no	1.39523
XLOC_016992	XLOC_016992	NOX5,SPESP1	15:69222838-69350350	OK	0.125734	0.273867	1.12309	1.60515	0.04025	0.549436	no	1.39523
XLOC_029400	XLOC_029400	C2orf89	2:85048793-85109358	OK	1.29683	0.681239	-0.928763	-1.72693	0.04035	0.549441	no	1.39416
XLOC_024556	XLOC_024556	C19orf33	19:38794199-38806782	OK	59.7941	119.619	1.00037	1.75391	0.0404	0.549895	no	1.39362
XLOC_006615	XLOC_006615	FAM107B	10:14560556-14816896	OK	12.5232	19.6767	0.651889	1.76201	0.0405	0.550577	no	1.39254
XLOC_020509	XLOC_020509	USP43	17:9548044-9633010	OK	2.89972	4.61161	0.66936	1.74405	0.04055	0.550804	no	1.39201
XLOC_030053	XLOC_030053	ZNF385B	2:180305611-180726232	OK	3.55009	5.67493	0.676747	1.72335	0.04065	0.55171	no	1.39094
XLOC_017800	XLOC_017800	MEGF11	15:66187421-66546155	OK	0.721554	0.321693	-1.16543	-1.71221	0.0409	0.553513	no	1.38828
XLOC_028822	XLOC_028822	ODC1	2:10580507-10588453	OK	277.82	178.361	-0.639352	-1.75029	0.041	0.553732	no	1.38722
XLOC_054077	XLOC_054077	REPS2	X:16964813-17171536	OK	0.829303	1.33019	0.681656	1.71601	0.04095	0.553732	no	1.38775
XLOC_013489	XLOC_013489	COG6	13:40229763-40365802	OK	6.19604	9.68647	0.644625	1.75156	0.0413	0.555971	no	1.38405
XLOC_049416	XLOC_049416	DOCK5	8:25042215-25273215	OK	9.50626	15.0223	0.660153	1.73905	0.0413	0.555971	no	1.38405
XLOC_038215	XLOC_038215	EREG	4:75230859-75254477	OK	179.224	112.269	-0.67481	-1.76554	0.0415	0.556831	no	1.38195
XLOC_004375	XLOC_004375	FAM189B	1:155216995-155225274	OK	9.59463	6.08864	-0.656107	-1.753	0.04165	0.556831	no	1.38038
XLOC_004329	XLOC_004329	S100A16	1:153579366-153585514	OK	72.7945	111.488	0.614981	1.73493	0.04165	0.556831	no	1.38038
XLOC_034593	XLOC_034593	GOLGA4	3:37284456-37408370	OK	18.0835	27.8905	0.625105	1.71621	0.04165	0.556831	no	1.38038
XLOC_051434	XLOC_051434	FAM84B	8:127564682-127570711	OK	9.43672	14.8044	0.649665	1.78034	0.04165	0.556831	no	1.38038
XLOC_010904	XLOC_010904	CCDC91	12:28343357-28703099	OK	5.42976	8.62482	0.667606	1.73741	0.04145	0.556831	no	1.38248
XLOC_021248	XLOC_021248	YPEL2	17:57408964-57479236	OK	1.32199	2.15837	0.707227	1.76144	0.0414	0.556831	no	1.383
XLOC_020454	XLOC_020454	DNAH2	17:7623038-7737897	OK	0.112521	0.200163	0.830983	1.76901	0.04165	0.556831	no	1.38038
XLOC_027822	XLOC_027822	SP9	2:175199683-175206584	OK	0.384158	0.770082	1.00331	1.68602	0.04165	0.556831	no	1.38038
XLOC_028046	XLOC_028046	COQ10B	2:198318230-198339851	OK	15.5469	24.2385	0.640671	1.76596	0.0417	0.557049	no	1.37986
XLOC_017881	XLOC_017881	HCN4	15:73612199-73661605	OK	0.686159	0.401155	-0.774381	-1.76344	0.0422	0.560325	no	1.37469
XLOC_011246	XLOC_011246	LRP1	12:57522276-57607142	OK	1.40687	2.21538	0.655069	1.75907	0.04225	0.560325	no	1.37417
XLOC_015718	XLOC_015718	SLC7A8	14:23594503-23652909	OK	0.65835	1.12198	0.769122	1.72601	0.04215	0.560325	no	1.3752
XLOC_039172	XLOC_039172	FGFBP2	4:15961862-15964859	OK	0.033726	0.197659	2.55108	1.88372	0.04215	0.560325	no	1.3752
XLOC_029056	XLOC_029056	ZFP36L2	2:43449540-43453745	OK	11.1974	7.08691	-0.659941	-1.78315	0.04235	0.560752	no	1.37315
XLOC_051549	XLOC_051549	ARC	8:143692084-143695846	OK	4.20525	2.56481	-0.713338	-1.76239	0.0425	0.56139	no	1.37161
XLOC_016447	XLOC_016447	BAG5	14:104022880-104029151	OK	17.1095	26.3122	0.620939	1.7323	0.0425	0.56139	no	1.37161
XLOC_055522	XLOC_055522	PFKFB1	X:54959589-55025518	OK	0.241502	0.51644	1.09657	1.76226	0.04245	0.56139	no	1.37212
XLOC_003386	XLOC_003386	EDN2	1:41944445-41950344	OK	0.125932	0.417877	1.73044	1.84274	0.04245	0.56139	no	1.37212
XLOC_029510	XLOC_029510	LYG2	2:99858708-99872098	OK	0.0233196	0.194211	3.05801	0.882244	0.0425	0.56139	no	1.37161
XLOC_003116	XLOC_003116	MYOM3	1:24382530-24438665	OK	2.5242	3.96447	0.651304	1.77178	0.04255	0.561602	no	1.3711
XLOC_056245	XLOC_056245	GABRE	X:151121595-151143151	OK	0.571231	0.108469	-2.39679	-0.75895	0.0426	0.561814	no	1.37059
XLOC_037009	XLOC_037009	SLC41A3	3:125725128-125820391	OK	12.8509	19.9252	0.632729	1.69859	0.04265	0.562025	no	1.37008
XLOC_041743	XLOC_041743	HMGCS1	5:43289492-43313595	OK	23.8113	36.5335	0.617571	1.73311	0.04285	0.562421	no	1.36805
XLOC_010862	XLOC_010862	CMAS	12:22199158-22218602	OK	19.3635	29.8023	0.622085	1.75001	0.04285	0.562421	no	1.36805
XLOC_011682	XLOC_011682	SH2B3	12:111842628-111889427	OK	6.81751	10.5937	0.635887	1.7451	0.04285	0.562421	no	1.36805
XLOC_011586	XLOC_011586	HSP90B1	12:104324188-104341703	OK	290.311	462.853	0.672956	1.71713	0.0428	0.562421	no	1.36856
XLOC_040097	XLOC_040097	ACSL1	4:185676748-185747215	OK	5.67437	8.75245	0.625228	1.71262	0.0429	0.562854	no	1.36754
XLOC_040518	XLOC_040518	IQGAP2	5:75699036-76003957	OK	0.702732	0.41605	-0.756217	-1.74567	0.043	0.563496	no	1.36653
XLOC_034822	XLOC_034822	PARP3	3:51976174-51983189	OK	5.78861	8.96748	0.631487	1.6921	0.043	0.563496	no	1.36653
XLOC_006429	XLOC_006429	LHPP	10:126150340-126302710	OK	12.3167	20.4413	0.730872	1.7332	0.04305	0.563928	no	1.36603
XLOC_018397	XLOC_018397	FLYWCH2	16:2933195-2949383	OK	18.7754	29.8085	0.666881	1.71975	0.0432	0.564775	no	1.36452
XLOC_020545	XLOC_020545	TTC19	17:15879873-15932723	OK	21.3449	33.7253	0.659937	1.72452	0.04325	0.565205	no	1.36401
XLOC_001820	XLOC_001820	GORAB	1:170501262-170522974	OK	3.5568	5.70792	0.682385	1.71673	0.04335	0.565841	no	1.36301
XLOC_000887	XLOC_000887	ROR1	1:64239604-64647193	OK	1.05479	1.805	0.775046	1.71471	0.04345	0.566923	no	1.36201
XLOC_031735	XLOC_031735	NINL	20:25433336-25566206	OK	3.71698	5.75735	0.631276	1.72649	0.04355	0.567333	no	1.36101
XLOC_046359	XLOC_046359	DYNLT1	6:159057505-159065804	OK	88.2764	137.389	0.638162	1.78936	0.04355	0.567333	no	1.36101
XLOC_016776	XLOC_016776	CASC4	15:44580908-44707959	OK	32.745	50.2601	0.618141	1.72175	0.0439	0.569384	no	1.35754
XLOC_045718	XLOC_045718	IBTK	6:82879955-82957448	OK	17.5488	27.1016	0.627005	1.76289	0.0439	0.569384	no	1.35754
XLOC_045275	XLOC_045275	TAPBP,ZBTB22	6:33267470-33285719	OK	24.5304	37.9957	0.631264	1.73767	0.044	0.569384	no	1.35655
XLOC_027371	XLOC_027371	SLC20A1	2:113399406-113421402	OK	62.4019	98.4027	0.657108	1.72068	0.044	0.569384	no	1.35655
XLOC_027175	XLOC_027175	C2orf51	2:88797784-88830179	OK	0.0151875	0.227811	3.90688	1.49575	0.0439	0.569384	no	1.35754
XLOC_038417	XLOC_038417	TET2	4:106067031-106200960	OK	2.9253	4.51564	0.626346	1.72846	0.04405	0.569586	no	1.35605
XLOC_002327	XLOC_002327	PFKFB2	1:207226593-207254368	OK	4.03868	6.44611	0.674545	1.70502	0.04405	0.569586	no	1.35605
XLOC_015151	XLOC_015151	C14orf169	14:73945188-74025651	OK	2.97575	1.77994	-0.741422	-1.75186	0.0443	0.569902	no	1.3536
XLOC_028627	XLOC_028627	SH3BP4	2:235860627-236216456	OK	12.7183	19.6679	0.628937	1.72008	0.04425	0.569902	no	1.35409
XLOC_047809	XLOC_047809	INSIG1	7:155089485-155101945	OK	27.9551	43.2587	0.629877	1.73829	0.0442	0.569902	no	1.35458
XLOC_054531	XLOC_054531	ATP7A	X:77166193-77305892	OK	1.91852	2.98308	0.636811	1.72301	0.0442	0.569902	no	1.35458
XLOC_018341	XLOC_018341	HN1L	16:1728277-1752073	OK	41.7386	64.9883	0.638797	1.75139	0.04435	0.569902	no	1.35311
XLOC_036440	XLOC_036440	SFMBT1	3:52932969-53082138	OK	8.08746	12.8174	0.66434	1.72379	0.0442	0.569902	no	1.35458
XLOC_024041	XLOC_024041	MARCH2	19:8478186-8503901	OK	10.9681	17.421	0.667518	1.74275	0.04425	0.569902	no	1.35409
XLOC_014507	XLOC_014507	ANKRD10	13:111530770-111567441	OK	42.657	72.6204	0.767592	1.70802	0.04425	0.569902	no	1.35409
XLOC_003642	XLOC_003642	LRRIQ3	1:74491698-74663871	OK	0.888906	1.98169	1.15663	1.77004	0.04445	0.570744	no	1.35213
XLOC_032693	XLOC_032693	RSPH1	21:43892595-43916420	OK	0.297887	0.584489	0.972409	1.68603	0.04455	0.571362	no	1.35115
XLOC_000414	XLOC_000414	LIN28A	1:26737268-26756219	OK	0.196487	0.0805504	-1.28647	-1.83676	0.0449	0.573628	no	1.34775
XLOC_050000	XLOC_050000	COLEC10	8:120079423-120120109	OK	0.0196553	0.188979	3.26524	2.28966	0.04485	0.573628	no	1.34824
XLOC_046840	XLOC_046840	HECW1	7:43117615-43602940	OK	1.07772	1.80628	0.74504	1.70847	0.045	0.574019	no	1.34679
XLOC_000869	XLOC_000869	NFIA	1:61542945-61928460	OK	4.65342	2.52671	-0.881031	-1.67793	0.0452	0.575018	no	1.34486
XLOC_043841	XLOC_043841	C6orf141	6:49518104-49523217	OK	5.26782	3.19583	-0.721016	-1.67658	0.0452	0.575018	no	1.34486
XLOC_005602	XLOC_005602	FAM21A	10:51827683-51893269	OK	1.66102	1.0328	-0.685516	-1.74612	0.04515	0.575018	no	1.34534
XLOC_010855	XLOC_010855	SLCO1B1	12:21284058-21548371	OK	0.0871266	0.234711	1.4297	1.76955	0.0452	0.575018	no	1.34486
XLOC_014022	XLOC_014022	SACS	13:23902916-24007841	OK	17.5782	11.4281	-0.621199	-1.73881	0.0453	0.575185	no	1.3439
XLOC_011169	XLOC_011169	HOXC11	12:54356095-54370203	OK	0.244244	0.637524	1.38416	1.82761	0.0453	0.575185	no	1.3439
XLOC_047541	XLOC_047541	LOC100130705	7:128506463-128512101	OK	0.350752	0.649499	0.888876	1.74021	0.0455	0.576839	no	1.34199
XLOC_049677	XLOC_049677	C8orf84	8:73960494-74005507	OK	0.48665	0.296955	-0.712641	-1.72006	0.04555	0.577031	no	1.34151
XLOC_035080	XLOC_035080	CHMP2B	3:87276412-87304698	OK	24.6859	37.4954	0.603026	1.70699	0.04575	0.578678	no	1.33961
XLOC_008803	XLOC_008803	POU2F3	11:120110950-120191039	OK	0.0960987	0.230296	1.2609	1.7756	0.04575	0.578678	no	1.33961
XLOC_031275	XLOC_031275	ZSWIM3	20:44486219-44507770	OK	0.724653	1.22585	0.758416	1.71996	0.04585	0.5795	no	1.33866
XLOC_041895	XLOC_041895	FCHO2	5:72251807-72386349	OK	5.13676	17.2439	1.74716	1.71033	0.04595	0.58032	no	1.33771
XLOC_037334	XLOC_037334	LRRC34	3:169509923-169530803	OK	0.26806	0.0542231	-2.30558	-1.88189	0.0461	0.581072	no	1.3363
XLOC_038231	XLOC_038231	USO1	4:76649717-76735366	OK	33.6985	51.071	0.599818	1.69961	0.0462	0.581259	no	1.33536
XLOC_003411	XLOC_003411	C1orf210	1:43747149-43751288	OK	1.59232	2.73794	0.781963	1.69372	0.04625	0.581667	no	1.33489
XLOC_016924	XLOC_016924	LACTB	15:63413760-63434260	OK	3.58172	5.76317	0.686208	1.70084	0.0463	0.58204	no	1.33442
XLOC_026411	XLOC_026411	ZNF600,ZNF611	19:53202519-53290034	OK	4.79814	7.62582	0.668418	1.68435	0.04645	0.582412	no	1.33301
XLOC_018902	XLOC_018902	CKLF,CKLF-CMTM1,CMTM1	16:66586465-66613038	OK	27.3924	17.4082	-0.654004	-1.70015	0.0465	0.582597	no	1.33255
XLOC_051418	XLOC_051418	MTSS1	8:125563024-125740730	OK	1.77203	1.0961	-0.69302	-1.73126	0.04655	0.582967	no	1.33208
XLOC_012203	XLOC_012203	PKP2	12:32943679-33049780	OK	8.61658	13.0919	0.60349	1.69987	0.0466	0.582967	no	1.33161
XLOC_035415	XLOC_035415	PCCB	3:135969166-136049013	OK	25.5888	38.9074	0.604534	1.69421	0.0466	0.582967	no	1.33161
XLOC_010507	XLOC_010507	C12orf5	12:4430358-4469194	OK	3.08228	4.76941	0.629814	1.72101	0.0466	0.582967	no	1.33161
XLOC_032757	XLOC_032757	PTTG1IP	21:46269494-46293818	OK	43.0112	66.0969	0.61987	1.69964	0.0467	0.583703	no	1.33068
XLOC_032486	XLOC_032486	HSPA13	21:15743435-15755509	OK	14.1523	21.8155	0.62431	1.75972	0.0467	0.583703	no	1.33068
XLOC_053046	XLOC_053046	KIAA1161	9:34366665-34376993	OK	3.09811	4.93327	0.671159	1.67976	0.0468	0.583703	no	1.32975
XLOC_049271	XLOC_049271	CLDN23	8:8559665-8561617	OK	1.665	2.82261	0.761508	1.71786	0.04675	0.583703	no	1.33022
XLOC_032162	XLOC_032162	CXADR	21:18885223-18965897	OK	11.0449	17.2698	0.644869	1.62384	0.04695	0.584693	no	1.32836
XLOC_026320	XLOC_026320	TSKS	19:50243010-50266515	OK	0.349	0.0854334	-2.03035	-1.64805	0.04705	0.585239	no	1.32744
XLOC_014370	XLOC_014370	SLC15A1	13:99335905-99404958	OK	0.745894	1.23162	0.723519	1.68045	0.0471	0.585239	no	1.32698
XLOC_007741	XLOC_007741	ADM	11:10319098-10329626	OK	36.272	22.979	-0.658539	-1.68367	0.04715	0.585421	no	1.32652
XLOC_032985	XLOC_032985	GGT1	22:24979717-25024972	OK	4.61474	1.77262	-1.38036	-1.88126	0.0472	0.585602	no	1.32606
XLOC_022548	XLOC_022548	COL1A1	17:48261456-48279000	OK	3.91257	6.18594	0.660875	1.69029	0.0473	0.585745	no	1.32514
XLOC_015587	XLOC_015587	KIAA0284	14:105331649-105363107	OK	30.0446	48.1618	0.680783	1.69463	0.0473	0.585745	no	1.32514
XLOC_025756	XLOC_025756	BST2	19:17513754-17526528	OK	0.621886	1.46675	1.2379	1.77442	0.04725	0.585745	no	1.3256
XLOC_022382	XLOC_022382	ITGA2B	17:42449262-42467132	OK	1.63441	0.99337	-0.718363	-1.68261	0.0474	0.58599	no	1.32422
XLOC_028186	XLOC_028186	ARPC2	2:219081873-219119071	OK	92.0534	140.015	0.605037	1.71479	0.04745	0.58599	no	1.32376
XLOC_037326	XLOC_037326	PDCD10	3:167401693-167452651	OK	34.6904	52.9983	0.611408	1.70064	0.0474	0.58599	no	1.32422
XLOC_004365	XLOC_004365	DCST2	1:154991002-155006257	OK	0.492355	0.90474	0.877805	1.73996	0.04735	0.58599	no	1.32468
XLOC_024895	XLOC_024895	FCGRT,RCN3	19:50010093-50046890	OK	0.897117	0.40766	-1.13793	-1.60208	0.0477	0.586092	no	1.32148
XLOC_047674	XLOC_047674	GSTK1	7:142960509-142966222	OK	33.7814	51.5475	0.609672	1.68251	0.0477	0.586092	no	1.32148
XLOC_056259	XLOC_056259	CETN2	X:151995870-151999301	OK	18.1321	28.0082	0.627303	1.69791	0.0476	0.586092	no	1.32239
XLOC_029467	XLOC_029467	DUSP2	2:96808907-96814262	OK	42.4572	27.6447	-0.619005	-1.67993	0.04775	0.586488	no	1.32103
XLOC_012212	XLOC_012212	SLC2A13	12:40148822-40499893	OK	2.26245	3.53006	0.641809	1.67296	0.04785	0.587063	no	1.32012
XLOC_024512	XLOC_024512	CAPNS1	19:36630917-36641255	OK	168.584	259.189	0.620538	1.71024	0.0479	0.587459	no	1.31966
XLOC_049984	XLOC_049984	EBAG9	8:110551928-110577392	OK	11.7316	18.2172	0.6349	1.69905	0.04795	0.587854	no	1.31921
XLOC_054644	XLOC_054644	CLDN2	X:106143292-106177427	OK	0.454289	0.195633	-1.21546	-1.7547	0.04805	0.588208	no	1.31831
XLOC_010199	XLOC_010199	TIMM8B	11:111944967-111957522	OK	56.8366	29.9964	-0.922032	-1.69032	0.04805	0.588208	no	1.31831
XLOC_022260	XLOC_022260	KRTAP3-1	17:39164772-39165366	OK	0.383805	1.15917	1.59464	1.87946	0.04805	0.588208	no	1.31831
XLOC_051138	XLOC_051138	C8orf83	8:93895757-93978382	OK	4.38359	6.83089	0.639962	1.70401	0.04815	0.588737	no	1.3174
XLOC_017304	XLOC_017304	MCTP2	15:94774414-95027181	OK	2.03291	3.365	0.727061	1.67092	0.0482	0.588737	no	1.31695
XLOC_000101	XLOC_000101	LINC00337	1:6296963-6299514	OK	0.312256	0.647162	1.0514	1.70901	0.04815	0.588737	no	1.3174
XLOC_054173	XLOC_054173	ATP6AP2	X:40440215-40465889	OK	30.4569	46.4117	0.607721	1.72069	0.04825	0.588913	no	1.3165
XLOC_004872	XLOC_004872	PLEKHA6	1:204187774-204347518	OK	1.32389	2.0847	0.65506	1.68746	0.04835	0.589482	no	1.3156
XLOC_010944	XLOC_010944	FGD4	12:32552386-32798984	OK	2.08122	3.25962	0.647271	1.69486	0.0484	0.589615	no	1.31515
XLOC_027216	XLOC_027216	LOC285033	2:96905976-96907701	OK	0.532815	1.40772	1.40166	1.84647	0.04845	0.589615	no	1.31471
XLOC_022345	XLOC_022345	VAT1	17:41166621-41174459	OK	42.1589	64.1495	0.605599	1.71105	0.0485	0.589747	no	1.31426
XLOC_042115	XLOC_042115	ELL2	5:95220801-95297775	OK	5.34842	8.19485	0.615605	1.70943	0.04855	0.589747	no	1.31381
XLOC_044668	XLOC_044668	C6orf72	6:149887527-149912067	OK	13.635	21.2698	0.64149	1.73011	0.0485	0.589747	no	1.31426
XLOC_048562	XLOC_048562	BAIAP2L1	7:97910978-98030427	OK	16.0957	25.6994	0.675059	1.69615	0.04875	0.591308	no	1.31203
XLOC_032092	XLOC_032092	SAMD10	20:62605465-62612130	OK	1.33719	2.27264	0.765169	1.65048	0.04875	0.591308	no	1.31203
XLOC_012857	XLOC_012857	PHLDA1	12:76419226-76425556	OK	59.517	91.5252	0.620866	1.72035	0.0488	0.591698	no	1.31158
XLOC_013708	XLOC_013708	ALG11,UTP14C	13:52586509-52608154	OK	7.01303	11.2731	0.684777	1.67914	0.0489	0.591826	no	1.31069
XLOC_017269	XLOC_017269	ZNF774	15:90836705-90929237	OK	1.18938	2.03328	0.773601	1.64353	0.0489	0.591826	no	1.31069
XLOC_008086	XLOC_008086	FAM111A	11:58910317-58922512	OK	15.1955	22.9905	0.597398	1.67597	0.049	0.592603	no	1.3098
XLOC_038722	XLOC_038722	LOC285501	4:178649654-178913593	OK	1.13529	2.09899	0.886639	1.67018	0.0491	0.593378	no	1.30892
XLOC_003174	XLOC_003174	WASF2	1:27730099-27816678	OK	11.9673	17.9958	0.588567	1.6611	0.04915	0.593719	no	1.30848
XLOC_034559	XLOC_034559	CMTM7	3:32433162-32496333	OK	43.8997	66.9354	0.608559	1.65924	0.0492	0.593719	no	1.30803
XLOC_016761	XLOC_016761	STARD9	15:42867856-43013196	OK	1.1903	0.760435	-0.646426	-1.67969	0.04935	0.594662	no	1.30671
XLOC_030293	XLOC_030293	SUMO1	2:203070902-203103326	OK	79.7536	52.4796	-0.603792	-1.69465	0.04935	0.594662	no	1.30671
XLOC_023222	XLOC_023222	FHOD3	18:33877701-34360018	OK	2.47568	1.54683	-0.678512	-1.71191	0.0495	0.59577	no	1.30539
XLOC_014669	XLOC_014669	PSME1	14:24605377-24610797	OK	65.8644	102.486	0.637851	1.69925	0.0495	0.59577	no	1.30539
XLOC_033068	XLOC_033068	EMID1	22:29601903-29655784	OK	5.67213	9.03807	0.672125	1.67013	0.04955	0.59577	no	1.30496
XLOC_039778	XLOC_039778	SEC24D	4:119606528-119757326	OK	6.10205	11.6081	0.927772	1.67754	0.04965	0.596323	no	1.30408
XLOC_013547	XLOC_013547	FNDC3A	13:49549387-49821990	OK	13.3935	20.4177	0.608289	1.69769	0.0499	0.598405	no	1.3019
XLOC_038569	XLOC_038569	SCOC	4:141178439-141303710	OK	40.498	62.2862	0.621062	1.69256	0.0499	0.598405	no	1.3019
XLOC_033354	XLOC_033354	LOC730668	22:46402495-46406657	OK	0.101798	0.223906	1.13718	1.78327	0.05	0.598788	no	1.30103
XLOC_027223	XLOC_027223	CNNM4	2:97426638-97477628	OK	3.15695	4.87952	0.628206	1.66729	0.0501	0.599334	no	1.30016
XLOC_033758	XLOC_033758	SEC14L4	22:30882730-30901716	OK	4.93997	7.63984	0.62904	1.65579	0.0502	0.599663	no	1.2993
XLOC_002355	XLOC_002355	HHAT	1:210501572-210850037	OK	1.30395	2.08396	0.67644	1.62131	0.0502	0.599663	no	1.2993
XLOC_015748	XLOC_015748	TGM1	14:24718319-24732416	OK	0.899161	1.54839	0.784114	1.69501	0.0502	0.599663	no	1.2993
XLOC_027759	XLOC_027759	ITGA6	2:173291147-173371181	OK	26.8889	40.9053	0.605275	1.67713	0.0504	0.601835	no	1.29757
XLOC_027652	XLOC_027652	GALNT13	2:154589317-155310489	OK	0.0822587	0.202515	1.29979	1.67484	0.0506	0.602051	no	1.29585
XLOC_054609	XLOC_054609	TCEAL4	X:102840418-102842657	OK	11.9889	18.1697	0.599831	1.65778	0.0507	0.602374	no	1.29499
XLOC_041042	XLOC_041042	PSD2	5:139175405-139224048	OK	0.299358	0.160964	-0.895132	-1.64948	0.0508	0.602913	no	1.29414
XLOC_044533	XLOC_044533	C6orf115	6:139349818-139364439	OK	42.3938	65.2029	0.621083	1.72208	0.0509	0.60345	no	1.29328
XLOC_006225	XLOC_006225	LOC143188	10:114610672-114615127	OK	0.881235	0.514414	-0.776598	-1.71142	0.05095	0.603555	no	1.29286
XLOC_022947	XLOC_022947	SLC38A10	17:79218798-79269096	OK	34.8485	53.1382	0.608654	1.67549	0.051	0.603555	no	1.29243
XLOC_007240	XLOC_007240	PYROXD2	10:100143321-100174978	OK	4.19235	6.71462	0.679548	1.60271	0.051	0.603555	no	1.29243
XLOC_042089	XLOC_042089	LOC100505822	5:92355368-92499488	OK	6.01773	2.89187	-1.05722	-1.36832	0.0512	0.604624	no	1.29073
XLOC_011698	XLOC_011698	OAS3	12:113375957-113411076	OK	7.56183	11.4822	0.602598	1.6964	0.05115	0.604624	no	1.29115
XLOC_030212	XLOC_030212	COL5A2	2:189896640-190305995	OK	0.82045	1.30112	0.665264	1.6373	0.05115	0.604624	no	1.29115
XLOC_038354	XLOC_038354	SPP1	4:88896801-88904563	OK	0.740302	1.28854	0.799555	1.70804	0.05115	0.604624	no	1.29115
XLOC_012117	XLOC_012117	ERP27	12:15066975-15091463	OK	0.0114973	0.257437	4.48485	1.85758	0.0512	0.604624	no	1.29073
XLOC_040995	XLOC_040995	TGFBI	5:135364583-135399523	OK	0.0712829	0.197576	1.47078	1.75923	0.0513	0.605373	no	1.28988
XLOC_042454	XLOC_042454	PJA2	5:108670409-108745717	OK	16.5394	25.0239	0.597401	1.64705	0.0514	0.606121	no	1.28904
XLOC_017701	XLOC_017701	WDR72	15:53805937-54051859	OK	3.11366	4.89204	0.651826	1.6729	0.05145	0.606494	no	1.28861
XLOC_031834	XLOC_031834	BLCAP	20:36145818-36156333	OK	17.4425	26.9367	0.626966	1.70175	0.05155	0.607024	no	1.28777
XLOC_001682	XLOC_001682	VSIG8	1:159796478-159837618	OK	0.234376	0.444189	0.922346	1.65294	0.0516	0.607397	no	1.28735
XLOC_018180	XLOC_018180	RGMA	15:93586635-93632443	OK	2.45469	1.51449	-0.696712	-1.66484	0.05185	0.609256	no	1.28525
XLOC_032004	XLOC_032004	BMP7	20:55741082-55841771	OK	5.01002	8.11442	0.695671	1.65392	0.0518	0.609256	no	1.28567
XLOC_037328	XLOC_037328	GOLIM4	3:167726470-167814268	OK	5.88392	8.9166	0.599716	1.67017	0.05205	0.610955	no	1.28358
XLOC_033099	XLOC_033099	OSM	22:30658817-30662829	OK	0.049468	0.233983	2.24183	2.05137	0.0521	0.611325	no	1.28316
XLOC_042666	XLOC_042666	NRG2	5:139226363-139423233	OK	0.761811	0.415435	-0.874811	-1.56056	0.05225	0.611567	no	1.28191
XLOC_026831	XLOC_026831	CRIM1	2:36582881-36778278	OK	10.9007	7.18693	-0.600967	-1.63948	0.05225	0.611567	no	1.28191
XLOC_008979	XLOC_008979	H19,MIR675	11:2016403-2019065	OK	3.10426	5.03794	0.698586	1.61041	0.05225	0.611567	no	1.28191
XLOC_020846	XLOC_020846	LASP1	17:37026111-37078111	OK	55.529	83.8064	0.59382	1.64231	0.0525	0.613408	no	1.27984
XLOC_013544	XLOC_013544	ITM2B	13:48807271-48836232	OK	25.8455	41.7018	0.690198	1.66997	0.05265	0.614293	no	1.2786
XLOC_017657	XLOC_017657	SECISBP2L	15:49280834-49338760	OK	6.74802	10.056	0.575522	1.62058	0.0527	0.61466	no	1.27819
XLOC_024609	XLOC_024609	ZNF546	19:40502940-40528199	OK	0.260847	0.130392	-1.00035	-1.66401	0.05305	0.614857	no	1.27531
XLOC_047559	XLOC_047559	CPA4	7:129932973-129964020	OK	4.40236	2.51828	-0.805842	-1.60864	0.05315	0.614857	no	1.2745
XLOC_026273	XLOC_026273	CA11	19:49141271-49185502	OK	11.4531	7.3665	-0.63669	-1.63547	0.05305	0.614857	no	1.27531
XLOC_024079	XLOC_024079	SLC44A2	19:10713120-10755235	OK	23.3094	35.0937	0.590299	1.65845	0.0531	0.614857	no	1.27491
XLOC_026895	XLOC_026895	EPCAM	2:47572299-47614167	OK	144.164	217.804	0.595322	1.65649	0.05295	0.614857	no	1.27613
XLOC_046857	XLOC_046857	OGDH	7:44646120-44748669	OK	13.3341	20.3414	0.609297	1.65332	0.0532	0.614857	no	1.27409
XLOC_017275	XLOC_017275	IQGAP1	15:90931472-91045475	OK	31.8577	48.8127	0.615615	1.705	0.0529	0.614857	no	1.27654
XLOC_043203	XLOC_043203	BPHL	6:3118925-3153432	OK	8.47655	12.997	0.616626	1.63938	0.053	0.614857	no	1.27572
XLOC_022597	XLOC_022597	CUEDC1	17:55937743-56034340	OK	40.1537	67.3727	0.746633	1.66478	0.05285	0.614857	no	1.27696
XLOC_033747	XLOC_033747	GATSL3	22:30680801-30685774	OK	1.59483	2.69517	0.756975	1.64506	0.05295	0.614857	no	1.27613
XLOC_018756	XLOC_018756	ITGAX	16:31366508-31394318	OK	0.108371	0.217012	1.00179	1.68303	0.0528	0.614857	no	1.27737
XLOC_004827	XLOC_004827	TNNT2	1:201328141-201346805	OK	0.0844262	0.217992	1.36851	1.44912	0.0532	0.614857	no	1.27409
XLOC_009271	XLOC_009271	MTRNR2L8	11:10529433-10530723	OK	10.1197	15.5419	0.618996	1.66834	0.0533	0.614954	no	1.27327
XLOC_046509	XLOC_046509	LFNG	7:2552162-2569475	OK	9.95961	15.329	0.622103	1.63057	0.05335	0.614954	no	1.27287
XLOC_018431	XLOC_018431	NAA60	16:3493667-3536963	OK	8.34099	12.9234	0.631697	1.68155	0.05345	0.614954	no	1.27205
XLOC_022058	XLOC_022058	C17orf63	17:27082952-27169841	OK	3.59373	5.59962	0.639847	1.65068	0.0533	0.614954	no	1.27327
XLOC_028515	XLOC_028515	LOC729770	2:222437225-222439175	OK	0.052231	0.247907	2.24682	2.08345	0.0534	0.614954	no	1.27246
XLOC_039763	XLOC_039763	CAMK2D	4:114372141-114683783	OK	15.6025	24.5913	0.65637	1.66248	0.05355	0.615249	no	1.27124
XLOC_016420	XLOC_016420	LINC00239	14:102096833-102199187	OK	0.201249	0.524591	1.38221	1.71234	0.0535	0.615249	no	1.27165
XLOC_000291	XLOC_000291	ACTL8	1:18081846-18153558	OK	0.658529	0.328527	-1.00323	-1.63653	0.0536	0.615396	no	1.27084
XLOC_014068	XLOC_014068	UBL3	13:30338400-30424825	OK	7.93887	12.9258	0.703245	1.62263	0.0536	0.615396	no	1.27084
XLOC_039917	XLOC_039917	INPP4B	4:142944335-143767604	OK	8.82693	13.815	0.646246	1.64267	0.05365	0.615756	no	1.27043
XLOC_050572	XLOC_050572	KIF13B	8:28924592-29120641	OK	2.57257	3.94317	0.616144	1.64906	0.05375	0.616263	no	1.26962
XLOC_015738	XLOC_015738	PSME2	14:24612573-24615855	OK	75.6943	113.414	0.583339	1.65608	0.05385	0.616768	no	1.26881
XLOC_043692	XLOC_043692	MAPK13	6:36098261-36110652	OK	12.9067	19.987	0.630942	1.63225	0.05405	0.617562	no	1.2672
XLOC_002318	XLOC_002318	RASSF5	1:206680878-206762616	OK	2.47909	3.91166	0.657974	1.67306	0.05405	0.617562	no	1.2672
XLOC_002847	XLOC_002847	GPR153	1:6307096-6321132	OK	2.42476	3.83896	0.662878	1.61569	0.054	0.617562	no	1.26761
XLOC_011233	XLOC_011233	IL23A	12:56732662-56734194	OK	0.459944	0.944736	1.03845	1.71969	0.05425	0.618779	no	1.2656
XLOC_032682	XLOC_032682	LINC00479	21:43131679-43135935	OK	0.0699419	0.206002	1.55843	1.84319	0.05425	0.618779	no	1.2656
XLOC_014181	XLOC_014181	TPT1	13:45911000-45965618	OK	1508.39	2408.2	0.674949	1.6152	0.0543	0.618923	no	1.2652
XLOC_007767	XLOC_007767	MICAL2	11:12132113-12297624	OK	4.13295	6.40721	0.632524	1.67031	0.05455	0.62049	no	1.26321
XLOC_026283	XLOC_026283	HSD17B14	19:49315773-49339934	OK	1.55723	0.860946	-0.85499	-1.66408	0.05495	0.623539	no	1.26003
XLOC_002252	XLOC_002252	SOX13	1:204042184-204097200	OK	5.73147	8.78489	0.61612	1.63623	0.05495	0.623539	no	1.26003
XLOC_013550	XLOC_013550	SETDB2	13:50018345-50069202	OK	1.51418	2.32446	0.618365	1.61464	0.05515	0.623883	no	1.25845
XLOC_022493	XLOC_022493	HOXB2	17:46620016-46622857	OK	1.39873	0.59224	-1.23986	-1.77649	0.0552	0.624022	no	1.25806
XLOC_018554	XLOC_018554	ABCC1	16:16043011-16236931	OK	15.7863	23.798	0.59217	1.65083	0.0552	0.624022	no	1.25806
XLOC_038426	XLOC_038426	SGMS2	4:108745720-108836203	OK	7.3885	11.1785	0.597374	1.65597	0.05525	0.624161	no	1.25767
XLOC_041050	XLOC_041050	IK	5:140027383-140042065	OK	44.5446	29.9815	-0.571178	-1.61642	0.05545	0.625064	no	1.2561
XLOC_020271	XLOC_020271	GALNS	16:88880141-88923374	OK	10.1913	15.5413	0.608762	1.65263	0.05545	0.625064	no	1.2561
XLOC_003646	XLOC_003646	SLC44A5	1:75667815-76076799	OK	1.42814	2.48525	0.799254	1.64763	0.0555	0.625064	no	1.25571
XLOC_002493	XLOC_002493	DNAH14	1:225117328-225586996	OK	9.63359	16.35	0.763148	1.60314	0.05575	0.6266	no	1.25376
XLOC_007279	XLOC_007279	FBXW4	10:103370420-103456379	OK	13.4943	20.555	0.607138	1.60054	0.05585	0.627298	no	1.25298
XLOC_037549	XLOC_037549	DLG1	3:196769430-197030622	OK	16.5006	25.42	0.623446	1.66803	0.0559	0.627647	no	1.25259
XLOC_039524	XLOC_039524	SCARB2	4:77079889-77155883	OK	16.8231	25.6434	0.608144	1.64399	0.056	0.627917	no	1.25181
XLOC_015294	XLOC_015294	IFI27L1	14:94547638-94569060	OK	13.7453	21.6572	0.655912	1.6275	0.05595	0.627917	no	1.2522
XLOC_009259	XLOC_009259	TMEM41B	11:9302200-9337284	OK	21.8716	34.079	0.639822	1.60043	0.0561	0.6284	no	1.25104
XLOC_052543	XLOC_052543	SLC2A8	9:130159460-130170168	OK	7.85756	12.265	0.642396	1.62819	0.0563	0.63	no	1.24949
XLOC_045567	XLOC_045567	TMEM30A	6:75962637-75994632	OK	35.2033	52.5816	0.578847	1.62857	0.0564	0.630161	no	1.24872
XLOC_039711	XLOC_039711	MANBA	4:103552642-103682151	OK	6.83304	10.3355	0.597012	1.61925	0.05645	0.630161	no	1.24834
XLOC_005360	XLOC_005360	ECHDC3	10:11784355-11806065	OK	5.03395	7.98091	0.664863	1.67314	0.05645	0.630161	no	1.24834
XLOC_002068	XLOC_002068	CDC73	1:193090926-193274223	OK	15.0648	25.8422	0.778551	1.6343	0.0565	0.630161	no	1.24795
XLOC_015561	XLOC_015561	KLC1	14:104095524-104181823	OK	28.4736	47.3125	0.732596	1.65093	0.0567	0.630637	no	1.24642
XLOC_028883	XLOC_028883	LAPTM4A	2:20218037-20251789	OK	43.7039	66.4586	0.604694	1.62787	0.05675	0.630769	no	1.24603
XLOC_020261	XLOC_020261	CYBA	16:88709696-88717457	OK	168.384	250.589	0.573566	1.62298	0.05685	0.631457	no	1.24527
XLOC_050740	XLOC_050740	IMPAD1	8:57870487-57906427	OK	19.7351	29.6347	0.58652	1.6597	0.0569	0.6318	no	1.24489
XLOC_013140	XLOC_013140	MYL2	12:111348622-111358404	OK	0.883795	0.392822	-1.16984	-1.73315	0.05695	0.632143	no	1.24451
XLOC_033850	XLOC_033850	TST	22:37406905-37415563	OK	23.5843	35.9815	0.609426	1.64156	0.0571	0.632959	no	1.24336
XLOC_045228	XLOC_045228	NEU1	6:31826828-31830709	OK	12.2272	18.675	0.611022	1.67498	0.05715	0.633301	no	1.24298
XLOC_023519	XLOC_023519	ESCO1	18:19109261-19180919	OK	9.11277	13.5113	0.568209	1.60616	0.05735	0.634879	no	1.24147
XLOC_014000	XLOC_014000	GJB2	13:20761601-20767114	OK	10.9341	16.5988	0.60225	1.63293	0.05745	0.635561	no	1.24071
XLOC_048063	XLOC_048063	HOXA10,HOXA9	7:27202056-27219880	OK	54.3952	82.4504	0.600047	1.62398	0.0575	0.635902	no	1.24033
XLOC_044963	XLOC_044963	HIST1H2BB	6:26043454-26043885	OK	1.12857	0.264446	-2.09345	-1.92259	0.0576	0.636157	no	1.23958
XLOC_018536	XLOC_018536	NOMO1	16:14914214-14990014	OK	15.1969	22.5719	0.570745	1.60905	0.0576	0.636157	no	1.23958
XLOC_054202	XLOC_054202	RP2	X:46696346-46741793	OK	4.65951	7.18541	0.624892	1.67194	0.05755	0.636157	no	1.23995
XLOC_017716	XLOC_017716	MNS1	15:56657636-56757335	OK	0.893432	0.15854	-2.49451	-2.04174	0.05785	0.636919	no	1.2377
XLOC_009221	XLOC_009221	ZNF214	11:7015596-7041595	OK	0.751655	0.437282	-0.781505	-1.60727	0.0578	0.636919	no	1.23807
XLOC_007922	XLOC_007922	CAT	11:34460422-34493607	OK	20.9363	31.2754	0.579022	1.62417	0.0579	0.636919	no	1.23732
XLOC_041173	XLOC_041173	ARHGEF37	5:148960876-149015002	OK	1.34728	2.10815	0.64593	1.63319	0.0577	0.636919	no	1.23882
XLOC_045477	XLOC_045477	GSTA1	6:52656177-52679455	OK	0.145358	0.354089	1.2845	1.65436	0.05775	0.636919	no	1.23845
XLOC_042474	XLOC_042474	TRIM36	5:114460425-114516243	OK	2.93829	4.48094	0.608828	1.6124	0.05805	0.638145	no	1.2362
XLOC_020517	XLOC_020517	MAP2K4	17:11924134-12047051	OK	18.2381	27.3778	0.586055	1.63051	0.0582	0.639581	no	1.23508
XLOC_023699	XLOC_023699	MYO5B	18:47349155-47721553	OK	5.91929	8.85769	0.581507	1.62521	0.05825	0.639706	no	1.2347
XLOC_047103	XLOC_047103	RHBDD2	7:75508316-75518244	OK	23.0933	34.8146	0.592217	1.62126	0.05835	0.640167	no	1.23396
XLOC_015579	XLOC_015579	SIVA1	14:105219469-105225996	OK	126.875	188.738	0.572978	1.61911	0.0584	0.640274	no	1.23359
XLOC_041556	XLOC_041556	CMBL	5:10277706-10308952	OK	7.49409	11.2477	0.585798	1.62113	0.0585	0.640274	no	1.23284
XLOC_028785	XLOC_028785	CMPK2	2:6988308-7006678	OK	0.705485	1.16457	0.723116	1.5979	0.05865	0.640274	no	1.23173
XLOC_020542	XLOC_020542	ADORA2B	17:15848230-15879365	OK	13.4133	27.4212	1.03162	1.69608	0.05865	0.640274	no	1.23173
XLOC_027122	XLOC_027122	VAMP5	2:85811530-85820511	OK	0.151288	0.584977	1.95108	1.93336	0.0585	0.640274	no	1.23284
XLOC_047539	XLOC_047539	FLNC	7:128470482-128499328	OK	13.9923	9.33796	-0.583455	-1.61093	0.05875	0.640309	no	1.23099
XLOC_038686	XLOC_038686	GALNT7	4:174089903-174245118	OK	8.76757	13.1392	0.583632	1.62142	0.0587	0.640309	no	1.23136
XLOC_020057	XLOC_020057	ST3GAL2	16:70407980-70473070	OK	5.86368	3.76558	-0.638932	-1.62602	0.05885	0.640728	no	1.23025
XLOC_001017	XLOC_001017	CYR61	1:86046261-86049650	OK	54.2882	35.8245	-0.599692	-1.60133	0.05935	0.640728	no	1.22658
XLOC_052458	XLOC_052458	ATP6V1G1	9:117349993-117361152	OK	47.6666	70.7602	0.569958	1.60414	0.05895	0.640728	no	1.22952
XLOC_003268	XLOC_003268	BSDC1	1:32827861-32860062	OK	14.972	22.5612	0.59158	1.60425	0.05925	0.640728	no	1.22731
XLOC_052451	XLOC_052451	ZNF618	9:116638561-116819293	OK	2.61357	3.99596	0.612521	1.62537	0.0593	0.640728	no	1.22695
XLOC_016378	XLOC_016378	CCDC85C	14:99947738-100070727	OK	14.341	22.1638	0.628063	1.62736	0.0591	0.640728	no	1.22841
XLOC_048387	XLOC_048387	GTF2IRD2	7:74210483-74267841	OK	0.224568	0.404451	0.848812	1.66231	0.05915	0.640728	no	1.22805
XLOC_026010	XLOC_026010	IL28B	19:39725827-39735794	OK	0.374633	0.684921	0.87046	1.46388	0.05885	0.640728	no	1.23025
XLOC_001621	XLOC_001621	RAB25	1:156030937-156040295	OK	36.94	55.263	0.581128	1.60485	0.0594	0.64085	no	1.22621
XLOC_007013	XLOC_007013	PSAP	10:73576054-73611082	OK	137.645	206.232	0.583315	1.61418	0.0594	0.64085	no	1.22621
XLOC_033773	XLOC_033773	PIK3IP1	22:31677578-31688520	OK	0.607364	1.04352	0.780823	1.63207	0.0595	0.641301	no	1.22548
XLOC_009670	XLOC_009670	FADS3	11:61640984-61659075	OK	33.9355	50.4741	0.572749	1.61092	0.05955	0.641631	no	1.22512
XLOC_014013	XLOC_014013	ZDHHC20	13:21946709-22033508	OK	33.9863	50.8246	0.580574	1.59178	0.0596	0.641961	no	1.22475
XLOC_032453	XLOC_032453	COL6A2	21:47518032-47552763	OK	30.6516	45.8205	0.580031	1.59727	0.0597	0.64262	no	1.22403
XLOC_026215	XLOC_026215	HIF3A	19:46800302-46846690	OK	0.645828	0.105603	-2.61249	-1.86366	0.06015	0.642686	no	1.22076
XLOC_044062	XLOC_044062	PRSS35	6:84222193-84235423	OK	0.274092	0.132232	-1.05158	-1.59906	0.06	0.642686	no	1.22185
XLOC_045258	XLOC_045258	HLA-DMB	6:32902268-32908928	OK	1.06902	0.598996	-0.835671	-1.65779	0.05985	0.642686	no	1.22294
XLOC_049479	XLOC_049479	SNORD13	8:33370992-33371096	OK	15149.6	9476.6	-0.676833	-1.63417	0.06025	0.642686	no	1.22004
XLOC_021599	XLOC_021599	RAC3	17:79989531-79992080	OK	107.426	72.9007	-0.559338	-1.58007	0.05985	0.642686	no	1.22294
XLOC_023867	XLOC_023867	ABCA7	19:1040101-1065713	OK	12.8823	18.9869	0.559614	1.57255	0.05985	0.642686	no	1.22294
XLOC_046130	XLOC_046130	IFNGR1	6:137518620-137540567	OK	12.0194	17.9655	0.579864	1.60603	0.0599	0.642686	no	1.22257
XLOC_002384	XLOC_002384	SMYD2	1:214454444-214510477	OK	13.4576	20.2777	0.591478	1.62207	0.05975	0.642686	no	1.22366
XLOC_001502	XLOC_001502	TUFT1	1:151512780-151556059	OK	3.90717	5.99402	0.617398	1.61579	0.0601	0.642686	no	1.22113
XLOC_002359	XLOC_002359	LINC00467	1:211556096-211605877	OK	10.8927	16.7305	0.619121	1.6219	0.0601	0.642686	no	1.22113
XLOC_046468	XLOC_046468	FAM20C	7:192055-300739	OK	11.0688	17.8138	0.686495	1.60041	0.05985	0.642686	no	1.22294
XLOC_032906	XLOC_032906	TMEM191A	22:21055401-21060819	OK	1.27892	2.1302	0.736058	1.62499	0.06015	0.642686	no	1.22076
XLOC_013343	XLOC_013343	GALNT9	12:132680916-132905905	OK	1.59231	3.56066	1.16102	1.54798	0.06005	0.642686	no	1.22149
XLOC_000342	XLOC_000342	EPHB2	1:23037330-23241823	OK	7.14148	10.7144	0.585258	1.60831	0.0604	0.643456	no	1.21896
XLOC_028182	XLOC_028182	IGFBP2	2:217497781-217529159	OK	90.0697	133.478	0.567487	1.6099	0.0605	0.6439	no	1.21824
XLOC_018535	XLOC_018535	LOC642799	16:14844669-14859270	OK	0.253171	0.0904084	-1.48558	-1.27479	0.06085	0.644103	no	1.21574
XLOC_012515	XLOC_012515	CYP27B1	12:58156116-58160976	OK	5.48165	3.49546	-0.649129	-1.63791	0.0607	0.644103	no	1.21681
XLOC_049910	XLOC_049910	POP1	8:99129520-99172069	OK	24.4005	16.1036	-0.599525	-1.5756	0.06075	0.644103	no	1.21645
XLOC_039706	XLOC_039706	PPP3CA	4:101944573-102268699	OK	63.3564	42.712	-0.568848	-1.59476	0.0607	0.644103	no	1.21681
XLOC_019313	XLOC_019313	POLR3K	16:96978-103632	OK	19.7906	30.9728	0.646183	1.63406	0.06075	0.644103	no	1.21645
XLOC_022031	XLOC_022031	C17orf108	17:26205228-26220409	OK	1.52406	2.53685	0.735115	1.58729	0.0606	0.644103	no	1.21753
XLOC_025937	XLOC_025937	THAP8	19:36524101-36545664	OK	1.2606	2.10506	0.739752	1.58061	0.0608	0.644103	no	1.2161
XLOC_006068	XLOC_006068	ANKRD2	10:99332060-99343641	OK	0.399372	0.77471	0.955922	1.58233	0.0608	0.644103	no	1.2161
XLOC_008322	XLOC_008322	C11orf86	11:66742753-66744479	OK	0.0638446	0.284967	2.15816	1.97887	0.06085	0.644103	no	1.21574
XLOC_004753	XLOC_004753	PTGS2	1:186640943-186651994	OK	0.45037	0.749491	0.734799	1.59091	0.0611	0.645716	no	1.21396
XLOC_018904	XLOC_018904	CMTM3	16:66637934-66647795	OK	8.25313	5.37194	-0.619499	-1.58671	0.0615	0.646868	no	1.21112
XLOC_031459	XLOC_031459	NTSR1	20:61340188-61394123	OK	37.0785	55.5931	0.584323	1.64741	0.0615	0.646868	no	1.21112
XLOC_054286	XLOC_054286	CCNB3	X:49969159-50095012	OK	0.58808	0.361404	-0.7024	-1.56297	0.0617	0.647416	no	1.20971
XLOC_011212	XLOC_011212	RAB5B	12:56367861-56388490	OK	9.90092	14.8007	0.580033	1.61778	0.06195	0.64778	no	1.20796
XLOC_034324	XLOC_034324	HDAC11	3:13521714-13547924	OK	5.10531	7.70586	0.593957	1.56225	0.062	0.64778	no	1.20761
XLOC_009645	XLOC_009645	TCN1	11:59620276-59634041	OK	0.428701	0.790275	0.882385	1.61192	0.0619	0.64778	no	1.20831
XLOC_045443	XLOC_045443	C6orf138	6:47845461-48078994	OK	0.516212	0.973543	0.91528	1.60775	0.06195	0.64778	no	1.20796
XLOC_041358	XLOC_041358	EIF4E1B	5:176057682-176074127	OK	0.108462	0.242152	1.15873	1.48663	0.06205	0.648006	no	1.20726
XLOC_013259	XLOC_013259	CLIP1	12:122755980-122908208	OK	12.0814	18.2647	0.596271	1.56994	0.0622	0.648232	no	1.20621
XLOC_016399	XLOC_016399	SLC25A29	14:100757452-100772860	OK	16.127	24.4462	0.600133	1.60317	0.0622	0.648232	no	1.20621
XLOC_009255	XLOC_009255	TMEM9B	11:8968839-8986498	OK	18.9355	28.4797	0.588841	1.60455	0.06225	0.648549	no	1.20586
XLOC_052506	XLOC_052506	LHX2	9:126762498-126795587	OK	4.48613	2.82556	-0.666934	-1.58085	0.06245	0.648997	no	1.20447
XLOC_003231	XLOC_003231	SDC3	1:31342312-31382100	OK	12.41	18.2022	0.552609	1.56428	0.06245	0.648997	no	1.20447
XLOC_039464	XLOC_039464	CXCL3	4:74902305-74904490	OK	0.323553	0.71477	1.14348	1.69438	0.06245	0.648998	no	1.20447
XLOC_040508	XLOC_040508	HMGCR	5:74632992-74657926	OK	41.1136	60.8723	0.566169	1.59521	0.0626	0.64974	no	1.20343
XLOC_040455	XLOC_040455	CDK7	5:68530621-68573257	OK	30.4677	45.17	0.568085	1.58855	0.0626	0.64974	no	1.20343
XLOC_010319	XLOC_010319	MIR100,MIRLET7A2	11:121936648-122073770	OK	15.0434	8.33036	-0.852683	-1.52904	0.06265	0.64987	no	1.20308
XLOC_052480	XLOC_052480	GSN	9:124030379-124095120	OK	22.6828	33.6279	0.568058	1.59301	0.06275	0.64987	no	1.20239
XLOC_028154	XLOC_028154	CPS1	2:211342321-211543831	OK	8.96923	13.3947	0.57861	1.59734	0.06285	0.650295	no	1.20169
XLOC_048070	XLOC_048070	HIBADH	7:27565058-27702620	OK	16.7998	25.3224	0.591976	1.60732	0.06285	0.650295	no	1.20169
XLOC_022686	XLOC_022686	SCN4A	17:62015622-62050278	OK	0.219387	0.121511	-0.852392	-1.56902	0.06295	0.650313	no	1.201
XLOC_009776	XLOC_009776	SNX32	11:65601409-65621172	OK	1.97864	1.18935	-0.734342	-1.63637	0.06295	0.650313	no	1.201
XLOC_027491	XLOC_027491	GPR17	2:128395995-128439360	OK	0.064322	0.219659	1.77188	1.33307	0.0629	0.650313	no	1.20135
XLOC_032321	XLOC_032321	ETS2	21:40177848-40196929	OK	16.5667	11.1605	-0.569888	-1.59239	0.06305	0.65094	no	1.20031
XLOC_050499	XLOC_050499	LZTS1	8:20103526-20161477	OK	1.54687	2.39635	0.631486	1.5786	0.06315	0.651083	no	1.19963
XLOC_015563	XLOC_015563	ZFYVE21	14:104182080-104313927	OK	23.5427	39.674	0.752913	1.55896	0.0633	0.651083	no	1.1986
XLOC_009529	XLOC_009529	CHRM4	11:46406191-46413199	OK	0.833728	0.41702	-0.999461	-1.6386	0.0634	0.651504	no	1.19791
XLOC_031792	XLOC_031792	GGT7	20:33432413-33460919	OK	3.99786	2.43577	-0.714849	-1.58478	0.0635	0.651831	no	1.19723
XLOC_000654	XLOC_000654	DEM1	1:40974432-40997174	OK	0.299077	0.01058	-4.82111	-2.2022	0.0637	0.65186	no	1.19586
XLOC_001196	XLOC_001196	WNT2B	1:113010039-113064598	OK	0.74037	0.424084	-0.803897	-1.56667	0.0641	0.65186	no	1.19314
XLOC_023049	XLOC_023049	TGIF1	18:3412071-3458409	OK	80.3691	118.113	0.55546	1.58269	0.0642	0.65186	no	1.19246
XLOC_005737	XLOC_005737	CHST3	10:73724119-73774452	OK	7.38028	10.8536	0.556428	1.57164	0.0637	0.65186	no	1.19586
XLOC_054352	XLOC_054352	MAGED2	X:54834170-54842445	OK	17.3428	25.7238	0.568768	1.58985	0.0641	0.65186	no	1.19314
XLOC_022399	XLOC_022399	PLCD3	17:43188954-43209905	OK	31.2397	46.4117	0.571107	1.60351	0.0636	0.65186	no	1.19654
XLOC_030469	XLOC_030469	AP1S3	2:224614510-224702384	OK	23.3307	34.7947	0.576638	1.55451	0.0638	0.65186	no	1.19518
XLOC_006552	XLOC_006552	IDI1	10:1064846-1095061	OK	38.9513	58.3558	0.583205	1.58504	0.0644	0.65186	no	1.19111
XLOC_017134	XLOC_017134	TMED3	15:79603490-79615189	OK	30.5164	45.7633	0.584606	1.6219	0.0639	0.65186	no	1.1945
XLOC_026190	XLOC_026190	EML2	19:46112657-46148775	OK	17.3875	26.1168	0.586926	1.60387	0.0638	0.65186	no	1.19518
XLOC_018387	XLOC_018387	KCTD5	16:2732494-2759031	OK	27.0543	40.9398	0.597647	1.6159	0.06395	0.65186	no	1.19416
XLOC_018276	XLOC_018276	SNRNP25	16:103828-107669	OK	19.9828	30.5362	0.611763	1.62092	0.064	0.65186	no	1.19382
XLOC_025726	XLOC_025726	CYP4F2	19:15988833-16008884	OK	0.1138	0.250295	1.13712	1.63413	0.0641	0.65186	no	1.19314
XLOC_005490	XLOC_005490	LOC100505562	10:33267692-33381348	OK	0.329486	0.727311	1.14235	1.52805	0.0644	0.65186	no	1.19111
XLOC_027244	XLOC_027244	C2orf15	2:99613712-99771187	OK	1.4083	2.89386	1.03904	1.55914	0.0645	0.652274	no	1.19044
XLOC_008873	XLOC_008873	ST3GAL4	11:126225508-126284533	OK	4.75176	7.40657	0.640344	1.58738	0.06465	0.652993	no	1.18943
XLOC_054083	XLOC_054083	CDKL5	X:18443724-18690223	OK	0.720808	1.1816	0.713054	1.55573	0.06465	0.652993	no	1.18943
XLOC_006633	XLOC_006633	FAM188A	10:15820174-15902519	OK	10.7757	16.0499	0.574777	1.58701	0.0648	0.65371	no	1.18842
XLOC_011258	XLOC_011258	PIP4K2C	12:57984941-57997211	OK	10.2424	15.3106	0.579976	1.59328	0.0648	0.65371	no	1.18842
XLOC_045764	XLOC_045764	UBE2J1	6:90036343-90062619	OK	15.4148	23.0019	0.577433	1.62193	0.0651	0.654342	no	1.18642
XLOC_033143	XLOC_033143	TIMP3	22:32905878-33454377	OK	0.287214	0.533268	0.892735	1.60594	0.06505	0.654342	no	1.18675
XLOC_000093	XLOC_000093	LOC100133612	1:3816935-3834078	OK	0.080213	0.244728	1.60927	1.63446	0.06505	0.654342	no	1.18675
XLOC_056033	XLOC_056033	SMARCA1	X:128334684-128657536	OK	19.2191	28.8486	0.58596	1.57357	0.06525	0.654855	no	1.18542
XLOC_039578	XLOC_039578	HPSE	4:84213613-84256306	OK	5.99631	9.53962	0.669858	1.57026	0.06545	0.655074	no	1.18409
XLOC_000227	XLOC_000227	FHAD1	1:15562999-15724838	OK	0.967461	0.572348	-0.757311	-1.51149	0.0655	0.655178	no	1.18376
XLOC_053047	XLOC_053047	C9orf24	9:34379016-34397849	OK	0.305699	0.0761191	-2.00578	-1.23661	0.06565	0.655292	no	1.18277
XLOC_055726	XLOC_055726	TCEAL8	X:102507922-102510121	OK	39.8251	58.3743	0.551655	1.55637	0.06565	0.655292	no	1.18277
XLOC_011294	XLOC_011294	RASSF3	12:65004292-65091354	OK	24.7093	36.5154	0.56345	1.56922	0.06565	0.655292	no	1.18277
XLOC_000722	XLOC_000722	CCDC24	1:44457156-44506337	OK	9.51412	15.7934	0.73118	1.60052	0.0656	0.655292	no	1.1831
XLOC_007768	XLOC_007768	MICALCL	11:12297690-12381649	OK	0.434042	0.723113	0.736388	1.50984	0.0658	0.655998	no	1.18177
XLOC_018576	XLOC_018576	SYT17	16:19169207-19279652	OK	3.33878	5.31658	0.671179	1.58933	0.0659	0.656599	no	1.18111
XLOC_034317	XLOC_034317	LOC100129480	3:12581207-12587965	OK	0.405491	0.206867	-0.970968	-1.63621	0.06615	0.657309	no	1.17947
XLOC_013155	XLOC_013155	RASAL1	12:113535858-113574044	OK	3.5103	5.33564	0.604068	1.58191	0.06615	0.657309	no	1.17947
XLOC_039716	XLOC_039716	SLC9B2	4:103946651-103998227	OK	6.20773	4.13535	-0.586056	-1.54876	0.06625	0.657907	no	1.17881
XLOC_037214	XLOC_037214	WWTR1	3:149235021-149421060	OK	10.2606	15.1379	0.561048	1.56685	0.06635	0.657913	no	1.17816
XLOC_022414	XLOC_022414	PLEKHM1	17:43511400-43569085	OK	4.00144	5.99837	0.584051	1.51543	0.06635	0.657913	no	1.17816
XLOC_051647	XLOC_051647	ZNF251	8:145946293-145981198	OK	10.6488	6.32758	-0.75097	-1.56422	0.06645	0.65851	no	1.17751
XLOC_029133	XLOC_029133	CCDC88A	2:55506139-55647057	OK	4.22239	2.80788	-0.588578	-1.57371	0.06645	0.65851	no	1.17751
XLOC_008245	XLOC_008245	CAPN1	11:64947341-64979477	OK	67.7897	99.9171	0.559665	1.55543	0.06665	0.65852	no	1.1762
XLOC_022797	XLOC_022797	FDXR	17:72858618-72869156	OK	45.1526	66.5733	0.560136	1.59339	0.0665	0.65852	no	1.17718
XLOC_013484	XLOC_013484	UFM1	13:38923941-38937143	OK	17.4791	25.8075	0.562157	1.5688	0.06665	0.65852	no	1.1762
XLOC_045139	XLOC_045139	HCG4	6:29758618-29765584	OK	0.0653136	0.251674	1.9461	1.78851	0.06665	0.65852	no	1.1762
XLOC_045253	XLOC_045253	HLA-DOB	6:32780510-32784825	OK	0.256955	0.522609	1.02421	1.61845	0.0669	0.659807	no	1.17457
XLOC_005909	XLOC_005909	LOC100128292	10:79686471-79689583	OK	0.666484	0.297697	-1.16273	-1.59748	0.067	0.660597	no	1.17393
XLOC_028885	XLOC_028885	SDC1	2:20400489-20427748	OK	30.1061	44.6794	0.569553	1.58367	0.06725	0.661288	no	1.17231
XLOC_003501	XLOC_003501	EPS15	1:51819934-51984995	OK	9.44706	14.0689	0.574572	1.58612	0.0671	0.661288	no	1.17328
XLOC_050667	XLOC_050667	SLC20A2	8:42273909-42408140	OK	12.1783	18.6737	0.616688	1.57079	0.0674	0.661486	no	1.17134
XLOC_002353	XLOC_002353	SERTAD4	1:210404803-210419718	OK	0.176588	0.35601	1.01153	1.53117	0.06745	0.661486	no	1.17102
XLOC_024281	XLOC_024281	IFI30	19:18284578-18288927	OK	53.6472	79.241	0.562746	1.58132	0.0676	0.66178	no	1.17005
XLOC_026949	XLOC_026949	B3GNT2,COMMD1	2:62132794-62451866	OK	26.9063	43.871	0.705322	1.53639	0.06755	0.66178	no	1.17037
XLOC_045266	XLOC_045266	HLA-DOA	6:32971958-32977389	OK	0.200023	0.370666	0.889956	1.6247	0.0675	0.66178	no	1.1707
XLOC_036037	XLOC_036037	LOC100129480	3:12581207-12587965	OK	0.408733	1.29883	1.66799	1.74099	0.0677	0.662563	no	1.16941
XLOC_034907	XLOC_034907	PTPRG	3:61545982-62304622	OK	11.7596	18.0312	0.61666	1.57122	0.06785	0.663343	no	1.16845
XLOC_042451	XLOC_042451	FBXL17	5:107194733-107718090	OK	4.40758	6.85496	0.637163	1.54603	0.06805	0.664024	no	1.16717
XLOC_012166	XLOC_012166	TM7SF3	12:27124502-27167339	OK	14.0627	20.5862	0.5498	1.56029	0.0682	0.664408	no	1.16622
XLOC_013551	XLOC_013551	PHF11	13:50069585-50103142	OK	2.61708	4.08111	0.641001	1.57395	0.0682	0.664408	no	1.16622
XLOC_001685	XLOC_001685	LOC100505633	1:159931013-159948876	OK	0.0616687	0.199252	1.69199	1.77492	0.06835	0.664795	no	1.16526
XLOC_021289	XLOC_021289	EFCAB3	17:60447578-60493840	OK	0.076071	0.197866	1.37911	1.56912	0.06845	0.665377	no	1.16463
XLOC_023774	XLOC_023774	TMX3	18:66340922-66382375	OK	11.2235	16.3534	0.543065	1.53488	0.06855	0.665762	no	1.16399
XLOC_032405	XLOC_032405	DNMT3L	21:45663033-45682099	OK	0.199457	0.356457	0.837649	1.56274	0.06855	0.665762	no	1.16399
XLOC_049889	XLOC_049889	LOC100616530	8:96254938-96822371	OK	0.121536	0.616962	2.3438	0.442472	0.06855	0.665762	no	1.16399
XLOC_035184	XLOC_035184	BBX	3:107241782-107530050	OK	13.817	20.2811	0.553688	1.53711	0.0686	0.665857	no	1.16368
XLOC_035750	XLOC_035750	ATP11B	3:182511283-182639423	OK	12.8249	19.1578	0.578983	1.54968	0.06885	0.667109	no	1.1621
XLOC_008995	XLOC_008995	CDKN1C	11:2904443-2907014	OK	6.59825	10.4127	0.658191	1.56644	0.06885	0.667109	no	1.1621
XLOC_000850	XLOC_000850	TMEM61	1:55446278-55457966	OK	1.26299	2.42046	0.938442	1.51857	0.06895	0.667492	no	1.16147
XLOC_007151	XLOC_007151	LIPA	10:90973325-91172588	OK	14.6417	24.7139	0.755243	1.57985	0.06915	0.66806	no	1.16021
XLOC_017967	XLOC_017967	ACSBG1	15:78462956-78528223	OK	0.239264	0.432025	0.852511	1.53902	0.0692	0.668153	no	1.15989
XLOC_052272	XLOC_052272	C9orf89	9:95858449-95875567	OK	26.6333	39.8088	0.579859	1.54526	0.06925	0.668245	no	1.15958
XLOC_022221	XLOC_022221	PGAP3	17:37827264-37844339	OK	4.31426	6.5315	0.598302	1.5523	0.06925	0.668245	no	1.15958
XLOC_052040	XLOC_052040	FAM201A	9:38565470-38623721	OK	3.51461	1.24474	-1.49752	-1.42544	0.0693	0.668338	no	1.15927
XLOC_033752	XLOC_033752	RNF215	22:30774800-30783302	OK	9.80325	14.8289	0.597077	1.60358	0.0693	0.668338	no	1.15927
XLOC_008056	XLOC_008056	RTN4RL2	11:57227975-57244976	OK	8.76283	5.56567	-0.65484	-1.54651	0.0697	0.668688	no	1.15677
XLOC_005793	XLOC_005793	SAMD8	10:76871392-76941881	OK	6.48177	9.48076	0.548616	1.5373	0.0695	0.668688	no	1.15802
XLOC_016451	XLOC_016451	C14orf2	14:104378624-104387903	OK	124.378	182.074	0.549787	1.54605	0.06955	0.668688	no	1.1577
XLOC_023343	XLOC_023343	KIAA1468	18:59854493-59974442	OK	8.26066	12.2567	0.56924	1.53613	0.0697	0.668688	no	1.15677
XLOC_014845	XLOC_014845	FRMD6	14:51955854-52197495	OK	4.66619	6.98579	0.582179	1.55192	0.06975	0.668779	no	1.15646
XLOC_036671	XLOC_036671	ZBED2	3:111260925-111371206	OK	8.96092	5.87386	-0.609339	-1.53063	0.0704	0.668992	no	1.15243
XLOC_044147	XLOC_044147	UFL1	6:96969666-97003152	OK	10.8494	15.8822	0.549802	1.5464	0.07015	0.668992	no	1.15397
XLOC_034811	XLOC_034811	MANF	3:51422683-51426828	OK	54.7346	80.3579	0.553985	1.54223	0.0702	0.668992	no	1.15366
XLOC_037662	XLOC_037662	MSX1	4:4861391-4865663	OK	52.9734	78.2121	0.562123	1.56387	0.0705	0.668992	no	1.15181
XLOC_040783	XLOC_040783	MAN2A1	5:109025082-109205325	OK	11.472	17.0538	0.571973	1.58493	0.0699	0.668992	no	1.15552
XLOC_032250	XLOC_032250	C21orf63	21:33784074-33887697	OK	9.73852	14.58	0.582218	1.54933	0.0702	0.668992	no	1.15366
XLOC_028678	XLOC_028678	RAMP1	2:238768186-238820756	OK	28.6268	43.3045	0.597152	1.60345	0.0703	0.668992	no	1.15304
XLOC_034503	XLOC_034503	UBE2E2	3:23244585-23632296	OK	5.75994	8.83444	0.617085	1.57396	0.07025	0.668992	no	1.15335
XLOC_045293	XLOC_045293	C6orf1	6:34214156-34216904	OK	8.36306	13.4367	0.684076	1.56609	0.06985	0.668992	no	1.15583
XLOC_011400	XLOC_011400	TMEM19	12:72079864-72113985	OK	10.7307	17.2606	0.685737	1.50686	0.06995	0.668992	no	1.15521
XLOC_003238	XLOC_003238	NKAIN1	1:31652591-31712769	OK	0.550396	0.92936	0.755766	1.55464	0.07025	0.668992	no	1.15335
XLOC_040364	XLOC_040364	ISL1	5:50672901-50690564	OK	0.643521	1.09259	0.763698	1.58268	0.07005	0.668992	no	1.15459
XLOC_010213	XLOC_010213	TMPRSS5	11:113557971-113577068	OK	0.157344	0.329237	1.06521	1.58559	0.07035	0.668992	no	1.15274
XLOC_048422	XLOC_048422	SRCRB4D	7:76018520-76071388	OK	0.620345	1.87261	1.59391	1.63101	0.07025	0.668992	no	1.15335
XLOC_010745	XLOC_010745	LOC100506248	12:12264096-12264453	OK	0.11823	0.483038	2.03054	1.43523	0.0704	0.668992	no	1.15243
XLOC_018304	XLOC_018304	RHOT2	16:718132-724171	OK	31.6607	46.8418	0.565104	1.56746	0.07065	0.669647	no	1.15089
XLOC_024582	XLOC_024582	PAPL	19:39574846-39604186	OK	0.925721	1.48544	0.682242	1.53311	0.07085	0.670199	no	1.14966
XLOC_054581	XLOC_054581	BHLHB9	X:101975641-102007369	OK	0.980827	1.52063	0.632599	1.53486	0.0711	0.670838	no	1.14813
XLOC_032759	XLOC_032759	ITGB2	21:46305867-46349595	OK	0.0157641	0.416539	4.72373	2.72921	0.0711	0.670838	no	1.14813
XLOC_025116	XLOC_025116	BRSK1	19:55795461-55836708	OK	7.43904	4.96215	-0.584152	-1.53586	0.0712	0.670914	no	1.14752
XLOC_037669	XLOC_037669	MAN2B2	4:6576899-6624188	OK	9.52401	13.8342	0.538602	1.50783	0.07125	0.670914	no	1.14722
XLOC_022631	XLOC_022631	RNF43	17:56378591-56494996	OK	23.5586	2.9339	-3.00537	-2.61441	0.07445	0.671166	no	1.12814
XLOC_033489	XLOC_033489	ACR	22:51176651-51183727	OK	0.225969	0.0535206	-2.07796	-1.79519	0.0738	0.671166	no	1.13194
XLOC_044979	XLOC_044979	HIST1H2BG	6:26216427-26217036	OK	1.09498	0.350927	-1.64167	-1.71331	0.07285	0.671166	no	1.13757
XLOC_039722	XLOC_039722	CXXC4	4:105389412-105416172	OK	0.607133	0.239565	-1.3416	-1.47953	0.07515	0.671166	no	1.12407
XLOC_010358	XLOC_010358	CLMP	11:122933341-123066007	OK	0.637246	0.30865	-1.04588	-1.5999	0.0733	0.671166	no	1.1349
XLOC_023798	XLOC_023798	FBXO15	18:71740587-71815100	OK	0.400713	0.196628	-1.0271	-1.52622	0.0737	0.671166	no	1.13253
XLOC_040944	XLOC_040944	ANKRD43	5:132149032-132152489	OK	0.347303	0.173096	-1.00463	-1.56981	0.0716	0.671166	no	1.14509
XLOC_040809	XLOC_040809	AQPEP	5:115298150-115363299	OK	0.196285	0.103612	-0.921763	-1.59633	0.07405	0.671166	no	1.13047
XLOC_033657	XLOC_033657	GSTT2B	22:24299600-24303368	OK	1.72549	1.07306	-0.685275	-1.51942	0.0725	0.671166	no	1.13966
XLOC_049749	XLOC_049749	HNF4G	8:76318072-76479295	OK	1.14092	0.715664	-0.672849	-1.54605	0.07145	0.671166	no	1.146
XLOC_009540	XLOC_009540	LRP4	11:46867961-46940173	OK	2.69713	1.79835	-0.584751	-1.54917	0.07405	0.671166	no	1.13047
XLOC_039065	XLOC_039065	HS3ST1	4:11399987-11430537	OK	41.9536	28.384	-0.56372	-1.53381	0.07195	0.671166	no	1.14297
XLOC_049430	XLOC_049430	DPYSL2	8:26371708-26515693	OK	19.9237	28.9176	0.537459	1.49411	0.07265	0.671166	no	1.13876
XLOC_033536	XLOC_033536	ATP6V1E1	22:18074901-18111588	OK	49.6485	72.2072	0.540391	1.51189	0.0747	0.671166	no	1.12668
XLOC_029406	XLOC_029406	RETSAT	2:85569077-85581821	OK	21.9912	32.0479	0.543303	1.53707	0.07185	0.671166	no	1.14357
XLOC_025411	XLOC_025411	C19orf10	19:4657556-4670415	OK	58.6399	85.5995	0.545719	1.52609	0.0717	0.671166	no	1.14448
XLOC_037289	XLOC_037289	SSR3	3:156257928-156272973	OK	52.1445	76.2766	0.548724	1.54446	0.07285	0.671166	no	1.13757
XLOC_046277	XLOC_046277	SF3B5	6:144416017-144416754	OK	101.278	148.207	0.549292	1.54774	0.07455	0.671166	no	1.12755
XLOC_003167	XLOC_003167	MAP3K6	1:27681669-27693521	OK	7.69138	11.2601	0.549904	1.51442	0.07265	0.671166	no	1.13876
XLOC_023973	XLOC_023973	KDM4B	19:4969123-5153612	OK	7.10531	10.4076	0.550673	1.51302	0.07565	0.671166	no	1.12119
XLOC_046593	XLOC_046593	TMEM106B	7:12250847-12276890	OK	8.89259	13.0341	0.551609	1.54839	0.07235	0.671166	no	1.14056
XLOC_015527	XLOC_015527	TRAF3	14:103243815-103377837	OK	9.83324	14.4288	0.553212	1.55256	0.0715	0.671166	no	1.14569
XLOC_042657	XLOC_042657	SIL1	5:138282408-138534078	OK	11.1822	16.426	0.554786	1.51772	0.0725	0.671166	no	1.13966
XLOC_053778	XLOC_053778	GOLGA2	9:131018107-131038300	OK	12.4776	18.3334	0.55513	1.5274	0.0723	0.671166	no	1.14086
XLOC_028114	XLOC_028114	ZDBF2	2:207139380-207179606	OK	2.1798	3.20408	0.555715	1.51192	0.07415	0.671166	no	1.12989
XLOC_035787	XLOC_035787	DNAJB11	3:186288466-186303589	OK	43.3397	63.7262	0.556197	1.55941	0.0737	0.671166	no	1.13253
XLOC_023679	XLOC_023679	SMAD2	18:45359465-45457691	OK	13.8496	20.4026	0.558906	1.54882	0.07425	0.671166	no	1.1293
XLOC_031440	XLOC_031440	OSBPL2	20:60813579-60871269	OK	7.56859	11.1527	0.559294	1.51503	0.0753	0.671166	no	1.12321
XLOC_008788	XLOC_008788	NLRX1	11:119039439-119054725	OK	7.71869	11.3942	0.561867	1.49778	0.07555	0.671166	no	1.12177
XLOC_016315	XLOC_016315	FBLN5,TC2N	14:92246265-92414046	OK	4.91169	7.26793	0.565326	1.5053	0.0735	0.671166	no	1.13371
XLOC_019407	XLOC_019407	PGP	16:2261602-2264822	OK	26.4762	39.193	0.565901	1.56946	0.0726	0.671166	no	1.13906
XLOC_050275	XLOC_050275	LOC100128338	8:144816154-144828507	OK	9.48733	14.0557	0.567078	1.53465	0.07285	0.671166	no	1.13757
XLOC_049595	XLOC_049595	CHCHD7	8:57124314-57131178	OK	9.26449	13.748	0.569436	1.50958	0.0755	0.671166	no	1.12205
XLOC_009929	XLOC_009929	STARD10	11:72465773-72505107	OK	17.3001	25.7171	0.571941	1.5226	0.0752	0.671166	no	1.12378
XLOC_001937	XLOC_001937	PLA2G4A	1:186798031-186958113	OK	4.22634	6.28492	0.572486	1.52344	0.0738	0.671166	no	1.13194
XLOC_017866	XLOC_017866	HEXA	15:72612657-72671129	OK	12.2617	18.2389	0.572859	1.51232	0.0745	0.671166	no	1.12784
XLOC_044729	XLOC_044729	SNX9	6:158244153-158366109	OK	20.1495	29.9994	0.574195	1.50974	0.0756	0.671166	no	1.12148
XLOC_020641	XLOC_020641	SPECC1	17:19990334-20218068	OK	17.3283	25.85	0.577031	1.53378	0.0734	0.671166	no	1.1343
XLOC_025519	XLOC_025519	ZNF266	19:9523127-9546260	OK	2.3743	3.55907	0.584	1.5041	0.07515	0.671166	no	1.12407
XLOC_018360	XLOC_018360	NPW	16:2069520-2070756	OK	32.2503	48.3809	0.585125	1.52867	0.07525	0.671166	no	1.12349
XLOC_014948	XLOC_014948	C14orf101	14:57046510-57116233	OK	3.21689	4.8263	0.58525	1.55904	0.07425	0.671166	no	1.1293
XLOC_018432	XLOC_018432	CLUAP1	16:3550900-3627392	OK	10.8583	16.3351	0.589172	1.52392	0.07175	0.671166	no	1.14418
XLOC_030706	XLOC_030706	SP110	2:231032977-231090444	OK	2.53056	3.861	0.609522	1.52011	0.074	0.671166	no	1.13077
XLOC_041768	XLOC_041768	ARL15	5:53180239-53606427	OK	3.55599	5.42679	0.609845	1.48068	0.07555	0.671166	no	1.12177
XLOC_015325	XLOC_015325	C14orf132	14:96505661-96560138	OK	0.97888	1.49495	0.610894	1.54002	0.0758	0.671166	no	1.12033
XLOC_008349	XLOC_008349	ALDH3B1	11:67776047-67797849	OK	8.56478	13.1407	0.617553	1.50372	0.0758	0.671166	no	1.12033
XLOC_003543	XLOC_003543	DHCR24	1:55315299-55354523	OK	55.8045	85.6991	0.618898	1.53067	0.07245	0.671166	no	1.13996
XLOC_026061	XLOC_026061	PRX	19:40899574-40919271	OK	1.13652	1.75678	0.628309	1.5363	0.0716	0.671166	no	1.14509
XLOC_007966	XLOC_007966	ACCS	11:44087728-44105569	OK	4.0082	6.26216	0.643706	1.52325	0.07355	0.671166	no	1.13342
XLOC_038523	XLOC_038523	BBS12	4:123621619-123666728	OK	1.17534	1.84425	0.649955	1.53588	0.07285	0.671166	no	1.13757
XLOC_010869	XLOC_010869	LYRM5	12:25348149-25357949	OK	2.74363	4.34362	0.662813	1.54371	0.0719	0.671166	no	1.14327
XLOC_026551	XLOC_026551	A1BG,ZNF497	19:58858171-58874214	OK	1.38152	2.22014	0.684396	1.49337	0.07315	0.671166	no	1.13579
XLOC_025423	XLOC_025423	PLAC2	19:5558177-5568005	OK	0.766346	1.23454	0.687908	1.53687	0.0754	0.671166	no	1.12263
XLOC_029492	XLOC_029492	LOC100506123	2:98081675-98091049	OK	0.741895	1.1997	0.693393	1.57384	0.07535	0.671166	no	1.12292
XLOC_039788	XLOC_039788	PDE5A	4:120375853-120549981	OK	1.21942	2.02436	0.731276	1.53954	0.07335	0.671166	no	1.1346
XLOC_005036	XLOC_005036	TMEM63A	1:225997796-226070420	OK	3.67052	6.30044	0.779468	1.53707	0.0744	0.671166	no	1.12843
XLOC_054103	XLOC_054103	PHEX	X:22050920-22267326	OK	0.278639	0.495184	0.829569	1.52366	0.07425	0.671166	no	1.1293
XLOC_027737	XLOC_027737	SP5	2:171571220-171574498	OK	0.840517	1.49525	0.831034	1.50993	0.075	0.671166	no	1.12494
XLOC_018309	XLOC_018309	HAGHL	16:777265-790997	OK	25.4572	46.3475	0.864419	1.51687	0.0737	0.671166	no	1.13253
XLOC_041140	XLOC_041140	KCTD16	5:143550405-143856944	OK	0.198013	0.382402	0.949491	1.43657	0.07535	0.671166	no	1.12292
XLOC_051552	XLOC_051552	PSCA	8:143751725-143764145	OK	0.545762	1.08521	0.991625	1.4993	0.07545	0.671166	no	1.12234
XLOC_004331	XLOC_004331	S100A13	1:153591274-153618782	OK	71.1112	144.565	1.02357	1.57046	0.0722	0.671166	no	1.14146
XLOC_022413	XLOC_022413	ARHGAP27	17:43506717-43510282	OK	0.763866	1.59665	1.06365	1.6276	0.0739	0.671166	no	1.13136
XLOC_003393	XLOC_003393	ZMYND12	1:42895999-42922101	OK	0.162776	0.350107	1.10491	1.5353	0.07205	0.671166	no	1.14237
XLOC_054563	XLOC_054563	SRPX2	X:99899162-99987135	OK	0.817427	2.85084	1.80223	1.69007	0.0757	0.671166	no	1.1209
XLOC_013195	XLOC_013195	MAP1LC3B2	12:116996279-117014425	OK	0.0219049	0.294566	3.74927	1.80812	0.07245	0.671166	no	1.13996
XLOC_009898	XLOC_009898	ANO1-AS2	11:69918539-69921541	OK	0.0210491	0.309249	3.87694	1.8857	0.07425	0.671166	no	1.1293
XLOC_005531	XLOC_005531	FXYD4	10:43867091-43871783	OK	0.034579	0.615888	4.1547	2.02876	0.0741	0.671166	no	1.13018
XLOC_045185	XLOC_045185	C6orf15	6:31078999-31080332	OK	0.0233704	0.497261	4.41125	2.14663	0.0742	0.671166	no	1.1296
XLOC_032297	XLOC_032297	DSCR6	21:38378862-38391959	OK	0.0109361	0.396801	5.18125	2.54068	0.0741	0.671166	no	1.13018
XLOC_039441	XLOC_039441	AFP	4:74301932-74321492	OK	0.00344798	0.220471	5.99869	2.95028	0.0757	0.671166	no	1.1209
XLOC_026214	XLOC_026214	DKFZp434J0226	19:46710315-46718095	OK	0.00362704	0.370049	6.67278	3.27762	0.07205	0.671166	no	1.14237
XLOC_008407	XLOC_008407	CTTN	11:70244611-70282690	OK	73.3974	105.898	0.52887	1.49576	0.0761	0.672286	no	1.11862
XLOC_015260	XLOC_015260	PSMC1	14:90722893-90738966	OK	90.6058	131.451	0.53685	1.51938	0.07615	0.672286	no	1.11833
XLOC_022896	XLOC_022896	USP36	17:76783306-76836985	OK	14.2692	9.75781	-0.548273	-1.49215	0.0762	0.672368	no	1.11805
XLOC_041287	XLOC_041287	FGF18	5:170846640-170884630	OK	0.9119	1.50362	0.721496	1.51771	0.0762	0.672368	no	1.11805
XLOC_031759	XLOC_031759	BCL2L1	20:30252259-30311823	OK	72.3685	105.666	0.546072	1.51402	0.07625	0.672534	no	1.11776
XLOC_020739	XLOC_020739	RNF135	17:29297955-29326929	OK	4.72875	7.1627	0.599044	1.50046	0.0763	0.672534	no	1.11748
XLOC_022699	XLOC_022699	LOC146880,MIR4315-2,PLEKHM1P	17:62745592-62833624	OK	6.86123	11.4151	0.734406	1.44767	0.0766	0.673563	no	1.11577
XLOC_032079	XLOC_032079	PRIC285	20:62189438-62205597	OK	6.05914	8.81994	0.541657	1.50065	0.07675	0.673808	no	1.11492
XLOC_018759	XLOC_018759	TGFB1I1	16:31483475-31489403	OK	3.57765	2.2269	-0.683979	-1.50935	0.07685	0.674149	no	1.11436
XLOC_000769	XLOC_000769	DMBX1	1:46955491-46982309	OK	1.17258	0.698323	-0.747724	-1.51306	0.07745	0.674406	no	1.11098
XLOC_038063	XLOC_038063	SRP72	4:57333761-57369847	OK	38.7838	26.5281	-0.547932	-1.54252	0.07725	0.674406	no	1.1121
XLOC_033538	XLOC_033538	BID	22:18216905-18257285	OK	22.2538	32.335	0.539045	1.49745	0.0773	0.674406	no	1.11182
XLOC_036582	XLOC_036582	PROS1	3:93590831-93692934	OK	4.39346	6.55927	0.578177	1.50832	0.07715	0.674406	no	1.11266
XLOC_019943	XLOC_019943	PLLP	16:57289219-57318609	OK	2.28133	3.70436	0.699351	1.52164	0.0771	0.674406	no	1.11295
XLOC_000247	XLOC_000247	SPEN	1:16160709-16266950	OK	10.6583	17.6469	0.727439	1.45197	0.0772	0.674406	no	1.11238
XLOC_013252	XLOC_013252	HPD	12:122277432-122326517	OK	0.0335635	0.329141	3.29374	1.85782	0.07735	0.674406	no	1.11154
XLOC_030997	XLOC_030997	ISM1	20:13200883-13281873	OK	0.544154	1.08808	0.999701	1.7461	0.0777	0.675339	no	1.10958
XLOC_012401	XLOC_012401	HOTAIR	12:54356095-54370203	OK	0.114191	0.267772	1.22956	1.4835	0.0777	0.675339	no	1.10958
XLOC_044844	XLOC_044844	C6orf145	6:3722835-3752368	OK	3.53559	2.27113	-0.638539	-1.52475	0.07775	0.675419	no	1.1093
XLOC_018469	XLOC_018469	NUDT16L1	16:4743693-4745860	OK	18.3883	27.3658	0.573582	1.50804	0.0779	0.67548	no	1.10846
XLOC_000715	XLOC_000715	ST3GAL3	1:44173214-44396938	OK	0.909516	1.48116	0.703559	1.51636	0.0779	0.67548	no	1.10846
XLOC_043458	XLOC_043458	HIST1H2BM	6:27782821-27783267	OK	248.294	170.45	-0.5427	-1.51847	0.0781	0.675621	no	1.10735
XLOC_047195	XLOC_047195	FZD1	7:90893782-90898132	OK	6.60357	9.74783	0.561835	1.52689	0.0781	0.675621	no	1.10735
XLOC_018151	XLOC_018151	IDH2	15:90626288-90645716	OK	17.6216	25.3637	0.525419	1.45995	0.07815	0.6757	no	1.10707
XLOC_048648	XLOC_048648	C7orf52	7:100812373-100823557	OK	0.560637	0.278306	-1.0104	-1.53237	0.0796	0.675875	no	1.09909
XLOC_052532	XLOC_052532	PBX3	9:128509616-128729656	OK	2.27864	1.46404	-0.638218	-1.50732	0.07895	0.675875	no	1.10265
XLOC_024307	XLOC_024307	TMEM59L	19:18723681-18731850	OK	7.36059	4.79709	-0.617663	-1.51586	0.0788	0.675875	no	1.10347
XLOC_022717	XLOC_022717	AXIN2	17:63524680-63557740	OK	13.5152	9.27637	-0.542949	-1.5139	0.07835	0.675875	no	1.10596
XLOC_040367	XLOC_040367	ITGA2	5:52285123-52390609	OK	9.05092	12.9941	0.521715	1.46644	0.07935	0.675875	no	1.10045
XLOC_045565	XLOC_045565	COX7A2	6:75947390-75953644	OK	237.092	343.514	0.534924	1.48684	0.0786	0.675875	no	1.10458
XLOC_042638	XLOC_042638	FAM13B	5:137225124-137373321	OK	4.71748	6.88876	0.546228	1.50156	0.07905	0.675875	no	1.1021
XLOC_023174	XLOC_023174	DSG2	18:29077815-29136911	OK	37.5509	55.1825	0.555363	1.5238	0.0782	0.675875	no	1.10679
XLOC_048234	XLOC_048234	COBL	7:51083751-51384553	OK	2.89148	4.25358	0.556873	1.51129	0.0783	0.675875	no	1.10624
XLOC_010586	XLOC_010586	CD9	12:6309465-6369415	OK	82.5262	122.622	0.571294	1.52901	0.07945	0.675875	no	1.09991
XLOC_023064	XLOC_023064	PTPRM	18:7567313-8406884	OK	1.89004	2.81296	0.573668	1.50013	0.0794	0.675875	no	1.10018
XLOC_025763	XLOC_025763	JAK3	19:17935127-17958841	OK	1.5173	2.35563	0.634606	1.49462	0.0786	0.675875	no	1.10458
XLOC_008102	XLOC_008102	STX3	11:59521686-59573563	OK	10.1984	16.1272	0.661151	1.42356	0.07875	0.675875	no	1.10375
XLOC_012022	XLOC_012022	LOC728715	12:9549637-9566235	OK	6.28021	3.63987	-0.786924	-1.49261	0.0801	0.676648	no	1.09637
XLOC_013843	XLOC_013843	MIR17,MIR17HG,MIR18A,MIR19A,MIR19B1,MIR20A,MIR92A1	13:92000073-92023466	OK	9.32867	6.04331	-0.626333	-1.30892	0.07995	0.676648	no	1.09718
XLOC_036974	XLOC_036974	RABL3	3:120405527-120461384	OK	6.37253	9.19142	0.528421	1.45424	0.07985	0.676648	no	1.09773
XLOC_007974	XLOC_007974	LOC100507338,PRDM11	11:45115563-45249770	OK	3.00903	4.55935	0.59953	1.50559	0.0801	0.676648	no	1.09637
XLOC_032911	XLOC_032911	AIFM3	22:21319417-21335649	OK	1.69306	2.62492	0.632638	1.49565	0.08005	0.676648	no	1.09664
XLOC_011118	XLOC_011118	LOC283404	12:52604713-52617597	OK	0.0881178	0.293005	1.73342	1.69421	0.08005	0.676648	no	1.09664
XLOC_005567	XLOC_005567	ZNF488	10:48333669-48374223	OK	1.08496	1.66774	0.620255	1.47987	0.0802	0.676974	no	1.09583
XLOC_019936	XLOC_019936	BBS2	16:56518258-56554008	OK	10.8784	15.873	0.545113	1.52137	0.08035	0.677376	no	1.09501
XLOC_043824	XLOC_043824	ENPP4	6:46097700-46114436	OK	8.14803	12.4106	0.607056	1.45721	0.08035	0.677376	no	1.09501
XLOC_010240	XLOC_010240	FXYD2,FXYD6,FXYD6-FXYD2	11:117690789-117748201	OK	1.15144	0.685619	-0.747964	-1.37442	0.0804	0.677625	no	1.09474
XLOC_015504	XLOC_015504	DYNC1H1	14:102430864-102517135	OK	32.9919	48.9083	0.567967	1.52343	0.0805	0.67795	no	1.0942
XLOC_037522	XLOC_037522	MUC4	3:195473635-195538844	OK	1.2801	0.545213	-1.23137	-1.56555	0.08065	0.678253	no	1.0934
XLOC_008599	XLOC_008599	ENDOD1	11:94822973-94865815	OK	19.7784	28.4429	0.524144	1.47065	0.0807	0.678253	no	1.09313
XLOC_025508	XLOC_025508	ZNF558	19:8920381-8942967	OK	7.03585	10.2509	0.542958	1.50623	0.0807	0.678253	no	1.09313
XLOC_015894	XLOC_015894	C14orf182	14:50448429-50519577	OK	1.08204	2.00819	0.892147	1.50124	0.0806	0.678253	no	1.09366
XLOC_049958	XLOC_049958	CTHRC1	8:104383732-104395217	OK	4.47748	7.41166	0.72711	1.52948	0.08085	0.679341	no	1.09232
XLOC_037448	XLOC_037448	LOC100505787	3:185352892-185354851	OK	1.21755	0.627686	-0.955863	-1.55652	0.0809	0.679416	no	1.09205
XLOC_031726	XLOC_031726	CST7	20:24929865-24942423	OK	0.305588	0.17329	-0.818397	-1.50637	0.0816	0.679751	no	1.08831
XLOC_053304	XLOC_053304	KLF9	9:72999482-73029573	OK	1.40112	0.874942	-0.679317	-1.47584	0.08105	0.679751	no	1.09125
XLOC_023808	XLOC_023808	ZNF516	18:74052776-74207231	OK	3.88024	2.47528	-0.648552	-1.45269	0.0817	0.679751	no	1.08778
XLOC_028566	XLOC_028566	CAB39	2:231577556-231685790	OK	26.6199	38.5659	0.53482	1.4867	0.0813	0.679751	no	1.08991
XLOC_039733	XLOC_039733	PAPSS1	4:108511516-108641428	OK	35.9304	52.1117	0.536402	1.49894	0.08135	0.679751	no	1.08964
XLOC_026062	XLOC_026062	SERTAD1	19:40928407-40931932	OK	27.5578	40.4899	0.555103	1.51994	0.08135	0.679751	no	1.08964
XLOC_040781	XLOC_040781	FER	5:108083522-108532537	OK	7.42179	11.274	0.603156	1.4798	0.0816	0.679751	no	1.08831
XLOC_013926	XLOC_013926	TNFSF13B	13:108921976-108960832	OK	0.0932895	0.19712	1.07929	1.49079	0.0812	0.679751	no	1.09044
XLOC_016453	XLOC_016453	ASPG	14:104552020-104583232	OK	0.0860565	0.296323	1.78381	1.62834	0.08135	0.679751	no	1.08964
XLOC_046093	XLOC_046093	C6orf192	6:133090506-133119797	OK	16.3534	23.7701	0.539556	1.48362	0.08185	0.679974	no	1.08698
XLOC_014359	XLOC_014359	UGGT2	13:96453833-96705736	OK	6.47722	9.45342	0.545461	1.52318	0.08185	0.679974	no	1.08698
XLOC_005344	XLOC_005344	LOC439949	10:6622368-6629410	OK	1.68401	2.59928	0.626212	1.47519	0.0818	0.679974	no	1.08725
XLOC_013076	XLOC_013076	LOC100505882	12:103981068-104163996	OK	2.04876	1.0809	-0.922521	-1.55295	0.0821	0.679979	no	1.08566
XLOC_036403	XLOC_036403	ZMYND10	3:50378536-50383250	OK	1.00273	0.590697	-0.763448	-1.48801	0.0821	0.679979	no	1.08566
XLOC_052343	XLOC_052343	TGFBR1	9:101867411-101916474	OK	11.4639	16.637	0.53729	1.50265	0.08195	0.679979	no	1.08645
XLOC_024672	XLOC_024672	MEGF8	19:42829626-42882921	OK	6.67393	9.69048	0.538031	1.48994	0.08215	0.679979	no	1.08539
XLOC_046664	XLOC_046664	CCDC126	7:23636992-23684327	OK	2.66211	4.17233	0.648286	1.46866	0.08205	0.679979	no	1.08592
XLOC_015596	XLOC_015596	TEX22	14:105864919-105880202	OK	0.340116	0.602566	0.825094	1.51714	0.0822	0.679979	no	1.08513
XLOC_028101	XLOC_028101	NBEAL1	2:203879347-204090003	OK	2.65497	3.83984	0.53235	1.46312	0.08225	0.680223	no	1.08486
XLOC_012677	XLOC_012677	PTPRR	12:71031852-71314584	OK	0.101188	0.26426	1.38493	1.58387	0.08235	0.680709	no	1.08434
XLOC_037320	XLOC_037320	ZBBX	3:166958043-167098085	OK	0.254123	0.420992	0.728266	1.42525	0.08245	0.680856	no	1.08381
XLOC_038398	XLOC_038398	DAPP1	4:100737980-100815703	OK	0.0238441	1.5299	6.00366	1.28096	0.08245	0.680856	no	1.08381
XLOC_043733	XLOC_043733	TSPO2	6:41010236-41012076	OK	0.247588	0.0610889	-2.01896	-1.27814	0.0829	0.680985	no	1.08145
XLOC_018685	XLOC_018685	LOC440356	16:29874891-29879374	OK	0.60537	0.264282	-1.19574	-1.30425	0.0849	0.680985	no	1.07109
XLOC_039563	XLOC_039563	TMEM150C	4:83401076-83483395	OK	0.509047	0.248102	-1.03687	-1.48768	0.08315	0.680985	no	1.08014
XLOC_054482	XLOC_054482	ITGB1BP2	X:70521627-70525204	OK	1.07267	0.62261	-0.784806	-1.50096	0.0843	0.680985	no	1.07417
XLOC_039264	XLOC_039264	MIR573	4:24517187-24522149	OK	1.73584	1.10545	-0.650996	-1.3043	0.08305	0.680985	no	1.08066
XLOC_004423	XLOC_004423	NES	1:156638554-156647189	OK	5.55098	3.80229	-0.545874	-1.50271	0.0848	0.680985	no	1.0716
XLOC_011530	XLOC_011530	VEZT	12:95611521-95697942	OK	11.1707	16.087	0.526171	1.46999	0.08305	0.680985	no	1.08066
XLOC_034001	XLOC_034001	ARFGAP3,PACSIN2	22:43192531-43411184	OK	30.5588	44.1495	0.530813	1.47627	0.08455	0.680985	no	1.07289
XLOC_027718	XLOC_027718	CERS6	2:169312368-169632030	OK	18.9202	27.4069	0.53461	1.48672	0.0834	0.680985	no	1.07883
XLOC_017152	XLOC_017152	ZFAND6	15:80351909-80430735	OK	28.5716	41.3874	0.534612	1.46691	0.0842	0.680985	no	1.07469
XLOC_047556	XLOC_047556	KLHDC10	7:129710223-129775598	OK	7.72914	11.2155	0.537115	1.48658	0.08485	0.680985	no	1.07135
XLOC_011747	XLOC_011747	MLEC	12:121124948-121139667	OK	57.5076	83.6852	0.541219	1.4807	0.08255	0.680985	no	1.08328
XLOC_044105	XLOC_044105	SLC35A1	6:88182642-88222057	OK	16.0936	23.4196	0.541235	1.47131	0.0841	0.680985	no	1.0752
XLOC_055786	XLOC_055786	TSC22D3	X:106956450-107019017	OK	8.51472	12.3919	0.541367	1.46804	0.0827	0.680985	no	1.08249
XLOC_037985	XLOC_037985	N4BP2	4:40044536-40186868	OK	2.93295	4.28609	0.547311	1.46488	0.0845	0.680985	no	1.07314
XLOC_002201	XLOC_002201	C1orf106	1:200860210-200884878	OK	3.6291	5.35116	0.560242	1.45811	0.08275	0.680985	no	1.08223
XLOC_023799	XLOC_023799	CYB5A	18:71920526-71959251	OK	14.702	21.7144	0.562636	1.47693	0.08435	0.680985	no	1.07391
XLOC_055043	XLOC_055043	MTM1	X:149737046-149841616	OK	3.02725	4.49109	0.569061	1.49437	0.0842	0.680985	no	1.07469
XLOC_040333	XLOC_040333	FBXO4	5:41925355-41941773	OK	3.62687	5.48041	0.595559	1.45526	0.0844	0.680985	no	1.07366
XLOC_050671	XLOC_050671	RNF170	8:42704779-42751866	OK	2.64202	4.0137	0.603292	1.42874	0.0846	0.680985	no	1.07263
XLOC_026680	XLOC_026680	TRIB2	2:12856997-12882860	OK	5.39821	8.23027	0.608459	1.4667	0.083	0.680985	no	1.08092
XLOC_021694	XLOC_021694	RILP,SCARF1	17:1537151-1553392	OK	6.39812	10.088	0.656917	1.48263	0.08485	0.680985	no	1.07135
XLOC_052538	XLOC_052538	RALGPS1	9:129677052-129985579	OK	1.82062	2.87194	0.657594	1.4542	0.0835	0.680985	no	1.07831
XLOC_002757	XLOC_002757	LOC100130417	1:845658-860057	OK	2.289	3.63251	0.666248	1.45517	0.08435	0.680985	no	1.07391
XLOC_020566	XLOC_020566	MPRIP	17:16945765-17109709	OK	36.8142	58.5331	0.66899	1.4305	0.08285	0.680985	no	1.08171
XLOC_042083	XLOC_042083	LOC100505994	5:90603580-90610255	OK	0.285318	0.47293	0.729057	1.44557	0.084	0.680985	no	1.07572
XLOC_038928	XLOC_038928	MFSD7	4:671710-682973	OK	1.9723	3.42263	0.795228	1.49905	0.083	0.680985	no	1.08092
XLOC_009903	XLOC_009903	SHANK2	11:70313960-70964118	OK	1.88229	3.26686	0.795416	1.42568	0.0846	0.680985	no	1.07263
XLOC_001528	XLOC_001528	LCE1E	1:152758752-152760902	OK	0.025337	0.190967	2.914	1.39194	0.0829	0.680985	no	1.08145
XLOC_003529	XLOC_003529	LDLRAD1	1:54474505-54483803	OK	0.0330032	0.25173	2.9312	1.39359	0.08465	0.680985	no	1.07237
XLOC_013905	XLOC_013905	NALCN	13:101706129-102068819	OK	0.0327282	0.36339	3.47291	1.64921	0.0826	0.680985	no	1.08302
XLOC_026202	XLOC_026202	NOVA2	19:46442764-46476792	OK	0.368345	0.16109	-1.19319	-1.46697	0.08515	0.681056	no	1.06982
XLOC_029541	XLOC_029541	TGFBRAP1	2:105880755-105946165	OK	9.58493	6.48443	-0.563789	-1.46119	0.0854	0.681737	no	1.06854
XLOC_027121	XLOC_027121	VAMP8	2:85804613-85809156	OK	19.6466	28.9639	0.559975	1.50397	0.0854	0.681737	no	1.06854
XLOC_021315	XLOC_021315	TCAM1P	17:61926681-61941751	OK	0.951857	0.557228	-0.772477	-1.41779	0.08555	0.681783	no	1.06778
XLOC_053592	XLOC_053592	C9orf5	9:111777414-111882408	OK	11.5364	16.6489	0.529236	1.47782	0.08555	0.681783	no	1.06778
XLOC_032078	XLOC_032078	SRMS	20:62169721-62178857	OK	6.12542	9.40094	0.617997	1.49217	0.0855	0.681783	no	1.06803
XLOC_018683	XLOC_018683	PRRT2	16:29823408-29827202	OK	1.75456	1.09186	-0.684314	-1.50004	0.08575	0.682297	no	1.06677
XLOC_000963	XLOC_000963	ACADM	1:76190042-76229355	OK	21.6327	31.1762	0.527228	1.48004	0.0858	0.682297	no	1.06651
XLOC_045441	XLOC_045441	TNFRSF21	6:47199267-47277693	OK	14.9429	21.7696	0.542858	1.46507	0.086	0.682575	no	1.0655
XLOC_022494	XLOC_022494	HOXB3,HOXB5,HOXB6	17:46626231-46683776	OK	13.5456	6.89911	-0.973343	-1.3644	0.08635	0.682589	no	1.06374
XLOC_004887	XLOC_004887	NUAK2	1:205271186-205290901	OK	1.75057	1.14188	-0.616416	-1.45829	0.08655	0.682589	no	1.06273
XLOC_038464	XLOC_038464	AP1AR	4:113152894-113191211	OK	22.3732	32.0859	0.520171	1.45649	0.08645	0.682589	no	1.06324
XLOC_030323	XLOC_030323	FZD5	2:208624307-208634626	OK	3.59272	5.21706	0.53816	1.44731	0.08635	0.682589	no	1.06374
XLOC_014919	XLOC_014919	SAMD4A	14:55030743-55260095	OK	3.48744	5.10178	0.548833	1.465	0.0865	0.682589	no	1.06298
XLOC_053707	XLOC_053707	RC3H2	9:125606535-125667774	OK	16.5111	24.4164	0.564414	1.42343	0.08625	0.682589	no	1.06424
XLOC_026715	XLOC_026715	FKBP1B	2:24272571-24286551	OK	5.56225	8.40694	0.595913	1.44716	0.0863	0.682589	no	1.06399
XLOC_012041	XLOC_012041	KLRC4,KLRC4-KLRK1,KLRK1	12:10515655-10562745	OK	2.59528	0.344873	-2.91175	-2.33036	0.0917	0.683067	no	1.03763
XLOC_022673	XLOC_022673	KCNH6	17:61600694-61627538	OK	0.237323	0.0361989	-2.71283	-2.0021	0.09125	0.683067	no	1.03977
XLOC_021318	XLOC_021318	CSH2	17:61949371-61951550	OK	0.242599	0.057059	-2.08804	-1.72454	0.08885	0.683067	no	1.05134
XLOC_007426	XLOC_007426	FAM24A	10:124670011-124672627	OK	0.22166	0.0545312	-2.0232	-1.43957	0.09315	0.683067	no	1.03082
XLOC_015529	XLOC_015529	AMN	14:103388992-103397179	OK	1.04552	0.502743	-1.05632	-1.52781	0.08845	0.683067	no	1.0533
XLOC_039387	XLOC_039387	SPINK2	4:57676028-57687893	OK	1.23025	0.60723	-1.01863	-1.44931	0.08795	0.683067	no	1.05576
XLOC_012094	XLOC_012094	GPR19	12:12813721-12868708	OK	0.649047	0.340302	-0.931505	-1.45326	0.0918	0.683067	no	1.03716
XLOC_029461	XLOC_029461	LOC400986	2:96472799-96658649	OK	4.18217	2.54423	-0.717023	-1.42777	0.09225	0.683067	no	1.03503
XLOC_053085	XLOC_053085	TLN1	9:35697333-35766980	OK	24.3977	14.8623	-0.715092	-1.43504	0.088	0.683067	no	1.05552
XLOC_027518	XLOC_027518	POTEE	2:131967215-132022416	OK	0.559901	0.343862	-0.70334	-1.43716	0.08895	0.683067	no	1.05085
XLOC_030298	XLOC_030298	ICA1L	2:203637872-203736817	OK	0.494504	0.304754	-0.69834	-1.2085	0.09075	0.683067	no	1.04215
XLOC_020013	XLOC_020013	C16orf48	16:67696849-67700628	OK	7.89798	5.19192	-0.605216	-1.4617	0.09325	0.683067	no	1.03035
XLOC_033311	XLOC_033311	SEPT3	22:42372930-42394225	OK	2.74425	1.83237	-0.582699	-1.42238	0.09255	0.683067	no	1.03362
XLOC_013999	XLOC_013999	GJA3	13:20712393-20735183	OK	3.99325	2.69814	-0.565598	-1.5013	0.08925	0.683067	no	1.04939
XLOC_003100	XLOC_003100	E2F2	1:23832679-23861393	OK	10.247	7.08761	-0.531826	-1.4631	0.09075	0.683067	no	1.04215
XLOC_010274	XLOC_010274	MCAM	11:119179233-119187840	OK	12.0313	8.34989	-0.526958	-1.46948	0.08715	0.683067	no	1.05973
XLOC_011046	XLOC_011046	KCNH3	12:49932939-49952077	OK	22.0598	15.3555	-0.522667	-1.47763	0.0883	0.683067	no	1.05404
XLOC_012074	XLOC_012074	TAS2R20	12:10998447-11329115	OK	0.601769	0.597488	-0.010299	-0.0048359	0.09275	0.683067	no	1.03269
XLOC_043832	XLOC_043832	CD2AP	6:47445469-47594999	OK	21.7928	30.938	0.505532	1.42925	0.08875	0.683067	no	1.05183
XLOC_009942	XLOC_009942	RAB6A	11:73386682-73472201	OK	27.6662	39.422	0.510877	1.41517	0.0932	0.683067	no	1.03058
XLOC_029838	XLOC_029838	RND3	2:151324708-151344234	OK	14.1713	20.2289	0.513449	1.44208	0.0913	0.683067	no	1.03953
XLOC_053795	XLOC_053795	SH3GLB2	9:131770312-131790579	OK	41.6243	59.4367	0.513928	1.46218	0.088	0.683067	no	1.05552
XLOC_026787	XLOC_026787	PPP1CB	2:28931915-29025806	OK	44.4329	63.525	0.515698	1.42789	0.089	0.683067	no	1.05061
XLOC_018789	XLOC_018789	PHKB	16:47495051-47735434	OK	8.16741	11.6778	0.515815	1.44453	0.09225	0.683067	no	1.03503
XLOC_028098	XLOC_028098	BMPR2	2:203240932-203432474	OK	2.17595	3.1119	0.516149	1.42903	0.0937	0.683067	no	1.02826
XLOC_016739	XLOC_016739	CHP	15:41523436-41574085	OK	35.8824	51.3661	0.517541	1.46477	0.09005	0.683067	no	1.04552
XLOC_031299	XLOC_031299	ARFGEF2	20:47538274-47653230	OK	10.8105	15.486	0.518534	1.45765	0.0937	0.683067	no	1.02826
XLOC_038508	XLOC_038508	USP53	4:120133747-120216673	OK	5.30504	7.60409	0.51941	1.41178	0.0927	0.683067	no	1.03292
XLOC_042969	XLOC_042969	DUSP1	5:172189904-172198281	OK	38.7706	55.6052	0.520256	1.41528	0.08935	0.683067	no	1.04891
XLOC_052293	XLOC_052293	HIATL1	9:97136832-97223202	OK	22.0592	31.6638	0.521452	1.46728	0.08875	0.683067	no	1.05183
XLOC_034935	XLOC_034935	ARL6IP5	3:69134089-69155239	OK	16.5468	23.7513	0.521456	1.4643	0.0872	0.683067	no	1.05948
XLOC_007081	XLOC_007081	DLG5	10:79550548-79686348	OK	18.9548	27.2159	0.521887	1.45456	0.0904	0.683067	no	1.04383
XLOC_016217	XLOC_016217	TMED10	14:75598170-75643349	OK	67.3742	96.781	0.522528	1.44932	0.09145	0.683067	no	1.03882
XLOC_011587	XLOC_011587	TDG	12:104359592-104382656	OK	12.3218	17.7278	0.524804	1.47607	0.09075	0.683067	no	1.04215
XLOC_024136	XLOC_024136	JUNB	19:12902309-12904125	OK	114.712	165.065	0.525012	1.49026	0.088	0.683067	no	1.05552
XLOC_023520	XLOC_023520	ABHD3	18:19230857-19284766	OK	14.9673	21.5384	0.5251	1.42921	0.0901	0.683067	no	1.04528
XLOC_027987	XLOC_027987	ITGAV	2:187454559-187545628	OK	13.0942	18.8451	0.525265	1.47191	0.08805	0.683067	no	1.05527
XLOC_053548	XLOC_053548	CORO2A	9:100883256-100954956	OK	2.792	4.02045	0.526058	1.42674	0.09275	0.683067	no	1.03269
XLOC_039271	XLOC_039271	SEL1L3	4:25723478-25864610	OK	15.3235	22.0729	0.526534	1.45382	0.0937	0.683067	no	1.02826
XLOC_016319	XLOC_016319	ATXN3	14:92524895-92572965	OK	4.10892	5.92106	0.527097	1.44911	0.0896	0.683067	no	1.04769
XLOC_002462	XLOC_002462	BROX	1:222885905-222908451	OK	18.4909	26.6628	0.52801	1.43512	0.0919	0.683067	no	1.03668
XLOC_051576	XLOC_051576	C8orf73	8:144648361-144654928	OK	16.2039	23.4136	0.531006	1.46344	0.0921	0.683067	no	1.03574
XLOC_008615	XLOC_008615	YAP1	11:101980562-102104265	OK	21.8658	31.6144	0.531905	1.47406	0.09155	0.683067	no	1.03834
XLOC_026686	XLOC_026686	VSNL1	2:17719802-17837706	OK	7.53241	10.9366	0.537975	1.41469	0.09195	0.683067	no	1.03645
XLOC_036949	XLOC_036949	B4GALT4	3:118930588-118959836	OK	5.44217	7.90448	0.538489	1.42205	0.09015	0.683067	no	1.04503
XLOC_049382	XLOC_049382	EPB49	8:21906469-21940356	OK	10.4999	15.2629	0.539646	1.45793	0.09185	0.683067	no	1.03692
XLOC_021210	XLOC_021210	PCTP	17:53828339-53854748	OK	9.78169	14.2238	0.540148	1.45665	0.0869	0.683067	no	1.06098
XLOC_006864	XLOC_006864	SGMS1	10:52065344-52386041	OK	7.53829	10.9722	0.541548	1.42826	0.09195	0.683067	no	1.03645
XLOC_052169	XLOC_052169	GCNT1	9:79056581-79122332	OK	2.26562	3.31319	0.548317	1.44292	0.09265	0.683067	no	1.03315
[truncated: 22,293 more rows]
