# Supplementary material for: PARP1 depletion induces RIG-I-dependent signaling in human cancer cells
Source: PLoS One. 2018 Mar 28;13(3):e0194611. doi: 10.1371/journal.pone.0194611 (PMC5874037; doi:10.1371/journal.pone.0194611)
Supplement: S2 Table — (XLSX) [file pone.0194611.s016.xlsx]

## Sheet: RGho_293T_vs_293T-EV_gene_exp
test_id	gene_id	gene	locus	293T status	293T-EV	293T	293T_log2(fold_change)	293T_test_stat	293T_p_value	293T_q_value	293T_significant	293T_neg_log10P_val
XLOC_005058	XLOC_005058	PARP1	1:226542883-226595801	OK	343.687	7.406	-5.53626	-12.8805	5e-05	0.0128907	yes	4.30103
XLOC_051434	XLOC_051434	FAM84B	8:127564682-127570711	OK	21.9085	5.44524	-2.00842	-4.78154	5e-05	0.0128907	yes	4.30103
XLOC_026115	XLOC_026115	PSG4	19:43691797-43752798	OK	12.7815	3.59287	-1.83085	-4.33349	5e-05	0.0128907	yes	4.30103
XLOC_048000	XLOC_048000	MACC1	7:20030844-20261328	OK	0.0166407	0.218457	3.71456	3.32756	5e-05	0.0128907	yes	4.30103
XLOC_034139	XLOC_034139	BHLHE40	3:5021096-5026866	OK	6.47232	19.9012	1.6205	3.47011	5e-05	0.0128907	yes	4.30103
XLOC_002372	XLOC_002372	ATF3	1:212738696-212794117	OK	8.92983	29.8079	1.73899	3.50483	5e-05	0.0128907	yes	4.30103
XLOC_039565	XLOC_039565	SCD5	4:83550689-83720010	OK	4.50136	13.6152	1.59679	3.59097	5e-05	0.0128907	yes	4.30103
XLOC_010518	XLOC_010518	KCNA1	12:5019072-5027422	OK	0.096937	0.504171	2.37879	3.60698	5e-05	0.0128907	yes	4.30103
XLOC_005357	XLOC_005357	CELF2	10:11047258-11378674	OK	0.89416	3.02747	1.75951	3.65381	5e-05	0.0128907	yes	4.30103
XLOC_050550	XLOC_050550	CLU	8:27454433-27534286	OK	2.67335	14.0144	2.39019	3.66132	5e-05	0.0128907	yes	4.30103
XLOC_007988	XLOC_007988	MDK	11:46402617-46405375	OK	43.9362	127.268	1.53438	3.69682	5e-05	0.0128907	yes	4.30103
XLOC_006165	XLOC_006165	GSTO2	10:106028630-106059176	OK	2.78176	11.2458	2.01532	3.70248	5e-05	0.0128907	yes	4.30103
XLOC_055807	XLOC_055807	CHRDL1	X:109917083-110039405	OK	0.663886	2.55714	1.94552	3.72341	5e-05	0.0128907	yes	4.30103
XLOC_032073	XLOC_032073	EEF1A2	20:62119365-62130611	OK	31.6886	91.5754	1.531	3.78363	5e-05	0.0128907	yes	4.30103
XLOC_014660	XLOC_014660	DHRS2	14:24105572-24114848	OK	2.01328	8.76444	2.12211	3.92615	5e-05	0.0128907	yes	4.30103
XLOC_045267	XLOC_045267	HLA-DPA1	6:33032345-33057473	OK	1.79566	8.91852	2.31229	3.96225	5e-05	0.0128907	yes	4.30103
XLOC_004747	XLOC_004747	FAM129A	1:184760165-184943682	OK	0.234107	1.11343	2.24977	3.97892	5e-05	0.0128907	yes	4.30103
XLOC_009612	XLOC_009612	UBE2L6	11:57319127-57335803	OK	2.41746	10.1945	2.07623	4.01725	5e-05	0.0128907	yes	4.30103
XLOC_018679	XLOC_018679	QPRT	16:29690186-29710048	OK	12.4934	43.3464	1.79475	4.02863	5e-05	0.0128907	yes	4.30103
XLOC_042885	XLOC_042885	SPARC	5:151037526-151066547	OK	5.71926	22.403	1.96979	4.03574	5e-05	0.0128907	yes	4.30103
XLOC_007673	XLOC_007673	CCKBR	11:6280965-6293356	OK	0.739807	4.06458	2.45789	4.04143	5e-05	0.0128907	yes	4.30103
XLOC_047809	XLOC_047809	INSIG1	7:155089485-155101945	OK	72.0575	230.624	1.67832	4.06863	5e-05	0.0128907	yes	4.30103
XLOC_041732	XLOC_041732	SEPP1	5:42756919-42812024	OK	4.25409	15.1538	1.83275	4.13923	5e-05	0.0128907	yes	4.30103
XLOC_054041	XLOC_054041	SHROOM2	X:9754495-9917549	OK	0.144226	0.934852	2.69641	4.14954	5e-05	0.0128907	yes	4.30103
XLOC_014337	XLOC_014337	DCT	13:95089603-95141680	OK	0.116836	0.88012	2.91322	4.15341	5e-05	0.0128907	yes	4.30103
XLOC_018835	XLOC_018835	MMP2	16:55513080-55540586	OK	0.553528	2.77067	2.32351	4.15409	5e-05	0.0128907	yes	4.30103
XLOC_051394	XLOC_051394	ENPP2	8:120569318-120651106	OK	0.264449	1.6675	2.65663	4.20216	5e-05	0.0128907	yes	4.30103
XLOC_042845	XLOC_042845	JAKMIP2	5:146939556-147162314	OK	0.329376	1.96014	2.57315	4.21352	5e-05	0.0128907	yes	4.30103
XLOC_020187	XLOC_020187	CDYL2	16:80634613-80838330	OK	0.283453	2.12022	2.90303	4.27577	5e-05	0.0128907	yes	4.30103
XLOC_035853	XLOC_035853	OSTN	3:190916981-190983407	OK	0.530318	3.08658	2.54108	4.3908	5e-05	0.0128907	yes	4.30103
XLOC_049004	XLOC_049004	FAM131B	7:143013066-143059840	OK	0.39383	2.43697	2.62944	4.42602	5e-05	0.0128907	yes	4.30103
XLOC_004424	XLOC_004424	CRABP2	1:156669397-156675608	OK	4.76764	24.6965	2.37296	4.52595	5e-05	0.0128907	yes	4.30103
XLOC_025275	XLOC_025275	LPPR3	19:812391-824301	OK	1.72638	10.2573	2.57083	4.57406	5e-05	0.0128907	yes	4.30103
XLOC_056170	XLOC_056170	FGF13	X:137713733-138287185	OK	0.202901	2.39034	3.55837	4.60475	5e-05	0.0128907	yes	4.30103
XLOC_045266	XLOC_045266	HLA-DOA	6:32971958-32977389	OK	2.14512	9.58538	2.15978	4.68509	5e-05	0.0128907	yes	4.30103
XLOC_056058	XLOC_056058	IGSF1	X:130407479-130423403	OK	0.173032	2.16754	3.64695	4.75687	5e-05	0.0128907	yes	4.30103
XLOC_012368	XLOC_012368	KRT8	12:53290970-53298868	OK	4.97417	21.5424	2.11465	4.77999	5e-05	0.0128907	yes	4.30103
XLOC_052158	XLOC_052158	ANXA1	9:75766780-75785307	OK	0.50433	3.80388	2.91503	4.82616	5e-05	0.0128907	yes	4.30103
XLOC_010134	XLOC_010134	PDGFD	11:103775480-104035198	OK	0.0751288	1.133	3.91463	4.83648	5e-05	0.0128907	yes	4.30103
XLOC_032166	XLOC_032166	CHODL	21:19617018-19639687	OK	0.534685	3.87138	2.85609	4.88786	5e-05	0.0128907	yes	4.30103
XLOC_045562	XLOC_045562	COL12A1	6:75794041-75915969	OK	0.0832734	0.729584	3.13115	5.07735	5e-05	0.0128907	yes	4.30103
XLOC_037961	XLOC_037961	KIAA1239	4:37245552-37451087	OK	0.197425	1.66374	3.07505	5.15231	5e-05	0.0128907	yes	4.30103
XLOC_005741	XLOC_005741	DDIT4	10:74033676-74035797	OK	23.367	125.93	2.43007	5.24556	5e-05	0.0128907	yes	4.30103
XLOC_047715	XLOC_047715	RNY3	7:148680846-148680948	OK	6564.1	55880.9	3.08968	5.87246	5e-05	0.0128907	yes	4.30103
XLOC_050003	XLOC_050003	MAL2	8:120220609-120257933	OK	0.234427	4.03755	4.10627	6.04955	5e-05	0.0128907	yes	4.30103
XLOC_007848	XLOC_007848	NELL1	11:20691116-21597232	OK	0.226237	3.44242	3.92752	6.33225	5e-05	0.0128907	yes	4.30103
XLOC_020613	XLOC_020613	SNORD3A	17:19091328-19091545	OK	144.4	29669.2	7.68275	16.4275	5e-05	0.0128907	yes	4.30103
XLOC_007333	XLOC_007333	SORCS1	10:108333420-108924466	OK	0.456723	1.92464	2.0752	3.56969	0.0001	0.0245339	yes	4
XLOC_041620	XLOC_041620	ADAMTS12	5:33523660-33892218	OK	0.0529681	0.834614	3.97791	4.51242	0.0001	0.0245339	yes	4
XLOC_012422	XLOC_012422	PPP1R1A	12:54973023-54982443	OK	2.11554	8.75939	2.0498	3.36424	0.00015	0.0340545	yes	3.82391
XLOC_052389	XLOC_052389	ZNF462	9:109622385-109776587	OK	0.913058	2.90629	1.6704	3.42047	0.00015	0.0340545	yes	3.82391
XLOC_049041	XLOC_049041	RNY1	7:148684227-148684340	OK	4679.93	17090.5	1.86863	3.81315	0.00015	0.0340545	yes	3.82391
XLOC_026803	XLOC_026803	LBH	2:30454396-30482899	OK	1.35536	5.49703	2.01998	3.93468	0.00015	0.0340545	yes	3.82391
XLOC_024745	XLOC_024745	APOE	19:45409038-45412650	OK	6.73028	31.7305	2.23713	4.55299	0.00015	0.0340545	yes	3.82391
XLOC_010117	XLOC_010117	PGR	11:100900354-101000544	OK	0.0134967	0.455829	5.07781	5.76552	0.00015	0.0340545	yes	3.82391
XLOC_011275	XLOC_011275	SLC16A7	12:59989760-60183577	OK	0.406152	1.73512	2.09495	3.22848	0.0002	0.0422528	yes	3.69897
XLOC_008452	XLOC_008452	PLEKHB1	11:73357222-73373916	OK	4.66649	13.8071	1.56501	3.32308	0.0002	0.0422528	yes	3.69897
XLOC_013224	XLOC_013224	RNU4-1,RNU4-2	12:120728405-120731040	OK	171.72	6844.78	5.31688	3.36055	0.0002	0.0422528	yes	3.69897
XLOC_049514	XLOC_049514	PLEKHA2	8:38758752-38831471	OK	1.08121	3.2873	1.60426	3.37405	0.0002	0.0422528	yes	3.69897
XLOC_026467	XLOC_026467	TNNT1	19:55644160-55660606	OK	10.0582	29.7362	1.56385	3.44315	0.0002	0.0422528	yes	3.69897
XLOC_025404	XLOC_025404	SEMA6B	19:4542532-4581701	OK	1.93051	7.02368	1.86325	3.50528	0.0002	0.0422528	yes	3.69897
XLOC_007369	XLOC_007369	GFRA1	10:117816435-118033126	OK	0.734839	2.38827	1.70047	3.70164	0.0002	0.0422528	yes	3.69897
XLOC_050708	XLOC_050708	SNAI2	8:49830235-49833999	OK	11.9515	3.87845	-1.62364	-3.49343	0.00025	0.0458163	yes	3.60206
XLOC_017894	XLOC_017894	STRA6	15:74471806-74513893	OK	0.188234	0.995357	2.40269	2.98311	0.00025	0.0458163	yes	3.60206
XLOC_029551	XLOC_029551	ST6GAL2	2:107418055-107503563	OK	0.0678269	0.553659	3.02907	3.12525	0.00025	0.0458163	yes	3.60206
XLOC_026284	XLOC_026284	PLEKHA4	19:49340174-49371913	OK	1.02465	4.40479	2.10394	3.36009	0.00025	0.0458163	yes	3.60206
XLOC_045248	XLOC_045248	HLA-DRB1,HLA-DRB5	6:32485133-32557562	OK	1.78158	7.07164	1.98889	3.39775	0.00025	0.0458163	yes	3.60206
XLOC_022801	XLOC_022801	USH1G	17:72910721-72919351	OK	0.266234	1.26562	2.24908	3.42508	0.00025	0.0458163	yes	3.60206
XLOC_026895	XLOC_026895	EPCAM	2:47572299-47614167	OK	0.727862	3.26509	2.16539	3.63551	0.00025	0.0458163	yes	3.60206
XLOC_008263	XLOC_008263	EHBP1L1	11:65343508-65360116	OK	0.88519	3.18693	1.84811	3.76642	0.00025	0.0458163	yes	3.60206
XLOC_055071	XLOC_055071	PNMA3	X:152206070-152228827	OK	0.894519	0.0763676	-3.55008	-4.66333	0.0003	0.0527549	yes	3.52288
XLOC_045318	XLOC_045318	ETV7	6:36318885-36355577	OK	0.137711	0.621363	2.17379	2.85274	0.0003	0.0527549	yes	3.52288
XLOC_029939	XLOC_029939	DPP4	2:162848754-162931052	OK	0.435993	1.50948	1.79167	3.22418	0.0003	0.0527549	yes	3.52288
XLOC_025357	XLOC_025357	TLE2	19:2997633-3047633	OK	1.75763	5.92588	1.7534	3.30672	0.0003	0.0527549	yes	3.52288
XLOC_033761	XLOC_033761	GAL3ST1	22:30950623-30960876	OK	0.530548	3.47859	2.71295	3.77314	0.0003	0.0527549	yes	3.52288
XLOC_032546	XLOC_032546	ADAMTS5	21:28290230-28339439	OK	0.0668948	0.423154	2.66122	4.06257	0.0003	0.0527549	yes	3.52288
XLOC_018065	XLOC_018065	RPS17L	15:83205503-83209208	OK	16.1845	1.72073	-3.23352	-4.49628	0.00035	0.0591539	yes	3.45593
XLOC_005017	XLOC_005017	SUSD4	1:223394160-223537544	OK	1.919	6.78555	1.82211	2.96245	0.00035	0.0591539	yes	3.45593
XLOC_014688	XLOC_014688	NYNRIN	14:24867991-24888494	OK	1.43659	3.9815	1.47066	3.31031	0.00035	0.0591539	yes	3.45593
XLOC_013155	XLOC_013155	RASAL1	12:113535858-113574044	OK	0.231368	1.40433	2.60162	3.89032	0.00035	0.0591539	yes	3.45593
XLOC_002388	XLOC_002388	KCNK2	1:215178884-215410436	OK	0.0682354	0.822591	3.59158	4.38721	0.00035	0.0591539	yes	3.45593
XLOC_051577	XLOC_051577	NAPRT1	8:144656954-144660513	OK	9.00148	2.17823	-2.04701	-3.69467	0.0004	0.0643852	yes	3.39794
XLOC_049476	XLOC_049476	NRG1	8:31496819-32622945	OK	0.0141707	0.235819	4.05669	0.964003	0.0004	0.0643852	yes	3.39794
XLOC_046986	XLOC_046986	CCT6P1,SNORA22	7:65111923-65235797	OK	8.72282	481.59	5.78687	1.26252	0.0004	0.0643852	yes	3.39794
XLOC_025748	XLOC_025748	CPAMD8	19:17003761-17137625	OK	0.142401	1.29873	3.18907	2.58371	0.0004	0.0643852	yes	3.39794
XLOC_014666	XLOC_014666	PCK2	14:24563369-24573341	OK	4.43652	11.8601	1.41862	2.96	0.0004	0.0643852	yes	3.39794
XLOC_025358	XLOC_025358	AES	19:3052907-3062964	OK	26.3079	67.5194	1.35981	3.30962	0.0004	0.0643852	yes	3.39794
XLOC_001093	XLOC_001093	LPPR4	1:99729847-99775140	OK	0.59352	1.994	1.7483	3.35309	0.0004	0.0643852	yes	3.39794
XLOC_054044	XLOC_054044	CLCN4	X:10124984-10230914	OK	0.150841	0.753042	2.3197	3.35439	0.0004	0.0643852	yes	3.39794
XLOC_026074	XLOC_026074	TGFB1	19:41836811-41859831	OK	6.83598	18.5847	1.4429	3.16057	0.00045	0.0694919	yes	3.34679
XLOC_008394	XLOC_008394	CCND1	11:69455872-69469242	OK	2.6797	7.43447	1.47216	3.22025	0.00045	0.0694919	yes	3.34679
XLOC_012127	XLOC_012127	LMO3	12:16701100-16761024	OK	0.196903	1.03321	2.39158	3.60724	0.00045	0.0694919	yes	3.34679
XLOC_050530	XLOC_050530	STC1	8:23699433-23712320	OK	0.128505	0.875628	2.76849	4.01314	0.00045	0.0694919	yes	3.34679
XLOC_023845	XLOC_023845	PALM	19:708952-748331	OK	5.47382	14.3102	1.38643	3.10607	0.0005	0.0745637	yes	3.30103
XLOC_038304	XLOC_038304	ANXA3	4:79472089-79531605	OK	0.905302	3.12797	1.78875	3.20235	0.0005	0.0745637	yes	3.30103
XLOC_014982	XLOC_014982	SYT16	14:62279027-62579267	OK	0.350073	1.18811	1.76294	3.20512	0.0005	0.0745637	yes	3.30103
XLOC_025538	XLOC_025538	OLFM2	19:9964393-10047070	OK	0.903317	3.62457	2.00451	3.20897	0.0005	0.0745637	yes	3.30103
XLOC_016278	XLOC_016278	GALC	14:88399357-88460009	OK	1.07129	3.60493	1.75063	3.32324	0.0005	0.0745637	yes	3.30103
XLOC_005324	XLOC_005324	AKR1C1	10:5005453-5020159	OK	0.268279	1.72278	2.68294	3.68668	0.0005	0.0745637	yes	3.30103
XLOC_014000	XLOC_014000	GJB2	13:20761601-20767114	OK	0.602309	2.14358	1.83145	3.1174	0.00055	0.0804428	yes	3.25964
XLOC_025491	XLOC_025491	FBN3	19:8130286-8214380	OK	0.0433098	0.247115	2.51242	3.16698	0.00055	0.0804428	yes	3.25964
XLOC_006569	XLOC_006569	AKR1C2	10:5031964-5060207	OK	0.337332	1.70812	2.34017	3.27745	0.00055	0.0804428	yes	3.25964
XLOC_010249	XLOC_010249	SCN2B	11:118033518-118047337	OK	0.179007	0.912652	2.35005	3.60671	0.00055	0.0804428	yes	3.25964
XLOC_007624	XLOC_007624	LOC650368	11:3400747-3430771	OK	5.51117	0.891398	-2.62822	-2.6927	0.0006	0.0848986	yes	3.22185
XLOC_040904	XLOC_040904	MEGF10	5:126625860-126797264	OK	0.314824	0.975091	1.63099	3.06563	0.0006	0.0848986	yes	3.22185
XLOC_049479	XLOC_049479	SNORD13	8:33370992-33371096	OK	5924.39	22562.3	1.92917	3.51977	0.0006	0.0848986	yes	3.22185
XLOC_023699	XLOC_023699	MYO5B	18:47349155-47721553	OK	1.21462	2.99734	1.30317	2.95576	0.00065	0.0898832	yes	3.18709
XLOC_050662	XLOC_050662	PLAT	8:42032235-42065194	OK	4.0172	10.0101	1.31719	2.99339	0.00065	0.0898832	yes	3.18709
XLOC_023943	XLOC_023943	GIPC3	19:3585568-3593539	OK	1.0594	3.07794	1.53872	3.14468	0.00065	0.0898832	yes	3.18709
XLOC_053658	XLOC_053658	TNC	9:117782804-117880514	OK	0.363871	1.19858	1.71982	3.17262	0.00065	0.0898832	yes	3.18709
XLOC_019202	XLOC_019202	FOXF1	16:86543103-86549917	OK	9.52639	3.24554	-1.55347	-3.11702	0.0007	0.0950687	yes	3.1549
XLOC_026244	XLOC_026244	MEIS3	19:47906376-47922792	OK	3.77931	10.9448	1.53405	3.19148	0.0007	0.0950688	yes	3.1549
XLOC_054452	XLOC_054452	AR	X:66763859-66946356	OK	0.0473814	0.34869	2.87955	2.90971	0.00075	0.100072	no	3.12494
XLOC_055028	XLOC_055028	AFF2	X:147582138-148082193	OK	0.0561216	0.230309	2.03694	2.98567	0.00075	0.100072	no	3.12494
XLOC_018963	XLOC_018963	CDH1	16:68771194-68869444	OK	0.873666	2.54349	1.54166	3.14114	0.00075	0.100072	no	3.12494
XLOC_049775	XLOC_049775	STMN2	8:80523048-80578410	OK	1.39793	0.278775	-2.32612	-3.44561	0.0008	0.105358	no	3.09691
XLOC_032170	XLOC_032170	JAM2	21:27011588-27089856	OK	0.566174	2.16979	1.93824	2.92486	0.0008	0.105358	no	3.09691
XLOC_017418	XLOC_017418	MAGEL2	15:23888695-23892993	OK	0.449964	1.79523	1.99628	3.31838	0.0008	0.105358	no	3.09691
XLOC_049382	XLOC_049382	EPB49	8:21906469-21940356	OK	1.22043	3.63331	1.57389	2.84876	0.00085	0.109571	no	3.07058
XLOC_026317	XLOC_026317	RRAS	19:50138545-50143400	OK	1.51971	6.01301	1.98429	3.07775	0.00085	0.109571	no	3.07058
XLOC_042631	XLOC_042631	SPOCK1	5:136310986-136900030	OK	0.413384	1.60085	1.95329	3.51867	0.00085	0.109571	no	3.07058
XLOC_014478	XLOC_014478	FAM155A	13:107820878-108519460	OK	0.0489456	0.844039	4.10806	4.81806	0.00085	0.109571	no	3.07058
XLOC_009678	XLOC_009678	AHNAK	11:62201015-62314332	OK	1.3684	3.60689	1.39826	1.46208	0.0009	0.112674	no	3.04576
XLOC_011246	XLOC_011246	LRP1	12:57522276-57607142	OK	1.20241	2.81929	1.2294	2.88399	0.0009	0.112674	no	3.04576
XLOC_043701	XLOC_043701	CDKN1A	6:36644236-36655116	OK	5.49066	13.881	1.33806	2.92609	0.0009	0.112674	no	3.04576
XLOC_000323	XLOC_000323	ALPL	1:21835857-21904905	OK	1.22306	3.75699	1.61908	3.0642	0.0009	0.112674	no	3.04576
XLOC_017929	XLOC_017929	CSPG4	15:75966630-76005201	OK	0.726153	2.07701	1.51616	3.09984	0.0009	0.112674	no	3.04576
XLOC_011991	XLOC_011991	SLC2A3	12:8071823-8088892	OK	1.95473	5.58989	1.51585	3.20981	0.0009	0.112674	no	3.04576
XLOC_033893	XLOC_033893	KCNJ4	22:38822331-38851203	OK	0.561953	3.19808	2.50868	3.8719	0.0009	0.112674	no	3.04576
XLOC_054613	XLOC_054613	TCEAL3	X:102862833-102864855	OK	1.76416	5.14914	1.54535	2.89667	0.00095	0.117483	no	3.02228
XLOC_042596	XLOC_042596	FSTL4	5:132531237-133178995	OK	0.177088	1.00777	2.50863	2.60269	0.001	0.121203	no	3
XLOC_025455	XLOC_025455	C3	19:6677812-6720662	OK	0.121947	0.513526	2.07419	3.12307	0.001	0.121203	no	3
XLOC_032068	XLOC_032068	CHRNA4	20:61974664-61992695	OK	0.230464	0.998809	2.11567	3.38606	0.001	0.121203	no	3
XLOC_030481	XLOC_030481	DOCK10	2:225629806-225907330	OK	0.0240015	0.229611	3.258	3.88746	0.001	0.121203	no	3
XLOC_035549	XLOC_035549	MME	3:154797435-154901518	OK	1.10205	2.72519	1.30617	2.7818	0.00105	0.126257	no	2.97881
XLOC_033270	XLOC_033270	MGAT3	22:39853324-39888199	OK	2.18288	5.33139	1.28828	2.82982	0.00105	0.126257	no	2.97881
XLOC_016926	XLOC_016926	APH1B	15:63569748-63601325	OK	2.21721	5.57009	1.32895	2.87122	0.0011	0.126758	no	2.95861
XLOC_051510	XLOC_051510	NDRG1	8:134249413-134309547	OK	19.4123	43.3492	1.15903	2.90105	0.0011	0.126758	no	2.95861
XLOC_005326	XLOC_005326	AKR1C3	10:5136567-5149878	OK	0.401132	1.99214	2.31217	3.38994	0.0011	0.126758	no	2.95861
XLOC_009573	XLOC_009573	FOLH1	11:49168186-49230222	OK	0.170362	0.728559	2.09644	2.83183	0.00115	0.130542	no	2.9393
XLOC_029531	XLOC_029531	CREG2	2:101964815-102003965	OK	0.445264	1.69438	1.92802	2.89366	0.00115	0.130542	no	2.9393
XLOC_000932	XLOC_000932	LRRC7	1:70032837-70589171	OK	0.0136464	0.53929	5.30447	3.08113	0.00115	0.130542	no	2.9393
XLOC_053416	XLOC_053416	ROR2	9:94481242-94712554	OK	1.25485	3.50724	1.48282	2.85142	0.0012	0.133723	no	2.92082
XLOC_016041	XLOC_016041	DHRS7	14:60611495-60632211	OK	17.8733	42.357	1.24479	2.92641	0.0012	0.133723	no	2.92082
XLOC_051830	XLOC_051830	DMRTA1	9:22446757-22455732	OK	0.413158	1.70827	2.04777	2.95567	0.0012	0.133723	no	2.92082
XLOC_012437	XLOC_012437	PMEL	12:56347888-56360496	OK	0.531767	2.12648	1.9996	3.22536	0.0012	0.133723	no	2.92082
XLOC_040334	XLOC_040334	GHR	5:42423535-42721980	OK	0.855383	2.22993	1.38235	2.70613	0.00125	0.138786	no	2.90309
XLOC_010787	XLOC_010787	MGST1	12:16500075-16517344	OK	17.0085	40.1821	1.2403	2.81156	0.0013	0.142775	no	2.88606
XLOC_028946	XLOC_028946	SLC30A3	2:27476370-27485960	OK	1.60034	5.30678	1.72946	2.97794	0.0013	0.142775	no	2.88606
XLOC_018297	XLOC_018297	C16orf11	16:610421-615529	OK	0.299446	1.74047	2.53911	3.33676	0.0013	0.142775	no	2.88606
XLOC_009712	XLOC_009712	RCOR2	11:63678692-63684316	OK	1.93469	5.38233	1.47613	2.90442	0.00135	0.146156	no	2.86967
XLOC_028758	XLOC_028758	FAM110C	2:38813-46904	OK	0.403102	1.34248	1.73569	2.94715	0.00135	0.146156	no	2.86967
XLOC_007964	XLOC_007964	C11orf96	11:43963674-43966566	OK	3.08253	10.9571	1.82968	3.01703	0.00135	0.146156	no	2.86967
XLOC_009522	XLOC_009522	SYT13	11:45261852-45307884	OK	0.163002	0.654577	2.00567	3.10869	0.00135	0.146156	no	2.86967
XLOC_000909	XLOC_000909	GADD45A	1:68150859-68154021	OK	9.89491	23.5021	1.24803	2.69596	0.0014	0.149968	no	2.85387
XLOC_055718	XLOC_055718	BEX5	X:101408678-101410986	OK	7.96473	20.0971	1.33529	2.78981	0.0014	0.149968	no	2.85387
XLOC_054371	XLOC_054371	KLF8	X:56231480-56315417	OK	0.0499931	0.256301	2.35804	2.84553	0.00145	0.154237	no	2.83863
XLOC_025700	XLOC_025700	NOTCH3	19:15270217-15311792	OK	3.04271	7.34091	1.2706	2.91824	0.00145	0.154237	no	2.83863
XLOC_040243	XLOC_040243	FBXL7	5:15500304-15939900	OK	1.03148	0.19026	-2.43867	-3.18692	0.0015	0.155744	no	2.82391
XLOC_024895	XLOC_024895	FCGRT,RCN3	19:50010093-50046890	OK	5.8014	16.4732	1.50565	2.73363	0.0015	0.155744	no	2.82391
XLOC_004737	XLOC_004737	NMNAT2	1:183155005-183387634	OK	0.948596	2.57298	1.43957	2.80968	0.0015	0.155744	no	2.82391
XLOC_018961	XLOC_018961	CDH3	16:68670150-68732957	OK	0.227458	0.820386	1.8507	2.89191	0.0015	0.155744	no	2.82391
XLOC_042844	XLOC_042844	DPYSL3	5:146770370-146889619	OK	1.54262	4.15342	1.42892	2.91195	0.0015	0.155744	no	2.82391
XLOC_055808	XLOC_055808	CAPN6	X:110488326-110513774	OK	0.0426386	0.64513	3.91936	4.52841	0.0015	0.155744	no	2.82391
XLOC_049060	XLOC_049060	ZNF467	7:149461300-149470566	OK	1.16413	3.98753	1.77624	2.81208	0.00155	0.159304	no	2.80967
XLOC_015243	XLOC_015243	FLRT2	14:85996487-86094270	OK	0.0268397	0.216854	3.01428	3.37225	0.00155	0.159304	no	2.80967
XLOC_014390	XLOC_014390	NALCN	13:101706129-102068819	OK	0.0293773	0.284205	3.27416	3.82388	0.00155	0.159304	no	2.80967
XLOC_025380	XLOC_025380	MATK	19:3777966-3801810	OK	13.2413	29.733	1.16702	2.75026	0.0016	0.162793	no	2.79588
XLOC_021182	XLOC_021182	CACNA1G	17:48633567-48704750	OK	0.335755	1.02755	1.61372	2.75929	0.0016	0.162793	no	2.79588
XLOC_003882	XLOC_003882	DPYD	1:97543298-98386615	OK	0.255267	1.10387	2.11249	2.55773	0.00165	0.166765	no	2.78252
XLOC_041719	XLOC_041719	DAB2	5:39371779-39425335	OK	1.03178	2.6002	1.33348	2.70017	0.00165	0.166765	no	2.78252
XLOC_055676	XLOC_055676	POF1B	X:84532360-84634748	OK	0.0815474	0.405148	2.31274	3.16281	0.0017	0.170684	no	2.76955
XLOC_048935	XLOC_048935	PTN	7:136912087-137028546	OK	0.0845836	1.94621	4.52415	5.17512	0.0017	0.170684	no	2.76955
XLOC_021619	XLOC_021619	UTS2R	17:80328962-80335544	OK	1.60533	4.87453	1.6024	2.44625	0.00175	0.171185	no	2.75696
XLOC_033345	XLOC_033345	FBLN1	22:45898718-45997014	OK	8.44478	19.5482	1.2109	2.77829	0.00175	0.171185	no	2.75696
XLOC_021694	XLOC_021694	RILP,SCARF1	17:1537151-1553392	OK	3.33844	9.68043	1.5359	2.8192	0.00175	0.171185	no	2.75696
XLOC_027747	XLOC_027747	CYBRD1	2:172378865-172414643	OK	1.01047	2.87379	1.50792	3.00916	0.00175	0.171185	no	2.75696
XLOC_011700	XLOC_011700	DTX1	12:113495661-113535833	OK	0.123014	0.698895	2.50625	3.21648	0.00175	0.171185	no	2.75696
XLOC_054566	XLOC_054566	TMEM35	X:100333835-100351356	OK	0.0923752	1.18974	3.68699	4.25749	0.00175	0.171185	no	2.75696
XLOC_002757	XLOC_002757	LOC100130417	1:845658-860057	OK	27.4456	11.5373	-1.25027	-2.73061	0.0018	0.17384	no	2.74473
XLOC_016796	XLOC_016796	SQRDL	15:45924168-45983479	OK	0.329267	1.25907	1.93503	2.83105	0.0018	0.17384	no	2.74473
XLOC_011144	XLOC_011144	IGFBP6	12:53491435-53496128	OK	0.672336	3.2657	2.28014	3.14391	0.0018	0.17384	no	2.74473
XLOC_044249	XLOC_044249	FAM26E	6:116817645-116880031	OK	0.169505	0.825811	2.28449	3.3051	0.0018	0.17384	no	2.74473
XLOC_038422	XLOC_038422	NPNT	4:106815637-106892828	OK	0.96555	2.60124	1.42977	2.6973	0.00185	0.175329	no	2.73283
XLOC_052480	XLOC_052480	GSN	9:124030379-124095120	OK	5.4344	13.3515	1.29681	2.77592	0.00185	0.175329	no	2.73283
XLOC_022838	XLOC_022838	TRIM47	17:73870242-73874667	OK	2.369	7.32333	1.62822	2.80577	0.00185	0.175329	no	2.73283
XLOC_016736	XLOC_016736	CHAC1	15:41245635-41248717	OK	1.67549	5.34933	1.67478	2.92226	0.00185	0.175329	no	2.73283
XLOC_053761	XLOC_053761	SH2D3C	9:130500595-130541048	OK	0.14744	0.77436	2.39288	2.94133	0.00185	0.175329	no	2.73283
XLOC_008058	XLOC_008058	SERPING1	11:57365026-57382326	OK	0.123072	0.793331	2.68842	3.36351	0.00185	0.175329	no	2.73283
XLOC_010672	XLOC_010672	LOC642846	12:9436252-9466684	OK	18.4542	8.39487	-1.13637	-2.73505	0.0019	0.178953	no	2.72125
XLOC_022987	XLOC_022987	NOTUM	17:79906273-79919180	OK	0.675886	2.89508	2.09875	2.96154	0.0019	0.178953	no	2.72125
XLOC_032873	XLOC_032873	GP1BB,SEPT5	22:19701986-19712297	OK	6.42502	15.3294	1.25453	2.33568	0.00195	0.180863	no	2.70997
XLOC_015324	XLOC_015324	LOC100507043	14:96343108-96391908	OK	0.214461	0.788329	1.87808	2.77748	0.00195	0.180863	no	2.70997
XLOC_024472	XLOC_024472	FXYD5	19:35645624-35660788	OK	8.98057	22.0606	1.29659	2.8065	0.00195	0.180863	no	2.70997
XLOC_000007	XLOC_000007	LOC100652939	1:557142-566771	OK	100.138	46.7534	-1.09884	-2.69894	0.002	0.184376	no	2.69897
XLOC_050533	XLOC_050533	NEFL	8:24808467-24814131	OK	25.3639	56.108	1.14543	2.71726	0.002	0.184376	no	2.69897
XLOC_022045	XLOC_022045	ALDOC	17:26900132-26903951	OK	5.95247	14.2939	1.26384	2.77382	0.00205	0.188414	no	2.68825
XLOC_051541	XLOC_051541	GPR20	8:142362194-142377376	OK	0.048531	0.355509	2.87291	2.36908	0.0021	0.19185	no	2.67778
XLOC_016706	XLOC_016706	THBS1	15:39872620-39889668	OK	0.116956	0.444412	1.92593	2.96748	0.0021	0.19185	no	2.67778
XLOC_026273	XLOC_026273	CA11	19:49141271-49185502	OK	4.62518	10.8988	1.23659	2.67077	0.00215	0.193513	no	2.66756
XLOC_049428	XLOC_049428	BNIP3L	8:26240522-26270644	OK	9.90549	21.9347	1.14692	2.7787	0.00215	0.193513	no	2.66756
XLOC_043156	XLOC_043156	TRIM7	5:180619134-180632294	OK	1.96824	6.77723	1.78379	2.78788	0.00215	0.193513	no	2.66756
XLOC_003030	XLOC_003030	PADI2	1:17393229-17445948	OK	0.476215	1.4353	1.59167	2.82701	0.00215	0.193513	no	2.66756
XLOC_015568	XLOC_015568	ASPG	14:104552020-104583232	OK	0.138871	1.28413	3.20897	3.60455	0.00215	0.193513	no	2.66756
XLOC_021424	XLOC_021424	RAB37	17:72667255-72743477	OK	0.0668718	0.410719	2.61868	2.61748	0.0022	0.196271	no	2.65758
XLOC_026837	XLOC_026837	QPCT	2:37571752-37600465	OK	4.98463	11.6705	1.22731	2.67404	0.0022	0.196271	no	2.65758
XLOC_050023	XLOC_050023	COL14A1	8:121137288-121384273	OK	0.881184	2.16141	1.29446	2.68145	0.0022	0.196271	no	2.65758
XLOC_016476	XLOC_016476	AHNAK2	14:105403362-105444694	OK	0.472588	1.09561	1.21308	2.69401	0.00225	0.198981	no	2.64782
XLOC_029942	XLOC_029942	IFIH1	2:163122371-163175423	OK	0.516917	1.47661	1.51428	2.81469	0.00225	0.198981	no	2.64782
XLOC_008087	XLOC_008087	DTX4	11:58939647-58980494	OK	0.0456559	0.277902	2.6057	3.05485	0.00225	0.198981	no	2.64782
XLOC_012029	XLOC_012029	DDX12P	12:9570286-9600803	OK	26.2988	12.2564	-1.10146	-2.62547	0.0023	0.201065	no	2.63827
XLOC_019561	XLOC_019561	LITAF	16:11641577-11681322	OK	7.44949	16.964	1.18727	2.72874	0.0023	0.201065	no	2.63827
XLOC_053050	XLOC_053050	CNTFR	9:34551429-34590138	OK	0.955518	3.3786	1.82207	2.95259	0.0023	0.201065	no	2.63827
XLOC_040250	XLOC_040250	BASP1	5:17217749-17276943	OK	6.06388	14.6474	1.27233	2.75178	0.00235	0.204262	no	2.62893
XLOC_033235	XLOC_033235	MAFF	22:38597938-38612518	OK	0.481616	1.83314	1.92836	2.88191	0.00235	0.204262	no	2.62893
XLOC_015325	XLOC_015325	C14orf132	14:96505661-96560138	OK	2.71075	6.02392	1.15201	2.70886	0.00245	0.211144	no	2.61083
XLOC_028987	XLOC_028987	GALNT14	2:31133332-31361571	OK	1.12824	3.11401	1.4647	2.72985	0.00245	0.211144	no	2.61083
XLOC_054552	XLOC_054552	KLHL4	X:86772714-86925050	OK	0.0573174	0.290848	2.34322	2.92046	0.00245	0.211144	no	2.61083
XLOC_024191	XLOC_024191	CD97	19:14491955-14519537	OK	1.85092	4.48381	1.27648	2.58817	0.0025	0.214239	no	2.60206
XLOC_029855	XLOC_029855	RPRM	2:154333851-154337646	OK	3.41534	10.0493	1.55699	2.7711	0.0025	0.214239	no	2.60206
XLOC_049392	XLOC_049392	SORBS3	8:22409250-22433010	OK	5.39067	12.6995	1.23623	2.68005	0.00255	0.21791	no	2.59346
XLOC_036706	XLOC_036706	LSAMP	3:115521209-116164385	OK	0.172044	0.501568	1.54367	2.74826	0.0026	0.220326	no	2.58503
XLOC_030337	XLOC_030337	ERBB4	2:212240441-213404245	OK	0.572375	1.49973	1.38967	2.75177	0.0026	0.220326	no	2.58503
XLOC_000313	XLOC_000313	CDA	1:20915443-20945401	OK	0.275643	2.24185	3.02382	3.31108	0.00265	0.22394	no	2.57675
XLOC_029767	XLOC_029767	TMEM163	2:135213329-135493137	OK	1.09899	3.52134	1.67994	2.8454	0.0027	0.226279	no	2.56864
XLOC_024852	XLOC_024852	SULT2B1	19:49046873-49102686	OK	0.737671	3.27275	2.14945	2.92203	0.0027	0.226279	no	2.56864
XLOC_005200	XLOC_005200	LOC339535	1:238639994-238649318	OK	0.12057	1.18248	3.29388	3.29741	0.0027	0.226279	no	2.56864
XLOC_003556	XLOC_003556	DAB1	1:57460449-58716211	OK	0.20724	0.697986	1.75189	2.676	0.00275	0.229207	no	2.56067
XLOC_018576	XLOC_018576	SYT17	16:19169207-19279652	OK	0.745982	2.57855	1.78935	2.82824	0.00275	0.229207	no	2.56067
XLOC_018412	XLOC_018412	IL32	16:3115312-3119668	OK	0.0893603	0.64234	2.84563	1.54883	0.0028	0.230844	no	2.55284
XLOC_043058	XLOC_043058	F12	5:176829135-176836726	OK	4.00861	9.62759	1.26407	2.59699	0.0028	0.230844	no	2.55284
XLOC_035440	XLOC_035440	CLSTN2	3:139654026-140294170	OK	0.262025	0.90536	1.78879	2.82048	0.0028	0.230844	no	2.55284
XLOC_021337	XLOC_021337	RGS9	17:63133455-63223821	OK	0.188937	0.927844	2.29597	2.43036	0.00285	0.233072	no	2.54516
XLOC_034305	XLOC_034305	HRH1	3:11178778-11305287	OK	0.044655	0.216446	2.27712	2.57365	0.00285	0.233072	no	2.54516
XLOC_010444	XLOC_010444	ADAMTS8	11:130274817-130298539	OK	0.309978	1.08911	1.81291	2.8723	0.00285	0.233072	no	2.54516
XLOC_034008	XLOC_034008	SCUBE1	22:43598878-43739394	OK	0.387063	1.12239	1.53594	2.5397	0.00295	0.234321	no	2.53018
XLOC_016340	XLOC_016340	IFI27L2	14:94594115-94595957	OK	27.3821	69.765	1.34927	2.56103	0.0029	0.234321	no	2.5376
XLOC_009707	XLOC_009707	PLA2G16	11:63341933-63382003	OK	6.46933	15.3042	1.24224	2.59999	0.00295	0.234321	no	2.53018
XLOC_014975	XLOC_014975	PRKCH	14:61769738-62017698	OK	2.55962	5.82058	1.18523	2.63735	0.0029	0.234321	no	2.5376
XLOC_050543	XLOC_050543	PNMA2	8:26362195-26371483	OK	4.42336	9.66279	1.1273	2.67473	0.00295	0.234321	no	2.53018
XLOC_025693	XLOC_025693	EMR2	19:14843162-14889353	OK	0.0411892	0.20117	2.28808	2.70297	0.00295	0.234321	no	2.53018
XLOC_048218	XLOC_048218	IGFBP3	7:45951843-45960871	OK	0.279227	1.09811	1.97551	2.84745	0.00295	0.234321	no	2.53018
XLOC_023859	XLOC_023859	KISS1R	19:917341-921015	OK	0.459729	3.62678	2.97984	3.6777	0.00295	0.234321	no	2.53018
XLOC_020261	XLOC_020261	CYBA	16:88709696-88717457	OK	77.8851	171.09	1.13534	2.70603	0.003	0.237672	no	2.52288
XLOC_004698	XLOC_004698	SEC16B	1:177897991-177953457	OK	0.0399649	0.201288	2.33246	2.61895	0.0031	0.244322	no	2.50864
XLOC_053035	XLOC_053035	AQP3	9:33441157-33447590	OK	1.4378	4.28675	1.57602	2.81204	0.0031	0.244322	no	2.50864
XLOC_033301	XLOC_033301	CSDC2	22:41957013-41972670	OK	0.561943	1.9898	1.82413	2.93952	0.00315	0.246348	no	2.50169
XLOC_026202	XLOC_026202	NOVA2	19:46442764-46476792	OK	0.271003	1.56594	2.53065	3.28596	0.00315	0.246348	no	2.50169
XLOC_022901	XLOC_022901	TIMP2	17:76848938-76921472	OK	5.74605	12.6534	1.13888	2.60595	0.0032	0.247711	no	2.49485
XLOC_011102	XLOC_011102	ACVRL1	12:52301201-52317145	OK	0.0999785	0.435754	2.12382	2.70899	0.0032	0.247711	no	2.49485
XLOC_049365	XLOC_049365	NAT2	8:18248754-18258913	OK	0.267289	1.26166	2.23885	2.95207	0.0032	0.247711	no	2.49485
XLOC_045671	XLOC_045671	HTR1B	6:78168915-78174108	OK	0.0261374	0.548073	4.39018	3.23791	0.0032	0.247711	no	2.49485
XLOC_032453	XLOC_032453	COL6A2	21:47518032-47552763	OK	9.90618	20.5665	1.05389	2.51913	0.00325	0.250308	no	2.48812
XLOC_049899	XLOC_049899	PGCP	8:97657482-98170438	OK	0.589621	1.79636	1.60722	2.5634	0.00325	0.250308	no	2.48812
XLOC_038220	XLOC_038220	PARM1	4:75858284-76047225	OK	1.82354	4.2395	1.21715	2.5998	0.0033	0.252878	no	2.48149
XLOC_026641	XLOC_026641	ID2	2:8822112-8824583	OK	153.487	321.544	1.0669	2.64208	0.0033	0.252878	no	2.48149
XLOC_054677	XLOC_054677	HTR2C	X:113818550-114144624	OK	0.0800084	0.361564	2.17603	2.71452	0.00335	0.256065	no	2.47496
XLOC_053081	XLOC_053081	RMRP	9:35657747-35658015	OK	24757.5	66886.2	1.43384	2.75586	0.0034	0.259235	no	2.46852
XLOC_049373	XLOC_049373	LPL	8:19796581-19824770	OK	0.886508	2.27969	1.36263	2.64218	0.0035	0.265529	no	2.45593
XLOC_002973	XLOC_002973	FAM131C	1:16384263-16400127	OK	1.16823	3.23605	1.4699	2.47773	0.00365	0.274852	no	2.43771
XLOC_028570	XLOC_028570	C2orf72	2:231902280-231914508	OK	1.73213	4.24488	1.29318	2.54614	0.00365	0.274852	no	2.43771
XLOC_054938	XLOC_054938	ARHGAP36	X:130192215-130223857	OK	0.0989305	0.481709	2.28367	2.85536	0.00365	0.274852	no	2.43771
XLOC_004990	XLOC_004990	ESRRG	1:216676587-217311097	OK	0.16846	0.534852	1.66674	2.59243	0.0037	0.277245	no	2.4318
XLOC_012416	XLOC_012416	ITGA5	12:54789044-54813050	OK	3.99654	8.6971	1.12178	2.60795	0.00375	0.279614	no	2.42597
XLOC_010151	XLOC_010151	GUCY1A2	11:106551352-106889250	OK	0.40329	1.39664	1.79208	2.5187	0.00385	0.284975	no	2.41454
XLOC_054639	XLOC_054639	MUM1L1	X:105412182-105452949	OK	2.24127	4.97149	1.14936	2.54594	0.00385	0.284975	no	2.41454
XLOC_028924	XLOC_028924	POMC	2:25383721-25391559	OK	0.880975	3.26223	1.88868	2.69645	0.00385	0.284975	no	2.41454
XLOC_054183	XLOC_054183	MAOA	X:43463452-43606069	OK	1.09973	2.63284	1.25947	2.49648	0.0039	0.286584	no	2.40894
XLOC_055384	XLOC_055384	MAOB	X:43625856-43741721	OK	0.219721	0.763808	1.79754	2.6502	0.0039	0.286584	no	2.40894
XLOC_026372	XLOC_026372	KLK8	19:51499263-51504958	OK	0.419068	4.05221	3.27345	3.75432	0.0039	0.286584	no	2.40894
XLOC_029963	XLOC_029963	SCN9A	2:167051694-167232497	OK	0.938514	2.33804	1.31685	2.55239	0.00395	0.28817	no	2.4034
XLOC_004832	XLOC_004832	CSRP1	1:201452657-201482198	OK	0.284448	1.10655	1.95983	2.56459	0.00395	0.28817	no	2.4034
XLOC_017239	XLOC_017239	ACAN	15:89346669-89418585	OK	0.0578321	0.208241	1.84831	2.61503	0.00395	0.28817	no	2.4034
XLOC_024036	XLOC_024036	CERS4	19:8274216-8327305	OK	3.97981	9.70522	1.28606	2.59527	0.004	0.289733	no	2.39794
XLOC_011729	XLOC_011729	HSPB8	12:119616533-119651539	OK	0.328058	1.59514	2.28166	2.8476	0.004	0.289733	no	2.39794
XLOC_002519	XLOC_002519	C1orf95	1:226736455-226796928	OK	0.733218	2.04421	1.47923	2.48968	0.0041	0.295569	no	2.38722
XLOC_050609	XLOC_050609	RNF122	8:33405272-33424682	OK	2.76288	7.06209	1.35392	2.64357	0.0041	0.295569	no	2.38722
XLOC_032338	XLOC_032338	BACE2	21:42539727-42654454	OK	5.48438	12.8495	1.22832	2.5042	0.00415	0.297062	no	2.38195
XLOC_030888	XLOC_030888	TRIB3	20:361307-378238	OK	9.33716	20.2324	1.11561	2.52206	0.00415	0.297062	no	2.38195
XLOC_023751	XLOC_023751	CCBE1	18:57098170-57364922	OK	0.217491	0.644272	1.56671	2.56267	0.00415	0.297062	no	2.38195
XLOC_050735	XLOC_050735	SDR16C5	8:57212569-57233241	OK	0.029075	0.289956	3.31798	2.29604	0.0042	0.297838	no	2.37675
XLOC_027481	XLOC_027481	GYPC	2:127413683-127454246	OK	4.84837	11.2844	1.21876	2.45302	0.0042	0.297838	no	2.37675
XLOC_055055	XLOC_055055	GABRQ	X:151806312-151826291	OK	0.385701	1.38354	1.84281	2.53903	0.0042	0.297838	no	2.37675
XLOC_022135	XLOC_022135	UNC45B	17:33474835-33516364	OK	501.039	1049.58	1.06682	2.54802	0.0042	0.297838	no	2.37675
XLOC_008244	XLOC_008244	SPDYC	11:64937687-64941036	OK	2.55105	7.34545	1.52576	2.57407	0.00425	0.299985	no	2.37161
XLOC_018408	XLOC_018408	TNFRSF12A	16:3070312-3072384	OK	6.68792	16.4881	1.30179	2.57975	0.0044	0.308426	no	2.35655
XLOC_033865	XLOC_033865	MFNG	22:37865100-37882478	OK	0.114592	0.812837	2.82645	3.13857	0.00445	0.3105	no	2.35164
XLOC_031344	XLOC_031344	DOK5	20:53092265-53267710	OK	0.0951762	0.827222	3.1196	3.41084	0.00445	0.3105	no	2.35164
XLOC_054668	XLOC_054668	PAK3	X:110187512-110470538	OK	1.56986	3.39829	1.11418	2.37384	0.0045	0.311843	no	2.34679
XLOC_055078	XLOC_055078	ATP2B3	X:152783153-152849893	OK	0.101903	0.539882	2.40545	2.80686	0.0045	0.311843	no	2.34679
XLOC_056273	XLOC_056273	PLXNB3	X:153029650-153051187	OK	2.56507	1.02982	-1.3166	-2.5269	0.00455	0.314591	no	2.34199
XLOC_024432	XLOC_024432	TDRD12	19:33210678-33320481	OK	0.221804	0.669215	1.59318	2.30727	0.0046	0.317327	no	2.33724
XLOC_009695	XLOC_009695	WDR74	11:62600380-62609443	OK	40.0778	640.483	3.99829	2.05068	0.0048	0.327412	no	2.31876
XLOC_027030	XLOC_027030	DYSF	2:71680752-71913893	OK	0.116979	0.355957	1.60546	2.31218	0.0048	0.327412	no	2.31876
XLOC_023717	XLOC_023717	CCDC68	18:52568623-52626739	OK	0.163702	0.534302	1.70658	2.57243	0.0048	0.327412	no	2.31876
XLOC_054695	XLOC_054695	DOCK11	X:117629796-117820178	OK	6.44683	12.8011	0.989605	2.41501	0.00485	0.329345	no	2.31426
XLOC_032061	XLOC_032061	BHLHE23	20:61635250-61638387	OK	0.112246	0.72379	2.68891	2.35655	0.0049	0.329796	no	2.3098
XLOC_025787	XLOC_025787	CRLF1	19:18703703-18717660	OK	1.42099	4.11656	1.53454	2.53248	0.0049	0.329796	no	2.3098
XLOC_034286	XLOC_034286	IL17RC	3:9958757-9975305	OK	1.80107	4.75305	1.39999	2.56962	0.0049	0.329796	no	2.3098
XLOC_028813	XLOC_028813	CYS1	2:10196925-10220538	OK	0.218907	1.06818	2.28677	3.12459	0.0049	0.329796	no	2.3098
XLOC_007783	XLOC_007783	SPON1	11:13983913-14289656	OK	2.51312	5.42591	1.11038	2.46343	0.00495	0.330965	no	2.30539
XLOC_054734	XLOC_054734	GLUD2	X:120181406-120185165	OK	0.640423	1.8235	1.50962	2.54505	0.00495	0.330965	no	2.30539
XLOC_026849	XLOC_026849	TMEM178	2:39892247-39945103	OK	0.317481	1.33563	2.07278	2.54852	0.00495	0.330965	no	2.30539
XLOC_037604	XLOC_037604	FGFR3	4:1795031-1810599	OK	43.0643	21.5567	-0.998353	-2.42854	0.00505	0.332535	no	2.29671
XLOC_027665	XLOC_027665	GALNT5	2:158114000-158173567	OK	0.277941	0.866786	1.64089	2.38343	0.00505	0.332535	no	2.29671
XLOC_008482	XLOC_008482	SERPINH1	11:75273100-75283849	OK	30.8986	60.9875	0.980971	2.41487	0.005	0.332535	no	2.30103
XLOC_030344	XLOC_030344	FN1	2:216224631-216300889	OK	3.63778	7.38522	1.02158	2.44845	0.00505	0.332535	no	2.29671
XLOC_011935	XLOC_011935	ANO2	12:5671457-6055398	OK	0.143253	0.535536	1.90242	2.53192	0.005	0.332535	no	2.30103
XLOC_024360	XLOC_024360	ZNF429	19:21688412-21723362	OK	0.524255	1.41323	1.43066	2.54082	0.00505	0.332535	no	2.29671
XLOC_045434	XLOC_045434	RCAN2	6:46188468-46459067	OK	0.397498	1.29317	1.70189	2.71071	0.00505	0.332535	no	2.29671
XLOC_003938	XLOC_003938	KCNA2	1:111136201-111174096	OK	0.147485	0.494519	1.74546	2.35824	0.0051	0.333661	no	2.29243
XLOC_031511	XLOC_031511	OPRL1	20:62711442-62731996	OK	0.411418	1.23099	1.58114	2.42693	0.0051	0.333661	no	2.29243
XLOC_028885	XLOC_028885	SDC1	2:20400489-20427748	OK	3.80035	8.52774	1.16603	2.51823	0.0051	0.333661	no	2.29243
XLOC_023925	XLOC_023925	TLE6	19:2977531-2995182	OK	0.166264	0.67691	2.02549	2.51908	0.00515	0.336209	no	2.28819
XLOC_050554	XLOC_050554	SCARA5	8:27727398-27850369	OK	0.156168	0.771805	2.30514	2.9221	0.00525	0.340545	no	2.27984
XLOC_011459	XLOC_011459	ACSS3	12:81471562-81651247	OK	1.86565	4.13478	1.14814	2.37612	0.0053	0.341603	no	2.27572
XLOC_007534	XLOC_007534	IFITM1	11:313990-315272	OK	3.93273	10.9048	1.47135	2.62538	0.0053	0.341603	no	2.27572
XLOC_016382	XLOC_016382	DEGS2	14:100612752-100626012	OK	0.292383	1.73719	2.57082	3.11082	0.00535	0.343371	no	2.27165
XLOC_001642	XLOC_001642	HAPLN2	1:156589085-156595517	OK	0.155629	1.28148	3.04164	3.3824	0.00535	0.343371	no	2.27165
XLOC_041202	XLOC_041202	LOC100505813	5:151037526-151066547	OK	8.40593	32.4399	1.94829	2.44046	0.0054	0.34585	no	2.26761
XLOC_003469	XLOC_003469	TAL1	1:47681962-47695443	OK	0.404383	1.10454	1.44965	2.43491	0.00545	0.348319	no	2.2636
XLOC_054507	XLOC_054507	SLC16A2	X:73640514-73753938	OK	6.75623	14.0511	1.0564	2.34423	0.0055	0.350044	no	2.25964
XLOC_010850	XLOC_010850	PDE3A	12:20522196-20834719	OK	0.173293	0.526527	1.6033	2.55739	0.0055	0.350044	no	2.25964
XLOC_046722	XLOC_046722	LOC100506516	7:30427578-30443671	OK	0.735558	0.182866	-2.00805	-2.38382	0.00555	0.351754	no	2.25571
XLOC_055646	XLOC_055646	ZDHHC15	X:74588261-74743337	OK	0.0213362	0.222104	3.37986	2.29374	0.00555	0.351754	no	2.25571
XLOC_046468	XLOC_046468	FAM20C	7:192055-300739	OK	2.13125	4.97162	1.22202	2.34089	0.0056	0.35199	no	2.25181
XLOC_051230	XLOC_051230	KLF10	8:103661004-103667983	OK	6.29573	12.8365	1.0278	2.37419	0.0056	0.35199	no	2.25181
XLOC_047114	XLOC_047114	HSPB1	7:75931874-75933614	OK	34.528	73.5019	1.09002	2.47317	0.0056	0.35199	no	2.25181
XLOC_043816	XLOC_043816	TMEM151B	6:44238479-44247182	OK	0.0288657	0.211061	2.87023	2.79126	0.0056	0.35199	no	2.25181
XLOC_043574	XLOC_043574	DDR1	6:30850527-30867933	OK	5.47676	11.324	1.04798	2.41799	0.0057	0.356801	no	2.24413
XLOC_032021	XLOC_032021	CTSZ	20:57570241-57582309	OK	0.931867	0.0767316	-3.60223	-3.80229	0.00575	0.358456	no	2.24033
XLOC_050572	XLOC_050572	KIF13B	8:28924592-29120641	OK	1.29494	2.67231	1.0452	2.34186	0.00575	0.358456	no	2.24033
XLOC_054164	XLOC_054164	TSPAN7	X:38420730-38548172	OK	7.68561	16.2302	1.07845	2.43143	0.0058	0.360097	no	2.23657
XLOC_014927	XLOC_014927	LGALS3	14:55595934-55613163	OK	0.686629	5.58542	3.02406	3.11535	0.0058	0.360097	no	2.23657
XLOC_002857	XLOC_002857	DNAJC11	1:6684924-6761966	OK	36.6728	17.9566	-1.0302	-2.37171	0.00585	0.360261	no	2.23284
XLOC_021319	XLOC_021319	C17orf72	17:62075710-62097994	OK	0.101668	0.422135	2.05384	2.24855	0.00585	0.360261	no	2.23284
XLOC_031848	XLOC_031848	MAFB	20:39314514-39317876	OK	2.77213	6.23719	1.1699	2.43331	0.00585	0.360261	no	2.23284
XLOC_024846	XLOC_024846	EMP3	19:48828628-48867529	OK	4.64559	20.4631	2.13909	2.74748	0.00585	0.360261	no	2.23284
XLOC_043644	XLOC_043644	HSD17B8	6:33172418-33174607	OK	2.06293	5.75154	1.47926	2.62706	0.0059	0.361875	no	2.22915
XLOC_021142	XLOC_021142	NGFR	17:47572654-47651426	OK	0.47602	1.29913	1.44845	2.39196	0.00595	0.363476	no	2.22548
XLOC_003503	XLOC_003503	RAB3B	1:52373627-52456436	OK	0.636011	1.39194	1.12997	2.47459	0.00595	0.363476	no	2.22548
XLOC_043067	XLOC_043067	DOK3	5:176928904-176937427	OK	6.32447	2.33025	-1.44046	-2.50615	0.00605	0.365911	no	2.21824
XLOC_045499	XLOC_045499	COL21A1	6:55921387-56112378	OK	0.0872045	0.326624	1.90516	2.62849	0.00605	0.365911	no	2.21824
XLOC_028151	XLOC_028151	UNC80	2:210636705-210864024	OK	0.116497	0.360598	1.6301	2.36017	0.00615	0.369024	no	2.21112
XLOC_014318	XLOC_014318	EDNRB	13:78393071-78493903	OK	0.558613	1.80214	1.68979	2.4886	0.00615	0.369024	no	2.21112
XLOC_011980	XLOC_011980	C1R	12:7241202-7246401	OK	1.20571	3.49229	1.53429	2.53361	0.0062	0.371292	no	2.20761
XLOC_021737	XLOC_021737	ATP2A3	17:3827168-3867736	OK	0.763792	1.86873	1.29081	2.36066	0.00625	0.373551	no	2.20412
XLOC_043677	XLOC_043677	DEF6	6:35265594-35289647	OK	2.35872	5.36573	1.18577	2.35751	0.00635	0.376597	no	2.19723
XLOC_008815	XLOC_008815	SC5DL	11:121107498-121184119	OK	19.1339	36.6675	0.938368	2.35861	0.00635	0.376597	no	2.19723
XLOC_020800	XLOC_020800	SLFN5	17:33570034-33600635	OK	0.645338	1.6055	1.31489	2.393	0.0064	0.376597	no	2.19382
XLOC_055059	XLOC_055059	MAGEA6	X:151867244-151870814	OK	5.62368	13.764	1.29131	2.44577	0.0064	0.376597	no	2.19382
XLOC_027760	XLOC_027760	PDK1	2:173420778-173463862	OK	4.96246	10.4442	1.07357	2.44804	0.0064	0.376597	no	2.19382
XLOC_045568	XLOC_045568	FILIP1	6:76017717-76203496	OK	0.0788265	0.284392	1.85113	2.61964	0.0064	0.376597	no	2.19382
XLOC_025991	XLOC_025991	RINL	19:39358469-39368919	OK	0.0372187	0.258108	2.79388	2.62661	0.0064	0.376597	no	2.19382
XLOC_019056	XLOC_019056	VAT1L	16:77822482-78014001	OK	0.0281248	0.282996	3.33087	3.45415	0.00635	0.376597	no	2.19723
XLOC_039554	XLOC_039554	PRKG2	4:82008054-82136298	OK	0.720263	1.75731	1.28677	2.37626	0.00645	0.376626	no	2.19044
XLOC_055211	XLOC_055211	ARHGAP6	X:11155662-11683821	OK	0.0382291	0.281858	2.88222	2.77641	0.00655	0.381732	no	2.18376
XLOC_024643	XLOC_024643	CYP2S1	19:41699114-41713470	OK	0.619566	1.81155	1.54789	2.46778	0.00665	0.386819	no	2.17718
XLOC_026672	XLOC_026672	GREB1	2:11606412-11782912	OK	1.74236	3.77178	1.1142	2.2041	0.0067	0.388984	no	2.17393
XLOC_051397	XLOC_051397	SNTB1	8:121547984-121825690	OK	1.92893	4.05389	1.07151	2.35187	0.00675	0.389656	no	2.1707
XLOC_041141	XLOC_041141	SH3RF2	5:145316017-145461976	OK	0.0876217	0.381478	2.12224	2.48822	0.00675	0.389656	no	2.1707
XLOC_017289	XLOC_017289	SLCO3A1	15:92396937-92715665	OK	0.203015	0.79632	1.97176	2.49122	0.00675	0.389656	no	2.1707
XLOC_049432	XLOC_049432	EPHX2	8:27348644-27402486	OK	2.95004	6.86619	1.21878	2.35148	0.0068	0.391798	no	2.16749
XLOC_022516	XLOC_022516	TTLL6	17:46839592-46894469	OK	0.0867308	0.284821	1.71544	2.23845	0.00685	0.39245	no	2.16431
XLOC_009728	XLOC_009728	NRXN2	11:64373645-64490660	OK	0.485454	1.35687	1.48288	2.47535	0.00685	0.39245	no	2.16431
XLOC_016315	XLOC_016315	FBLN5,TC2N	14:92246265-92414046	OK	5.56542	11.7195	1.07435	2.33729	0.0069	0.393093	no	2.16115
XLOC_025763	XLOC_025763	JAK3	19:17935127-17958841	OK	0.31328	1.00025	1.67484	2.3813	0.0069	0.393093	no	2.16115
XLOC_037483	XLOC_037483	CLDN1	3:190023489-190040235	OK	0.375835	1.07982	1.52262	2.46953	0.0069	0.393093	no	2.16115
XLOC_043955	XLOC_043955	CD109	6:74363855-74538041	OK	0.846344	1.8235	1.1074	2.28091	0.00705	0.393532	no	2.15181
XLOC_044070	XLOC_044070	MRAP2	6:84742995-84800606	OK	1.02189	2.4996	1.29046	2.3612	0.007	0.393532	no	2.1549
XLOC_006932	XLOC_006932	SLC16A9	10:61410521-61469649	OK	2.67979	5.74094	1.09917	2.4101	0.007	0.393532	no	2.1549
XLOC_021093	XLOC_021093	ITGB3	17:45331207-45390671	OK	0.146288	0.449359	1.61906	2.41803	0.00705	0.393532	no	2.15181
XLOC_036998	XLOC_036998	SLC12A8	3:124801479-124931614	OK	0.360014	1.04664	1.53964	2.4726	0.007	0.393532	no	2.1549
XLOC_031032	XLOC_031032	INSM1	20:20348764-20351593	OK	3.28194	8.4382	1.36239	2.53387	0.007	0.393532	no	2.1549
XLOC_025067	XLOC_025067	CACNG6	19:54495541-54515920	OK	0.0848541	0.636762	2.9077	2.62652	0.007	0.393532	no	2.1549
XLOC_053869	XLOC_053869	RNU6ATAC	9:137029561-137029686	OK	78.4038	430.738	2.45782	2.97098	0.00705	0.393532	no	2.15181
XLOC_023948	XLOC_023948	ITGB1BP3	19:3933018-3942414	OK	0.227118	1.44302	2.66758	2.9924	0.00695	0.393532	no	2.15802
XLOC_031365	XLOC_031365	PCK1	20:56136136-56141513	OK	0.0553507	0.405164	2.87183	3.00938	0.00705	0.393532	no	2.15181
XLOC_031622	XLOC_031622	FERMT1	20:6055491-6104225	OK	0.723423	1.71406	1.24451	2.34448	0.0071	0.394154	no	2.14874
XLOC_020451	XLOC_020451	ATP1B2	17:7554240-7561089	OK	0.268701	0.862791	1.68301	2.38728	0.0071	0.394154	no	2.14874
XLOC_024264	XLOC_024264	B3GNT3	19:17905662-17932320	OK	0.0418659	0.249459	2.57496	2.38892	0.0071	0.394154	no	2.14874
XLOC_031684	XLOC_031684	SNX5	20:17922243-17971761	OK	289.769	1643.13	2.50347	2.00223	0.0072	0.394163	no	2.14267
XLOC_045770	XLOC_045770	BACH2	6:90636246-91006729	OK	0.661293	1.45762	1.14025	2.3134	0.00715	0.394163	no	2.14569
XLOC_052252	XLOC_052252	SYK	9:93563910-93660842	OK	3.33738	6.83482	1.03419	2.33111	0.0073	0.394163	no	2.13668
XLOC_017768	XLOC_017768	CA12	15:63615729-63674075	OK	0.935777	2.14033	1.19359	2.34876	0.0073	0.394163	no	2.13668
XLOC_028860	XLOC_028860	FAM49A	2:16730726-16847142	OK	0.19949	0.556025	1.47883	2.36169	0.00735	0.394163	no	2.13371
XLOC_052864	XLOC_052864	PTPRD	9:8314245-10612723	OK	0.276125	0.66232	1.26221	2.36792	0.00725	0.394163	no	2.13966
XLOC_037544	XLOC_037544	MFI2	3:196728610-196756748	OK	2.3037	5.70688	1.30875	2.37585	0.0073	0.394163	no	2.13668
XLOC_053548	XLOC_053548	CORO2A	9:100883256-100954956	OK	0.969292	2.19535	1.17945	2.37726	0.00735	0.394163	no	2.13371
XLOC_021644	XLOC_021644	METRNL	17:81037566-81052872	OK	6.31588	15.1147	1.2589	2.39402	0.00745	0.394163	no	2.12784
XLOC_052124	XLOC_052124	PGM5	9:70970104-71145977	OK	0.649193	1.8067	1.47664	2.40468	0.0073	0.394163	no	2.13668
XLOC_022354	XLOC_022354	ETV4	17:41605210-41623762	OK	0.0997573	0.456426	2.19389	2.44869	0.0074	0.394163	no	2.13077
XLOC_049965	XLOC_049965	RIMS2	8:104512209-105266929	OK	0.270531	0.731575	1.43521	2.19564	0.00765	0.401949	no	2.11634
XLOC_009729	XLOC_009729	RASGRP2	11:64494382-64512928	OK	0.59715	1.59525	1.41762	2.28853	0.0078	0.404082	no	2.10791
XLOC_003275	XLOC_003275	TMEM54	1:33352097-33367302	OK	14.2086	29.9715	1.07683	2.3007	0.0078	0.404082	no	2.10791
XLOC_040928	XLOC_040928	PDLIM4	5:131593350-131609147	OK	1.53328	3.66324	1.2565	2.31516	0.00775	0.404082	no	2.1107
XLOC_041164	XLOC_041164	ABLIM3	5:148521053-148640116	OK	0.262116	0.769717	1.55412	2.46484	0.00775	0.404082	no	2.1107
XLOC_015053	XLOC_015053	GALNTL1	14:69726316-69821191	OK	3.51002	7.31762	1.05989	2.3035	0.0079	0.405285	no	2.10237
XLOC_015760	XLOC_015760	STXBP6	14:25274241-25519375	OK	1.7794	5.29032	1.57197	2.1966	0.008	0.405459	no	2.09691
XLOC_015584	XLOC_015584	ZBTB42	14:105266917-105271051	OK	1.71831	3.73322	1.11943	2.25023	0.008	0.405459	no	2.09691
XLOC_047458	XLOC_047458	TES	7:115850546-115898837	OK	9.85138	19.3826	0.976364	2.32192	0.00805	0.405459	no	2.0942
XLOC_043657	XLOC_043657	ITPR3	6:33589155-33664351	OK	3.19138	6.29167	0.979263	2.32388	0.008	0.405459	no	2.09691
XLOC_020808	XLOC_020808	RASL10B	17:34058655-34070540	OK	6.9019	14.0424	1.02473	2.33596	0.00795	0.405459	no	2.09963
XLOC_011187	XLOC_011187	NCKAP1L	12:54891494-54936899	OK	0.0658484	0.263591	2.00108	2.48149	0.00805	0.405459	no	2.0942
XLOC_045259	XLOC_045259	HLA-DMA	6:32916390-32920899	OK	0.460137	1.85515	2.0114	2.74165	0.00795	0.405459	no	2.09963
XLOC_029138	XLOC_029138	EFEMP1	2:56093096-56151298	OK	0.953031	2.23858	1.23199	2.27768	0.0081	0.406631	no	2.09151
XLOC_007075	XLOC_007075	KCNMA1	10:78629358-79397577	OK	0.228032	0.992445	2.12175	2.33396	0.0081	0.406631	no	2.09151
XLOC_046666	XLOC_046666	STK31	7:23749837-23872127	OK	0.199645	0.0339133	-2.55752	-2.52241	0.0082	0.408951	no	2.08619
XLOC_045290	XLOC_045290	GRM4	6:33989627-34112958	OK	0.0635698	0.385576	2.6006	2.04141	0.0082	0.408951	no	2.08619
XLOC_041253	XLOC_041253	FABP6	5:159614373-159665740	OK	0.386458	1.47379	1.93115	2.21493	0.0082	0.408951	no	2.08619
XLOC_025551	XLOC_025551	ZGLP1	19:10415478-10420233	OK	1.89234	0.679592	-1.47743	-2.40644	0.00825	0.409431	no	2.08355
XLOC_040601	XLOC_040601	VCAN	5:82767492-82878122	OK	2.95554	5.83917	0.982344	2.24829	0.00825	0.409431	no	2.08355
XLOC_040330	XLOC_040330	CARD6	5:40841409-40855456	OK	0.302224	0.810887	1.42389	2.40888	0.00825	0.409431	no	2.08355
XLOC_025177	XLOC_025177	ZIK1	19:58095508-58103900	OK	0.265283	0.0427544	-2.63339	-2.70569	0.00835	0.412835	no	2.07831
XLOC_034606	XLOC_034606	MYD88	3:38179785-38184513	OK	0.292955	0.0622323	-2.23494	-2.15227	0.0084	0.412835	no	2.07572
XLOC_008220	XLOC_008220	CCDC88B	11:64107689-64126561	OK	1.29586	2.8324	1.12811	2.2447	0.0084	0.412835	no	2.07572
XLOC_015599	XLOC_015599	CRIP2	14:105941130-105946500	OK	2.59402	7.04898	1.44223	2.38129	0.0084	0.412835	no	2.07572
XLOC_019444	XLOC_019444	CLDN6	16:3064712-3068188	OK	0.236505	1.22979	2.37846	2.85627	0.0084	0.412835	no	2.07572
XLOC_026353	XLOC_026353	SYT3	19:51125233-51143092	OK	2.10328	4.86843	1.21082	2.33885	0.0085	0.414402	no	2.07058
XLOC_024742	XLOC_024742	BCAM	19:45309068-45324678	OK	1.83534	4.41217	1.26544	2.35276	0.0085	0.414402	no	2.07058
XLOC_052653	XLOC_052653	LAMC3	9:133884503-133968531	OK	1.22638	2.89769	1.2405	2.38126	0.0085	0.414402	no	2.07058
XLOC_021795	XLOC_021795	ASGR1	17:7076749-7082883	OK	0.936306	3.0098	1.68462	2.3982	0.0085	0.414402	no	2.07058
XLOC_012985	XLOC_012985	LUM	12:91497231-91505542	OK	0.28961	0.947061	1.70935	2.44959	0.0085	0.414402	no	2.07058
XLOC_031837	XLOC_031837	TGM2	20:36756761-36793780	OK	0.634806	1.72499	1.4422	2.21027	0.00855	0.414845	no	2.06803
XLOC_041307	XLOC_041307	NEURL1B	5:172068227-172118543	OK	0.831232	1.87556	1.174	2.25523	0.00855	0.414845	no	2.06803
XLOC_027654	XLOC_027654	KCNJ3	2:155554822-155714928	OK	0.127376	0.382418	1.58605	2.27175	0.00855	0.414845	no	2.06803
XLOC_031631	XLOC_031631	JAG1	20:10618331-10654694	OK	1.01712	2.14879	1.07903	2.24808	0.0086	0.415945	no	2.0655
XLOC_050656	XLOC_050656	SFRP1	8:41119475-41166990	OK	3.27967	6.53072	0.993689	2.26332	0.00865	0.417037	no	2.06298
XLOC_054602	XLOC_054602	TCEAL7	X:102585113-102587251	OK	0.467212	1.59885	1.77488	2.37738	0.00885	0.423718	no	2.05306
XLOC_024530	XLOC_024530	LOC728485	19:37264019-37268806	OK	0.657981	1.91939	1.54453	2.45715	0.00885	0.423718	no	2.05306
XLOC_043633	XLOC_043633	HLA-DRA	6:32407618-32412823	OK	0.105486	0.770133	2.86805	3.16667	0.00885	0.423718	no	2.05306
XLOC_040877	XLOC_040877	SNCAIP	5:121647809-121799810	OK	0.359293	0.963652	1.42335	2.27546	0.00895	0.424769	no	2.04818
XLOC_040911	XLOC_040911	SLC27A6	5:128300764-128369335	OK	1.1487	2.73988	1.25411	2.30592	0.00895	0.424769	no	2.04818
XLOC_020986	XLOC_020986	RND2	17:41176270-41184103	OK	6.13004	12.0477	0.974796	2.27322	0.009	0.425152	no	2.04576
XLOC_056137	XLOC_056137	CT45A4,CT45A5,CT45A6	X:134928696-135029317	OK	0.649193	0.0974474	-2.73595	-2.08496	0.00905	0.426851	no	2.04335
XLOC_048192	XLOC_048192	CAMK2B	7:44256748-44365230	OK	1.02133	2.33362	1.19212	2.31741	0.0091	0.427883	no	2.04096
XLOC_024825	XLOC_024825	EHD2	19:48216600-48246391	OK	0.38022	1.1116	1.54774	2.43136	0.0091	0.427883	no	2.04096
XLOC_011188	XLOC_011188	PDE1B	12:54943176-54973023	OK	0.992074	2.27667	1.1984	2.27503	0.0092	0.430588	no	2.03621
XLOC_022580	XLOC_022580	TMEM100	17:53796987-53809482	OK	1.94068	4.69085	1.27328	2.38237	0.0093	0.4346	no	2.03152
XLOC_055723	XLOC_055723	BEX1	X:102317580-102319168	OK	49.204	95.4571	0.956079	2.33859	0.00945	0.437577	no	2.02457
XLOC_035242	XLOC_035242	GAP43	3:115342150-115440334	OK	1.85567	4.1379	1.15696	2.27911	0.0095	0.439223	no	2.02228
XLOC_009326	XLOC_009326	DKK3	11:11984542-12030917	OK	1.05104	2.58349	1.29751	2.2397	0.00965	0.440138	no	2.01547
XLOC_015607	XLOC_015607	TMEM121	14:105992952-105997863	OK	7.05444	16.534	1.22883	2.30216	0.00955	0.440138	no	2.02
XLOC_009387	XLOC_009387	PTPN5	11:18749474-18813389	OK	0.212047	0.701994	1.72708	2.34695	0.00965	0.440138	no	2.01547
XLOC_043219	XLOC_043219	PPP1R3G	6:5085716-5088285	OK	0.620711	2.02398	1.7052	2.3961	0.00965	0.440138	no	2.01547
XLOC_000179	XLOC_000179	C1orf167	1:11821843-11838367	OK	0.12822	0.590724	2.20386	2.39882	0.0096	0.440138	no	2.01773
XLOC_000304	XLOC_000304	HTR6	1:19991335-20007943	OK	0.326107	1.22592	1.91045	2.421	0.0096	0.440138	no	2.01773
XLOC_051562	XLOC_051562	LY6H	8:144239330-144242053	OK	0.124373	1.69237	3.7663	2.99057	0.0096	0.440138	no	2.01773
XLOC_048524	XLOC_048524	PDK4	7:95212808-95225925	OK	0.296548	0.808524	1.44702	2.35727	0.0097	0.441757	no	2.01323
XLOC_021418	XLOC_021418	GPRC5C	17:72426019-72444999	OK	3.62737	7.73285	1.09208	2.20357	0.00975	0.442708	no	2.011
XLOC_032167	XLOC_032167	NCAM2	21:22370632-22912517	OK	0.606125	1.46506	1.27328	2.21226	0.0098	0.443654	no	2.00877
XLOC_040918	XLOC_040918	CHSY3	5:129239598-129522327	OK	1.24679	3.10378	1.31581	2.22864	0.0098	0.443654	no	2.00877
XLOC_015917	XLOC_015917	TRIM9	14:51441978-51562857	OK	3.81028	7.23242	0.924581	2.15835	0.00985	0.444595	no	2.00656
XLOC_049662	XLOC_049662	SULF1	8:70378858-70573147	OK	1.63605	3.35864	1.03766	2.17618	0.00985	0.444595	no	2.00656
XLOC_048627	XLOC_048627	GIGYF1	7:100277129-100291853	OK	31.5925	16.7883	-0.912123	-2.2482	0.00995	0.447779	no	2.00218
XLOC_040431	XLOC_040431	RGS7BP	5:63801849-63910166	OK	0.0411588	0.214781	2.38359	2.64652	0.00995	0.447779	no	2.00218
XLOC_052587	XLOC_052587	PHYHD1	9:131683173-131706987	OK	12.0775	24.138	0.998985	2.17668	0.01015	0.454762	no	1.99353
XLOC_033201	XLOC_033201	SH3BP1	22:38035472-38052117	OK	4.81256	9.80045	1.02604	2.27733	0.0103	0.460127	no	1.98716
XLOC_033156	XLOC_033156	HMOX1	22:35777059-35790207	OK	20.7421	40.3553	0.9602	2.20719	0.01035	0.461007	no	1.98506
XLOC_052447	XLOC_052447	BSPRY	9:116111811-116133513	OK	0.662824	1.77637	1.42223	2.35931	0.01035	0.461007	no	1.98506
XLOC_005941	XLOC_005941	CDHR1	10:85954291-85979377	OK	0.700471	1.56015	1.15529	2.12633	0.0105	0.467004	no	1.97881
XLOC_020834	XLOC_020834	ARHGAP23	17:36571788-36668747	OK	0.227523	0.776701	1.77135	2.22249	0.01065	0.470238	no	1.97265
XLOC_024801	XLOC_024801	NPAS1	19:47523069-47549033	OK	3.09535	7.40679	1.25875	2.24223	0.01065	0.470238	no	1.97265
XLOC_009370	XLOC_009370	USH1C	11:17515441-17565991	OK	1.12217	2.63837	1.23336	2.25627	0.01065	0.470238	no	1.97265
XLOC_030841	XLOC_030841	KIF1A	2:241653183-241759624	OK	14.9877	27.8425	0.893505	2.25821	0.0106	0.470238	no	1.97469
XLOC_014060	XLOC_014060	FLT3	13:28577410-28674729	OK	0.199519	0.590052	1.56432	2.34022	0.01065	0.470238	no	1.97265
XLOC_049994	XLOC_049994	C8orf85	8:117950435-117956659	OK	0.417411	1.20585	1.53051	2.26401	0.0107	0.471079	no	1.97062
XLOC_027957	XLOC_027957	ZNF804A	2:185463092-185804214	OK	0.551304	1.3208	1.26049	2.33223	0.0107	0.471079	no	1.97062
XLOC_053579	XLOC_053579	ABCA1	9:107543282-107690527	OK	0.197488	0.47137	1.25509	2.19697	0.0108	0.474109	no	1.96658
XLOC_023881	XLOC_023881	EFNA2	19:1286152-1301430	OK	1.26711	3.16229	1.31943	2.22912	0.0108	0.474109	no	1.96658
XLOC_002549	XLOC_002549	WNT3A	1:228194722-228248982	OK	1.7492	4.29912	1.29734	2.23937	0.01085	0.475618	no	1.96457
XLOC_011990	XLOC_011990	SLC2A14	12:7966396-8025495	OK	0.0523859	0.4687	3.16141	3.16049	0.0109	0.476436	no	1.96257
XLOC_012410	XLOC_012410	CBX5	12:54624729-54673915	OK	19.7126	36.3652	0.883441	2.18501	0.01095	0.477935	no	1.96059
XLOC_056247	XLOC_056247	MAGEA10,MAGEA10-MAGEA5,MAGEA5	X:151282525-151307033	OK	0.130742	0.676072	2.37046	2.43798	0.011	0.47943	no	1.95861
XLOC_043359	XLOC_043359	HIST1H2AE	6:26217147-26217711	OK	114.755	218.448	0.92873	2.19985	0.01105	0.48092	no	1.95664
XLOC_043851	XLOC_043851	PAQR8	6:52226925-52272575	OK	2.24994	4.41877	0.973758	2.14808	0.01115	0.483888	no	1.95273
XLOC_006023	XLOC_006023	CYP26A1	10:94833231-94837641	OK	2.73435	5.90687	1.11119	2.22356	0.01115	0.483888	no	1.95273
XLOC_030209	XLOC_030209	TFPI	2:188328950-188419223	OK	1.69491	3.96836	1.22734	2.14804	0.0112	0.484675	no	1.95078
XLOC_023866	XLOC_023866	CNN2	19:1026297-1039064	OK	12.5883	23.9837	0.929971	2.16624	0.0112	0.484675	no	1.95078
XLOC_042023	XLOC_042023	EDIL3	5:83236261-83680685	OK	1.1516	2.63501	1.19417	2.22244	0.01125	0.48477	no	1.94885
XLOC_015680	XLOC_015680	ZNF219	14:21558204-21572863	OK	7.01598	14.7616	1.07313	2.25757	0.01125	0.48477	no	1.94885
XLOC_026471	XLOC_026471	PTPRH	19:55692467-55721014	OK	0.0619258	0.229013	1.88682	2.19624	0.01135	0.488387	no	1.945
XLOC_031122	XLOC_031122	C20orf160	20:30598244-30620105	OK	0.16887	0.596982	1.82177	2.08402	0.0114	0.489155	no	1.9431
XLOC_039742	XLOC_039742	CFI	4:110661847-110723335	OK	0.0281136	0.222969	2.9875	2.70309	0.0114	0.489155	no	1.9431
XLOC_009502	XLOC_009502	PAMR1	11:35453373-35547741	OK	0.26879	0.918927	1.77347	1.98662	0.0115	0.48999	no	1.9393
XLOC_019782	XLOC_019782	SEZ6L2	16:29882479-29911261	OK	7.93768	16.1752	1.02699	2.10843	0.0115	0.48999	no	1.9393
XLOC_017701	XLOC_017701	WDR72	15:53805937-54051859	OK	0.0800298	0.239366	1.58061	2.13824	0.0115	0.48999	no	1.9393
XLOC_022393	XLOC_022393	C1QL1	17:43037060-43045644	OK	4.10269	10.2982	1.32775	2.17927	0.01145	0.48999	no	1.94119
XLOC_050747	XLOC_050747	TOX	8:59717976-60031767	OK	0.0277625	0.199358	2.84416	3.0143	0.0115	0.48999	no	1.9393
XLOC_026689	XLOC_026689	KCNS3	2:18059944-18114227	OK	1.51388	3.40248	1.16833	2.15738	0.0116	0.492183	no	1.93554
XLOC_004286	XLOC_004286	S100A10	1:151955385-151966714	OK	31.4205	60.6319	0.948372	2.17927	0.0116	0.492183	no	1.93554
XLOC_030919	XLOC_030919	EBF4	20:2673403-2741012	OK	2.00556	4.95715	1.30551	2.19077	0.0116	0.492183	no	1.93554
XLOC_028567	XLOC_028567	ITM2C	2:231729620-231743963	OK	25.834	48.1038	0.896879	2.2113	0.0117	0.495735	no	1.93181
XLOC_040323	XLOC_040323	OSMR	5:38845959-38935743	OK	0.24179	0.0226469	-3.41637	-2.72314	0.01175	0.497161	no	1.92996
XLOC_010628	XLOC_010628	ENO2,LRRC23	12:7013896-7033130	OK	7.78478	15.029	0.949021	2.14342	0.0118	0.497202	no	1.92812
XLOC_040520	XLOC_040520	F2R	5:76011867-76031595	OK	5.60034	10.5888	0.918957	2.16058	0.01185	0.498618	no	1.92628
XLOC_050189	XLOC_050189	MYC	8:128748314-128753680	OK	53.7817	99.0438	0.880951	2.23373	0.0119	0.50003	no	1.92445
XLOC_025008	XLOC_025008	ZNF813	19:53970988-53997546	OK	0.334642	0.0165458	-4.33809	-4.50531	0.01195	0.500748	no	1.92263
XLOC_025566	XLOC_025566	S1PR5	19:10623417-10628668	OK	0.602311	1.68965	1.48815	2.33479	0.01195	0.500748	no	1.92263
XLOC_031164	XLOC_031164	PROCR	20:33759652-33765166	OK	7.07589	14.3015	1.01519	2.19705	0.012	0.502151	no	1.92082
XLOC_026800	XLOC_026800	YPEL5	2:30369749-30383399	OK	7.79886	15.1157	0.954716	2.16919	0.0121	0.504255	no	1.91721
XLOC_022449	XLOC_022449	RPRML	17:45053809-45056661	OK	4.6181	11.917	1.36766	2.20194	0.0121	0.504255	no	1.91721
XLOC_045443	XLOC_045443	C6orf138	6:47845461-48078994	OK	0.0577333	0.287403	2.3156	2.45318	0.01215	0.505646	no	1.91542
XLOC_008360	XLOC_008360	GAL	11:68451982-68458643	OK	54.3623	103.854	0.933873	2.19243	0.0122	0.505652	no	1.91364
XLOC_032957	XLOC_032957	MMP11	22:24113472-24126503	OK	1.60813	3.75233	1.22241	2.22302	0.0122	0.505652	no	1.91364
XLOC_044844	XLOC_044844	C6orf145	6:3722835-3752368	OK	2.3616	5.33063	1.17454	2.24879	0.0122	0.505652	no	1.91364
XLOC_051368	XLOC_051368	KCNV1	8:110977929-110988076	OK	0.0918138	0.396408	2.1102	2.47273	0.0123	0.509103	no	1.91009
XLOC_052657	XLOC_052657	PPAPDC3	9:134165080-134184649	OK	1.80839	4.28372	1.24416	2.12754	0.0124	0.510464	no	1.90658
XLOC_007747	XLOC_007747	AMPD3	11:10432223-10529126	OK	0.251394	0.687665	1.45176	2.16535	0.01235	0.510464	no	1.90833
XLOC_045941	XLOC_045941	C6orf186	6:110561740-110679526	OK	0.205334	0.615168	1.58301	1.76603	0.0125	0.511122	no	1.90309
XLOC_024547	XLOC_024547	ZNF793	19:37988060-38034239	OK	0.0742151	0.207038	1.48011	2.14979	0.0125	0.511122	no	1.90309
XLOC_040505	XLOC_040505	RGNEF	5:72921982-73237880	OK	0.492636	1.07569	1.12667	2.20041	0.01245	0.511122	no	1.90483
XLOC_049393	XLOC_049393	PDLIM2	8:22436253-22455538	OK	4.4524	9.71968	1.12633	2.2239	0.0125	0.511122	no	1.90309
XLOC_034108	XLOC_034108	MLC1	22:50497751-50524380	OK	0.796887	2.09895	1.39722	2.17757	0.0126	0.513803	no	1.89963
XLOC_012262	XLOC_012262	COL2A1	12:48366747-48398285	OK	8.47948	15.7821	0.896242	2.20616	0.01265	0.513803	no	1.89791
XLOC_027278	XLOC_027278	IL1R2	2:102608305-102644885	OK	0.120425	0.545795	2.18022	2.22375	0.01265	0.513803	no	1.89791
XLOC_007218	XLOC_007218	BLNK	10:97951454-98031333	OK	0.0771608	0.392245	2.34581	2.51913	0.01265	0.513803	no	1.89791
XLOC_048158	XLOC_048158	INHBA	7:41728224-41818976	OK	0.030206	0.222361	2.87999	2.56869	0.0126	0.513803	no	1.89963
XLOC_023474	XLOC_023474	LAMA1	18:6941742-7117813	OK	1.91049	3.68731	0.948626	2.17306	0.0127	0.515146	no	1.8962
XLOC_046181	XLOC_046181	CITED2	6:139693395-139695785	OK	18.5122	34.8313	0.911904	2.15768	0.0128	0.518511	no	1.89279
XLOC_007222	XLOC_007222	PIK3AP1	10:98353068-98480279	OK	1.42392	2.90588	1.02911	2.20607	0.0129	0.521867	no	1.88941
XLOC_037105	XLOC_037105	SLCO2A1	3:133651539-133748920	OK	0.0794852	0.293253	1.88339	2.35796	0.01295	0.523194	no	1.88773
XLOC_032100	XLOC_032100	MIR3648,MIR3687	21:9825435-9829824	OK	106.07	193.759	0.86925	2.01867	0.01315	0.52777	no	1.88107
XLOC_047668	XLOC_047668	EPHB6	7:142552791-142583516	OK	1.64597	3.52041	1.0968	2.122	0.01315	0.52777	no	1.88107
XLOC_012511	XLOC_012511	AGAP2	12:58117497-58135940	OK	1.11977	3.19819	1.51405	2.13838	0.01315	0.52777	no	1.88107
XLOC_001924	XLOC_001924	HMCN1	1:185703572-186160085	OK	0.19292	0.420132	1.12284	2.20761	0.01315	0.52777	no	1.88107
XLOC_026355	XLOC_026355	SHANK1	19:51165083-51232141	OK	0.475637	2.13198	2.16426	2.32572	0.01315	0.52777	no	1.88107
XLOC_001570	XLOC_001570	IL6R	1:154377652-154441926	OK	0.884606	2.03537	1.20218	2.10372	0.0132	0.529078	no	1.87943
XLOC_024743	XLOC_024743	PVRL2	19:45347233-45392487	OK	15.2758	28.2038	0.884641	2.07439	0.0133	0.530988	no	1.87615
XLOC_034587	XLOC_034587	STAC	3:36421948-36589496	OK	0.055049	0.436071	2.98578	2.45395	0.01335	0.532285	no	1.87452
XLOC_003129	XLOC_003129	C1orf63	1:25565637-25594391	OK	46.0858	23.8819	-0.948403	-2.12977	0.0135	0.536158	no	1.86967
XLOC_030746	XLOC_030746	NGEF	2:233741220-233877951	OK	3.21566	7.01803	1.12595	2.14499	0.01365	0.540704	no	1.86487
XLOC_021300	XLOC_021300	ACE	17:61553928-61575741	OK	0.512345	1.19726	1.22455	2.1301	0.0138	0.545225	no	1.86012
XLOC_018866	XLOC_018866	HERPUD1	16:56965231-56977793	OK	19.6346	36.3606	0.888981	2.10792	0.01385	0.545783	no	1.85855
XLOC_008566	XLOC_008566	FAT3	11:91957680-92629636	OK	1.74424	3.24721	0.896601	2.12561	0.01385	0.545783	no	1.85855
XLOC_023537	XLOC_023537	ANKRD29	18:21178893-21242861	OK	0.57673	1.3364	1.21239	2.00449	0.0139	0.546338	no	1.85699
XLOC_033328	XLOC_033328	MPPED1	22:43807513-43903685	OK	0.355848	0.992609	1.47996	2.16088	0.0139	0.546338	no	1.85699
XLOC_021346	XLOC_021346	CACNG4	17:64960979-65029518	OK	0.0887883	0.328125	1.8858	2.2589	0.01395	0.547596	no	1.85543
XLOC_041058	XLOC_041058	PCDHA1,PCDHA10,PCDHA11,PCDHA12,PCDHA13,PCDHA2,PCDHA3,PCDHA4,PCDHA5,PCDHA6,PCDHA7,PCDHA8,PCDHA9,PCDHAC1,PCDHAC2	5:140165875-140391929	OK	0.472684	1.24941	1.4023	2.06326	0.014	0.548851	no	1.85387
XLOC_018889	XLOC_018889	TEPP	16:58010338-58023290	OK	0.264187	0.859683	1.70225	2.14454	0.0141	0.552059	no	1.85078
XLOC_043685	XLOC_043685	C6orf126	6:35744279-35747329	OK	1.16312	4.53601	1.96342	2.12295	0.0142	0.553127	no	1.84771
XLOC_040166	XLOC_040166	PLEKHG4B	5:54168-190087	OK	0.744035	2.11886	1.50984	2.16476	0.01415	0.553127	no	1.84924
XLOC_015533	XLOC_015533	TNFAIP2	14:103588603-103603778	OK	0.341109	1.01199	1.5689	2.25324	0.0142	0.553127	no	1.84771
XLOC_043841	XLOC_043841	C6orf141	6:49518104-49523217	OK	0.148262	0.495482	1.74069	2.00654	0.01425	0.553657	no	1.84619
XLOC_030719	XLOC_030719	NMUR1	2:232387870-232395182	OK	0.100594	0.427136	2.08615	2.5114	0.01425	0.553657	no	1.84619
XLOC_023829	XLOC_023829	C19orf20	19:506950-520346	OK	10.4191	23.063	1.14635	2.15632	0.0143	0.554184	no	1.84466
XLOC_051122	XLOC_051122	CALB1	8:91070837-91095107	OK	0.0358772	0.271222	2.91834	2.8836	0.0143	0.554184	no	1.84466
XLOC_055285	XLOC_055285	GPR64	X:19007424-19140755	OK	0.288913	0.740038	1.35696	2.09406	0.0144	0.554528	no	1.84164
XLOC_051157	XLOC_051157	GEM	8:95261480-95274547	OK	1.16293	2.65158	1.18909	2.12792	0.0144	0.554528	no	1.84164
XLOC_025375	XLOC_025375	TBXA2R	19:3594503-3606831	OK	0.235675	0.883566	1.90654	2.3822	0.0144	0.554528	no	1.84164
XLOC_041075	XLOC_041075	PCDHB18	5:140613935-140617101	OK	0.0493319	0.27257	2.46604	2.60517	0.0144	0.554528	no	1.84164
XLOC_031925	XLOC_031925	PREX1	20:47240792-47444420	OK	1.36429	2.61557	0.93898	2.07229	0.01445	0.55575	no	1.84013
XLOC_011467	XLOC_011467	NTS	12:86268072-86276770	OK	0.538642	1.61272	1.5821	2.3449	0.0145	0.556968	no	1.83863
XLOC_039271	XLOC_039271	SEL1L3	4:25723478-25864610	OK	2.55733	4.93876	0.949507	2.07472	0.0146	0.557991	no	1.83565
XLOC_015277	XLOC_015277	SLC24A4	14:92788924-92967996	OK	0.241263	0.568097	1.23553	2.16332	0.0146	0.557991	no	1.83565
XLOC_010924	XLOC_010924	TSPAN11	12:31079482-31152233	OK	0.169475	0.531599	1.64927	2.20412	0.0146	0.557991	no	1.83565
XLOC_015299	XLOC_015299	PPP4R4	14:94640648-94746213	OK	1.90803	3.79033	0.990241	1.99948	0.01465	0.558499	no	1.83416
XLOC_039940	XLOC_039940	LOC285423	4:150185390-150806511	OK	0.0789574	0.338359	2.09941	2.14784	0.01465	0.558499	no	1.83416
XLOC_021060	XLOC_021060	MAPT	17:43920721-44105700	OK	1.98719	3.96835	0.997807	2.11885	0.01475	0.561608	no	1.83121
XLOC_011575	XLOC_011575	DRAM1	12:102271099-102317547	OK	0.470552	1.13889	1.2752	2.17205	0.0148	0.562807	no	1.82974
XLOC_002226	XLOC_002226	LGR6	1:202163117-202288889	OK	0.00783697	0.25218	5.00801	1.61146	0.0149	0.563791	no	1.82681
XLOC_032046	XLOC_032046	GATA5	20:61038552-61051101	OK	0.722583	2.08321	1.52757	2.19495	0.0149	0.563791	no	1.82681
XLOC_028768	XLOC_028768	PXDN	2:1635451-1748309	OK	7.82504	14.1602	0.855671	2.09793	0.01505	0.566647	no	1.82246
XLOC_026281	XLOC_026281	FUT1	19:49251267-49258647	OK	0.0303723	0.24606	3.01818	2.84551	0.01505	0.566647	no	1.82246
XLOC_039326	XLOC_039326	KCTD8	4:44175919-44450824	OK	0.0347878	0.748131	4.42664	4.28073	0.015	0.566647	no	1.82391
XLOC_012238	XLOC_012238	AMIGO2	12:47469489-47474584	OK	0.669345	1.5157	1.17916	2.09957	0.0153	0.574638	no	1.81531
XLOC_032415	XLOC_032415	LOC100505727	21:45905394-45911154	OK	0.438336	0.103115	-2.08778	-2.34934	0.0154	0.576969	no	1.81248
XLOC_033259	XLOC_033259	APOBEC3G	22:39473009-39483748	OK	0.074468	0.440336	2.56391	2.53663	0.01545	0.57813	no	1.81107
XLOC_026864	XLOC_026864	PLEKHH2	2:43864403-43995126	OK	1.03511	2.2192	1.10025	2.07231	0.0155	0.578578	no	1.80967
XLOC_049522	XLOC_049522	C8orf4	8:40010988-40012821	OK	0.0450445	0.348591	2.95211	2.76777	0.0155	0.578578	no	1.80967
XLOC_024776	XLOC_024776	GIPR	19:46171447-46187815	OK	0.50803	1.29468	1.3496	2.09447	0.0156	0.580885	no	1.80688
XLOC_004835	XLOC_004835	LMOD1	1:201865583-201915716	OK	0.844139	1.74723	1.04952	2.10762	0.0156	0.580885	no	1.80688
XLOC_008532	XLOC_008532	PRSS23	11:86501755-86522275	OK	3.59288	6.93263	0.948263	2.13116	0.01565	0.582035	no	1.80549
XLOC_045250	XLOC_045250	HLA-DQB1	6:32627656-32634488	OK	8.22149	16.4859	1.00376	2.11858	0.0158	0.586896	no	1.80134
XLOC_005695	XLOC_005695	TET1	10:70320023-70460552	OK	3.75582	6.8309	0.862948	2.01692	0.016	0.5936	no	1.79588
XLOC_049103	XLOC_049103	KCNH2	7:150642043-150675402	OK	2.36603	4.92731	1.05833	2.09491	0.0161	0.595133	no	1.79317
XLOC_043029	XLOC_043029	LOC643201	5:175570086-175665307	OK	0.104891	0.309142	1.55938	2.13068	0.0161	0.595133	no	1.79317
XLOC_027759	XLOC_027759	ITGA6	2:173291147-173371181	OK	5.59533	10.0677	0.847435	2.06923	0.01615	0.595534	no	1.79183
XLOC_007985	XLOC_007985	CREB3L1	11:46299182-46342972	OK	0.30921	0.875969	1.5023	2.13131	0.01615	0.595534	no	1.79183
XLOC_030737	XLOC_030737	NPPC	2:232786225-232791098	OK	2.41453	6.38999	1.40407	1.86692	0.01625	0.598496	no	1.78915
XLOC_032577	XLOC_032577	KRTAP19-1	21:31851351-31852679	OK	2.43415	10.2191	2.06977	1.93675	0.01635	0.601451	no	1.78648
XLOC_022948	XLOC_022948	LINC00482	17:79276133-79283405	OK	0.00542935	0.200228	5.20472	1.44225	0.0164	0.601834	no	1.78516
XLOC_009055	XLOC_009055	HBE1,OR51B5	11:5274419-5526867	OK	0.383707	2.78591	2.86007	2.45196	0.0164	0.601834	no	1.78516
XLOC_009978	XLOC_009978	LRRC32	11:76368567-76381791	OK	0.182391	0.528592	1.53512	2.05648	0.01645	0.602216	no	1.78383
XLOC_023773	XLOC_023773	DSEL	18:65173818-65566856	OK	0.115327	0.293429	1.34728	2.14998	0.01645	0.602216	no	1.78383
XLOC_042642	XLOC_042642	GFRA3	5:137588068-137610253	OK	1.71721	3.68126	1.10014	2.02624	0.01665	0.605169	no	1.77859
XLOC_044979	XLOC_044979	HIST1H2BG	6:26216427-26217036	OK	92.7874	175.512	0.919569	2.05672	0.01665	0.605169	no	1.77859
XLOC_008056	XLOC_008056	RTN4RL2	11:57227975-57244976	OK	3.41645	7.9383	1.21633	2.09159	0.01665	0.605169	no	1.77859
XLOC_044062	XLOC_044062	PRSS35	6:84222193-84235423	OK	1.54806	3.25022	1.07007	2.11246	0.0166	0.605169	no	1.77989
XLOC_040861	XLOC_040861	PRR16	5:119799965-120022965	OK	0.35167	1.00395	1.51338	2.1528	0.01665	0.605169	no	1.77859
XLOC_050017	XLOC_050017	NOV	8:120428551-120436678	OK	0.151138	0.498605	1.72203	2.20498	0.01665	0.605169	no	1.77859
XLOC_021047	XLOC_021047	FMNL1	17:43296239-43324685	OK	0.363059	1.20544	1.73128	2.12957	0.01675	0.607352	no	1.77599
XLOC_003185	XLOC_003185	IFI6	1:27992571-27998724	OK	9.71499	20.735	1.09379	2.11672	0.0169	0.611334	no	1.77211
XLOC_007236	XLOC_007236	SFRP5	10:99522143-99531756	OK	0.263597	1.14984	2.12502	2.46895	0.017	0.614221	no	1.76955
XLOC_021173	XLOC_021173	ACSF2	17:48503518-48552903	OK	4.24313	8.58211	1.0162	2.09646	0.01705	0.614568	no	1.76828
XLOC_024213	XLOC_024213	CYP4F22	19:15618339-15670753	OK	0.386808	1.09189	1.49713	2.16892	0.01705	0.614568	no	1.76828
XLOC_049348	XLOC_049348	PDGFRL	8:17433941-17500642	OK	1.97284	4.20412	1.09153	2.13382	0.0171	0.614913	no	1.767
XLOC_017774	XLOC_017774	DAPK2	15:64199089-64338544	OK	0.196813	0.540472	1.45739	2.01333	0.0172	0.61705	no	1.76447
XLOC_019981	XLOC_019981	LOC100505908	16:66875234-66907162	OK	0.701929	2.15249	1.61661	2.04573	0.0172	0.61705	no	1.76447
XLOC_002705	XLOC_002705	OR2W3,TRIM58	1:248020409-248060638	OK	0.356609	0.98191	1.46125	2.06029	0.01725	0.617388	no	1.76321
XLOC_021402	XLOC_021402	SOX9	17:70117160-70122561	OK	3.84431	7.6213	0.987313	2.10899	0.01725	0.617388	no	1.76321
XLOC_006606	XLOC_006606	CCDC3	10:12938624-13043704	OK	3.25555	6.41234	0.977951	2.0887	0.0174	0.618391	no	1.75945
XLOC_023005	XLOC_023005	SECTM1	17:80278899-80309267	OK	0.336488	1.06432	1.66131	2.13299	0.01735	0.618391	no	1.7607
XLOC_005222	XLOC_005222	PLD5	1:242246617-242687998	OK	0.188158	0.554716	1.55981	2.14433	0.0174	0.618391	no	1.75945
XLOC_021170	XLOC_021170	TMEM92	17:48348766-48359426	OK	0.0690056	0.287923	2.0609	2.21599	0.01735	0.618391	no	1.7607
XLOC_049271	XLOC_049271	CLDN23	8:8559665-8561617	OK	0.10655	0.542067	2.34694	2.52342	0.01735	0.618391	no	1.7607
XLOC_053831	XLOC_053831	FAM78A	9:134133464-134153367	OK	1.59092	3.59525	1.17623	1.37705	0.0176	0.62259	no	1.75449
XLOC_031285	XLOC_031285	EYA2	20:45523262-45817492	OK	3.18669	6.16825	0.952804	2.02441	0.0176	0.62259	no	1.75449
XLOC_046180	XLOC_046180	TXLNB	6:139561197-139613208	OK	0.187423	0.472258	1.33327	2.06112	0.0176	0.62259	no	1.75449
XLOC_041071	XLOC_041071	PCDHB11	5:140579347-140582618	OK	0.0304098	0.264588	3.12114	2.96619	0.01755	0.62259	no	1.75572
XLOC_022488	XLOC_022488	SKAP1	17:46210713-46507594	OK	0.0328371	0.207411	2.6591	1.721	0.01765	0.62291	no	1.75326
XLOC_032250	XLOC_032250	C21orf63	21:33784074-33887697	OK	0.198036	0.648769	1.71195	2.12793	0.01765	0.62291	no	1.75326
XLOC_027121	XLOC_027121	VAMP8	2:85804613-85809156	OK	8.76826	3.86824	-1.18061	-2.19185	0.0177	0.623228	no	1.75203
XLOC_016251	XLOC_016251	ISM2	14:77940736-77965210	OK	0.400479	0.993645	1.311	2.0273	0.0177	0.623228	no	1.75203
XLOC_030686	XLOC_030686	COL4A4	2:227867426-228029275	OK	0.30991	0.677702	1.1288	2.15389	0.01775	0.624266	no	1.7508
XLOC_038596	XLOC_038596	EDNRA	4:148402068-148466106	OK	1.21328	2.46043	1.02	2.03446	0.01785	0.626335	no	1.74836
XLOC_055586	XLOC_055586	SLC7A3	X:70145428-70150975	OK	2.30936	4.74063	1.03759	2.0283	0.0179	0.627366	no	1.74715
XLOC_015578	XLOC_015578	ADSSL1	14:105189372-105213821	OK	1.25823	2.90319	1.20624	2.05029	0.018	0.630145	no	1.74473
XLOC_052730	XLOC_052730	EGFL7	9:139557376-139567132	OK	15.4304	29.1382	0.917139	2.04103	0.01815	0.634666	no	1.74112
XLOC_041191	XLOC_041191	SYNPO	5:149980641-150038917	OK	0.148732	0.405189	1.44588	1.98485	0.0182	0.634955	no	1.73993
XLOC_007997	XLOC_007997	DDB2	11:47236492-47260769	OK	3.74695	7.28914	0.960034	2.01664	0.0182	0.634955	no	1.73993
XLOC_012515	XLOC_012515	CYP27B1	12:58156116-58160976	OK	3.18652	1.44503	-1.14088	-2.09205	0.0183	0.635528	no	1.73755
XLOC_015799	XLOC_015799	EGLN3	14:34393420-34420322	OK	3.68689	7.21718	0.969033	2.05632	0.01825	0.635528	no	1.73874
XLOC_022888	XLOC_022888	SOCS3	17:76311804-76365909	OK	0.780881	1.90731	1.28837	2.06565	0.0183	0.635528	no	1.73755
XLOC_044260	XLOC_044260	VGLL2	6:117586720-117594728	OK	0.445153	1.20416	1.43566	2.10007	0.0183	0.635528	no	1.73755
XLOC_018137	XLOC_018137	MFGE8	15:89441913-89456663	OK	13.3928	24.5623	0.874985	2.01035	0.01835	0.635813	no	1.73636
XLOC_017748	XLOC_017748	ANXA2	15:60639349-60690185	OK	49.77	86.7328	0.801301	2.00842	0.0184	0.63682	no	1.73518
XLOC_054155	XLOC_054155	LANCL3	X:37430786-37541491	OK	0.188845	0.555477	1.55653	2.06662	0.01845	0.637825	no	1.734
XLOC_002779	XLOC_002779	ACAP3	1:1227763-1243269	OK	22.0335	11.6392	-0.920701	-2.03534	0.0185	0.638103	no	1.73283
XLOC_038506	XLOC_038506	SYNPO2	4:119809995-119982402	OK	0.0691544	0.186702	1.43284	2.05338	0.0185	0.638103	no	1.73283
XLOC_012050	XLOC_012050	STYK1	12:10769034-10826906	OK	0.247448	0.643498	1.37881	2.06882	0.01865	0.641822	no	1.72932
XLOC_008816	XLOC_008816	SORL1	11:121322911-121777191	OK	1.55511	2.84781	0.872839	2.01448	0.0187	0.642815	no	1.72816
XLOC_010783	XLOC_010783	PTPRO	12:15475190-15751265	OK	0.251903	0.560184	1.15303	1.9935	0.01885	0.644331	no	1.72469
XLOC_002336	XLOC_002336	CR2	1:207627644-207663240	OK	0.623239	1.35216	1.11741	2.05848	0.01885	0.644331	no	1.72469
XLOC_010021	XLOC_010021	FAM181B	11:82443045-82444906	OK	0.589814	1.67674	1.50733	2.16655	0.01885	0.644331	no	1.72469
XLOC_026682	XLOC_026682	FAM84A	2:14772809-14786582	OK	0.103749	0.475998	2.19786	2.19415	0.0188	0.644331	no	1.72584
XLOC_050218	XLOC_050218	KHDRBS3	8:136469674-136668870	OK	8.53617	15.6006	0.869941	1.97109	0.01895	0.647022	no	1.72239
XLOC_026489	XLOC_026489	SBK2	19:56039830-56048494	OK	0.0537685	0.305654	2.50707	1.87091	0.0193	0.657497	no	1.71444
XLOC_030270	XLOC_030270	FONG	2:200625040-200744250	OK	0.387242	1.08959	1.49248	1.75663	0.01935	0.657727	no	1.71332
XLOC_014993	XLOC_014993	HSPA2	14:65007185-65009955	OK	1.69964	3.59357	1.08019	2.13848	0.01935	0.657727	no	1.71332
XLOC_014636	XLOC_014636	LRP10	14:23339893-23350887	OK	7.41417	13.6797	0.883676	1.96298	0.01945	0.658185	no	1.71108
XLOC_014600	XLOC_014600	ANG,RNASE4	14:21152178-21168758	OK	2.84475	5.93804	1.06169	1.98264	0.01945	0.658185	no	1.71108
XLOC_049307	XLOC_049307	NEIL2	8:11627171-11644854	OK	5.14393	9.72097	0.918231	1.99632	0.01945	0.658185	no	1.71108
XLOC_055364	XLOC_055364	SRPX	X:38008587-38080177	OK	1.03014	2.33951	1.18337	2.07546	0.0196	0.661788	no	1.70774
XLOC_019009	XLOC_019009	MARVELD3	16:71660034-71675868	OK	0.564101	1.41948	1.33133	2.10602	0.0196	0.661788	no	1.70774
XLOC_049905	XLOC_049905	MATN2	8:98881265-99048948	OK	0.465618	1.01105	1.11864	2.01165	0.01965	0.662007	no	1.70664
XLOC_050559	XLOC_050559	ZNF395	8:28203101-28243977	OK	8.55451	15.3962	0.847814	1.99358	0.0197	0.662957	no	1.70553
XLOC_035385	XLOC_035385	ACPP	3:132036210-132087146	OK	0.105596	0.378046	1.84001	2.02212	0.0199	0.667678	no	1.70115
XLOC_041752	XLOC_041752	LOC100506674	5:44743618-44808884	OK	0.232735	0.741672	1.67209	2.07001	0.01995	0.667678	no	1.70006
XLOC_019997	XLOC_019997	TPPP3	16:67423711-67427421	OK	1.86342	4.34158	1.22027	2.08738	0.01995	0.667678	no	1.70006
XLOC_015723	XLOC_015723	SLC22A17	14:23815222-23822121	OK	5.36384	10.8991	1.02287	2.08851	0.0199	0.667678	no	1.70115
XLOC_041074	XLOC_041074	PCDHB14	5:140603077-140605860	OK	0.0839543	0.328307	1.96737	2.27666	0.01995	0.667678	no	1.70006
XLOC_011084	XLOC_011084	METTL7A	12:51317830-51326300	OK	1.75719	3.51783	1.00142	1.98841	0.0201	0.671221	no	1.6968
XLOC_008980	XLOC_008980	IGF2,INS,INS-IGF2	11:2150341-2182439	OK	0.0894441	0.274096	1.61562	1.18883	0.02015	0.671417	no	1.69572
XLOC_040430	XLOC_040430	RNF180	5:63461598-63668696	OK	0.289796	0.900167	1.63515	2.09697	0.02015	0.671417	no	1.69572
XLOC_009173	XLOC_009173	TRIM5	11:5617330-5706339	OK	2.39886	5.62736	1.23011	2.0621	0.0202	0.672346	no	1.69465
XLOC_012528	XLOC_012528	PPM1H	12:63037761-63328665	OK	4.09645	7.34874	0.843123	2.01659	0.02025	0.672539	no	1.69357
XLOC_044738	XLOC_044738	SYTL3	6:159065978-159185908	OK	0.362781	0.909144	1.32541	1.97138	0.02035	0.672921	no	1.69144
XLOC_019207	XLOC_019207	FOXL1	16:86609918-86615812	OK	0.34575	0.905925	1.38966	1.99008	0.02035	0.672921	no	1.69144
XLOC_031992	XLOC_031992	BCAS1	20:52560078-52687304	OK	0.0909376	0.267754	1.55796	2.02409	0.02035	0.672921	no	1.69144
XLOC_029670	XLOC_029670	TFCP2L1	2:121974162-122042778	OK	0.569914	1.15416	1.01803	2.05539	0.0203	0.672921	no	1.6925
XLOC_036696	XLOC_036696	KIAA1407	3:113682983-113775460	OK	0.284632	0.630979	1.14849	1.95836	0.0205	0.677145	no	1.68825
XLOC_007366	XLOC_007366	AFAP1L2	10:116054582-116164515	OK	0.560897	1.21344	1.11329	2.01248	0.02085	0.685728	no	1.68089
XLOC_014919	XLOC_014919	SAMD4A	14:55030743-55260095	OK	1.58891	3.04232	0.937131	1.97606	0.0209	0.68663	no	1.67985
XLOC_020453	XLOC_020453	EFNB3	17:7608519-7614693	OK	1.93964	3.94561	1.02446	2.03431	0.02095	0.687531	no	1.67882
XLOC_031661	XLOC_031661	FLRT3	20:13976145-16033842	OK	1.52407	3.30962	1.11874	2.01759	0.021	0.687688	no	1.67778
XLOC_031214	XLOC_031214	PPP1R16B	20:37434320-37551667	OK	1.14404	2.19126	0.937625	1.9684	0.0211	0.688	no	1.67572
XLOC_048135	XLOC_048135	ELMO1	7:36845449-37488895	OK	0.413417	0.922646	1.15818	1.99497	0.0211	0.688	no	1.67572
XLOC_029777	XLOC_029777	CXCR4	2:136871918-136875725	OK	6.93838	13.4084	0.95047	2.0247	0.0211	0.688	no	1.67572
XLOC_005611	XLOC_005611	DKK1	10:54073977-54078210	OK	1.25288	2.85511	1.18829	2.02518	0.0211	0.688	no	1.67572
XLOC_048603	XLOC_048603	C7orf43	7:99752042-99756351	OK	14.2479	7.78654	-0.871697	-1.94556	0.02115	0.688892	no	1.67469
XLOC_018941	XLOC_018941	C16orf86	16:67700716-67702661	OK	0.48367	1.44379	1.57777	2.05997	0.0212	0.689782	no	1.67366
XLOC_012118	XLOC_012118	ARHGDIB	12:15094949-15114562	OK	0.0214818	0.252696	3.55621	1.30313	0.0213	0.690084	no	1.67162
XLOC_026236	XLOC_026236	TMEM160	19:47549166-47551882	OK	41.8606	79.2609	0.921015	2.00002	0.02125	0.690084	no	1.67264
XLOC_018759	XLOC_018759	TGFB1I1	16:31483475-31489403	OK	1.26862	3.00712	1.24513	2.06136	0.0213	0.690084	no	1.67162
XLOC_009743	XLOC_009743	BATF2	11:64755416-64764517	OK	0.226215	0.68819	1.60511	2.06183	0.0213	0.690084	no	1.67162
XLOC_015651	XLOC_015651	RPPH1	14:20811229-20811570	OK	5896.62	10686.5	0.857824	2.01272	0.02135	0.690233	no	1.6706
XLOC_023810	XLOC_023810	MBP	18:74690788-74844774	OK	0.364454	0.914239	1.32684	1.8965	0.0215	0.693017	no	1.66756
XLOC_021029	XLOC_021029	GRN	17:42422490-42430477	OK	70.9002	123.326	0.798617	1.94368	0.02155	0.693017	no	1.66655
XLOC_045380	XLOC_045380	TRERF1	6:42192667-42419919	OK	0.827791	1.61945	0.968169	1.99105	0.0215	0.693017	no	1.66756
XLOC_025451	XLOC_025451	TUBB4	19:6494329-6502330	OK	2.23125	4.64303	1.05721	2.04404	0.02155	0.693017	no	1.66655
XLOC_031762	XLOC_031762	DUSP15	20:30448869-30458479	OK	1.63484	4.11376	1.33131	2.09086	0.02155	0.693017	no	1.66655
XLOC_034110	XLOC_034110	TUBGCP6	22:50656117-50683400	OK	32.8711	18.8664	-0.801003	-2.01854	0.0218	0.695315	no	1.66154
XLOC_009923	XLOC_009923	PDE2A	11:72287184-72385494	OK	0.188879	0.467774	1.30835	1.88551	0.0217	0.695315	no	1.66354
XLOC_007982	XLOC_007982	GYLTL1B	11:45943195-45950709	OK	4.54452	8.8786	0.966204	1.98415	0.02185	0.695315	no	1.66055
XLOC_025116	XLOC_025116	BRSK1	19:55795461-55836708	OK	3.87554	7.42777	0.938533	2.02163	0.0218	0.695315	no	1.66154
XLOC_007192	XLOC_007192	MYOF	10:95066185-95242074	OK	0.143047	0.341621	1.2559	2.03473	0.02185	0.695315	no	1.66055
XLOC_052359	XLOC_052359	LPPR1	9:103791030-104087417	OK	0.0843208	0.325435	1.94841	2.04388	0.02175	0.695315	no	1.66254
XLOC_037319	XLOC_037319	BCHE	3:165490691-165555253	OK	1.39309	3.02429	1.1183	2.12095	0.02175	0.695315	no	1.66254
XLOC_041072	XLOC_041072	PCDHB12	5:140588290-140591698	OK	0.0688448	0.269124	1.96685	2.24736	0.02175	0.695315	no	1.66254
XLOC_033999	XLOC_033999	A4GALT	22:43088126-43116876	OK	0.903938	2.22503	1.29953	2.0262	0.0219	0.696177	no	1.65956
XLOC_052270	XLOC_052270	FGD3	9:95709600-95798518	OK	0.442035	1.04105	1.23581	1.99014	0.022	0.697171	no	1.65758
XLOC_008820	XLOC_008820	UBASH3B	11:122526397-122685187	OK	1.13686	2.19418	0.948623	2.03148	0.0222	0.702046	no	1.65365
XLOC_024955	XLOC_024955	CD33	19:51727928-51743274	OK	0.234043	0.779011	1.73487	2.03386	0.02225	0.702897	no	1.65267
XLOC_022548	XLOC_022548	COL1A1	17:48261456-48279000	OK	1.90453	3.57705	0.909333	1.95544	0.0223	0.703016	no	1.6517
XLOC_047731	XLOC_047731	SSPO	7:149471222-149531064	OK	0.105878	0.262215	1.30835	2.01949	0.02235	0.703863	no	1.65072
XLOC_040518	XLOC_040518	IQGAP2	5:75699036-76003957	OK	5.21655	8.95525	0.779636	1.92838	0.0224	0.704708	no	1.64975
XLOC_031040	XLOC_031040	PAX1	20:21686296-21696791	OK	0.284249	0.813279	1.51659	2.05815	0.02245	0.705552	no	1.64878
XLOC_037047	XLOC_037047	LOC653712	3:128578565-128598281	OK	2.04612	1.07524	-0.928231	-1.90285	0.02255	0.706505	no	1.64685
XLOC_055042	XLOC_055042	MAMLD1	X:149531490-149682448	OK	0.567874	1.2952	1.18953	1.96128	0.02255	0.706505	no	1.64685
XLOC_003359	XLOC_003359	HPCAL4	1:40144313-40157105	OK	2.02168	3.89186	0.944906	1.97871	0.02255	0.706505	no	1.64685
XLOC_049659	XLOC_049659	C8orf34	8:69215702-69731376	OK	1.15326	2.78829	1.27367	1.94415	0.0226	0.706616	no	1.64589
XLOC_019722	XLOC_019722	SULT1A1,SULT1A2	16:28603263-28634866	OK	2.00286	4.29764	1.10148	1.97021	0.0227	0.708287	no	1.64397
XLOC_042573	XLOC_042573	P4HA2	5:131527211-131563565	OK	7.61273	13.7246	0.850281	1.94103	0.0228	0.70995	no	1.64207
XLOC_010615	XLOC_010615	GNB3	12:6949374-6956557	OK	3.01632	1.38272	-1.12528	-2.03048	0.0229	0.710157	no	1.64016
XLOC_041173	XLOC_041173	ARHGEF37	5:148960876-149015002	OK	0.307633	0.681561	1.14763	1.96764	0.0229	0.710157	no	1.64016
XLOC_014612	XLOC_014612	ARHGEF40	14:21538411-21558036	OK	2.37483	4.4271	0.898534	1.99548	0.0229	0.710157	no	1.64016
XLOC_019447	XLOC_019447	CCDC64B	16:3077867-3089134	OK	0.414272	1.2775	1.62468	2.10299	0.0229	0.710157	no	1.64016
XLOC_031507	XLOC_031507	LINC00176	20:62665696-62671315	OK	1.19666	0.553231	-1.11306	-1.96629	0.02295	0.710259	no	1.63922
XLOC_049336	XLOC_049336	TUSC3	8:15274781-15646970	OK	27.906	52.4994	0.911726	1.88319	0.023	0.710361	no	1.63827
XLOC_028606	XLOC_028606	EFHD1	2:233470766-233547491	OK	5.77385	10.9348	0.921321	1.94888	0.023	0.710361	no	1.63827
XLOC_056270	XLOC_056270	PNCK	X:152934973-152939816	OK	0.703717	1.75135	1.3154	1.98794	0.02315	0.712823	no	1.63545
XLOC_021545	XLOC_021545	RNF213	17:78234622-78411886	OK	3.00929	6.33678	1.07433	1.94405	0.0232	0.71364	no	1.63451
XLOC_003274	XLOC_003274	FNDC5	1:33326290-33338082	OK	1.00729	2.16947	1.10687	1.98212	0.02325	0.714456	no	1.63358
XLOC_050658	XLOC_050658	ANK1	8:41510743-41754280	OK	0.494009	0.989868	1.0027	1.90724	0.0233	0.71527	no	1.63264
XLOC_047110	XLOC_047110	SRRM3	7:75831215-75916623	OK	0.942355	2.0021	1.08717	1.99067	0.02335	0.716082	no	1.63171
XLOC_021697	XLOC_021697	TLCD2	17:1605998-1613685	OK	1.39278	2.5701	0.883863	1.94795	0.02345	0.717702	no	1.62986
XLOC_006939	XLOC_006939	RHOBTB1	10:62629059-62761198	OK	2.77555	5.14804	0.891247	1.98241	0.02355	0.720038	no	1.62801
XLOC_023458	XLOC_023458	DLGAP1	18:3496029-4455266	OK	0.0217805	0.23171	3.41121	1.8299	0.02385	0.720521	no	1.62251
XLOC_021042	XLOC_021042	ACBD4	17:43209966-43221543	OK	4.3168	8.06221	0.901212	1.89491	0.02365	0.720521	no	1.62617
XLOC_033254	XLOC_033254	APOBEC3C	22:39407105-39416358	OK	6.2478	12.7249	1.02624	1.93869	0.02365	0.720521	no	1.62617
XLOC_051169	XLOC_051169	TP53INP1	8:95938199-95961615	OK	1.70111	3.15568	0.891478	1.95178	0.02385	0.720521	no	1.62251
XLOC_041730	XLOC_041730	OXCT1	5:41730166-41870791	OK	12.0668	21.0361	0.801825	1.97659	0.0238	0.720521	no	1.62342
XLOC_030983	XLOC_030983	PLCB4	20:9049226-9461702	OK	1.31868	2.46436	0.902123	1.9898	0.02375	0.720521	no	1.62434
XLOC_055361	XLOC_055361	TMEM47	X:34645180-34675405	OK	5.98177	10.8005	0.852453	2.00947	0.02365	0.720521	no	1.62617
XLOC_006830	XLOC_006830	GDF10	10:48425784-48439138	OK	0.0989375	0.400139	2.01591	2.25132	0.0238	0.720521	no	1.62342
XLOC_023289	XLOC_023289	RAB27B	18:52495651-52562747	OK	0.181333	0.420744	1.2143	1.96716	0.02395	0.722824	no	1.62069
XLOC_050021	XLOC_050021	DEPTOR	8:120885899-121063157	OK	1.61008	3.25559	1.01579	2.014	0.02405	0.725123	no	1.61888
XLOC_050806	XLOC_050806	EYA1	8:72109667-72274467	OK	1.18676	2.38093	1.0045	1.93566	0.02415	0.726698	no	1.61708
XLOC_024183	XLOC_024183	IL27RA	19:14142261-14164044	OK	3.68186	6.82579	0.89056	1.95174	0.02415	0.726698	no	1.61708
XLOC_049809	XLOC_049809	RALYL	8:85095339-85834079	OK	0.0227588	0.269212	3.56425	1.82948	0.0243	0.730489	no	1.61439
XLOC_016401	XLOC_016401	BEGAIN	14:101003483-101053670	OK	0.665945	1.89134	1.50593	1.98234	0.02435	0.731269	no	1.6135
XLOC_003497	XLOC_003497	TTC39A	1:51752862-51810785	OK	2.18294	4.13442	0.92141	1.92978	0.02445	0.73216	no	1.61172
XLOC_024079	XLOC_024079	SLC44A2	19:10713120-10755235	OK	6.68764	12.0425	0.848569	1.96666	0.0245	0.73216	no	1.61083
XLOC_015066	XLOC_015066	ADAM21	14:70883847-70927170	OK	0.169885	0.446541	1.39423	1.99646	0.0245	0.73216	no	1.61083
XLOC_024780	XLOC_024780	FOXA3	19:46367517-46377055	OK	0.476461	1.22049	1.35703	2.00695	0.02445	0.73216	no	1.61172
XLOC_051762	XLOC_051762	ADAMTSL1	9:18474078-18910948	OK	0.0619411	0.232522	1.9084	2.04183	0.0245	0.73216	no	1.61083
XLOC_053304	XLOC_053304	KLF9	9:72999482-73029573	OK	8.42013	14.6611	0.800082	1.92402	0.02455	0.732216	no	1.60995
XLOC_041743	XLOC_041743	HMGCS1	5:43289492-43313595	OK	21.8671	37.4921	0.777824	1.9445	0.02455	0.732216	no	1.60995
XLOC_052296	XLOC_052296	FBP2	9:97305686-97356075	OK	0.0904714	0.355867	1.9758	1.44665	0.02465	0.733042	no	1.60818
XLOC_015678	XLOC_015678	NDRG2	14:21484921-21493935	OK	5.73909	10.6316	0.889462	1.91651	0.02465	0.733042	no	1.60818
XLOC_051556	XLOC_051556	LYNX1	8:143845755-143859640	OK	0.139541	0.394199	1.49824	1.59783	0.0247	0.733096	no	1.6073
XLOC_018357	XLOC_018357	SYNGR3	16:2039945-2044355	OK	3.79291	7.6833	1.01842	1.95636	0.02475	0.733864	no	1.60642
XLOC_017975	XLOC_017975	CHRNB4	15:78916205-78947907	OK	0.102853	0.350737	1.76981	1.99614	0.0248	0.734631	no	1.60555
XLOC_039261	XLOC_039261	PPARGC1A	4:23793643-23891708	OK	0.557577	1.11776	1.00337	1.9312	0.02485	0.735396	no	1.60467
XLOC_018362	XLOC_018362	SLC9A3R2	16:2076887-2089027	OK	11.5512	20.6809	0.84026	1.90752	0.0249	0.736159	no	1.6038
XLOC_036527	XLOC_036527	FRMD4B	3:69218811-69591846	OK	1.4663	2.71099	0.886636	1.89952	0.02495	0.736206	no	1.60293
XLOC_025009	XLOC_025009	ZNF331	19:54024176-54083523	OK	0.601582	1.2685	1.07629	1.95202	0.02495	0.736206	no	1.60293
XLOC_026252	XLOC_026252	SULT2A1	19:48373722-48389654	OK	0.228479	0.614978	1.42847	2.00252	0.025	0.736254	no	1.60206
XLOC_015915	XLOC_015915	PYGL	14:51371934-51411248	OK	49.8684	83.8716	0.750056	1.89791	0.02505	0.737013	no	1.60119
XLOC_007239	XLOC_007239	LOXL4	10:100007442-100028015	OK	0.296103	0.83119	1.48908	1.97113	0.0251	0.73777	no	1.60033
XLOC_029045	XLOC_029045	SLC8A1	2:40144773-40739575	OK	2.09443	4.19939	1.00362	1.90137	0.02515	0.738526	no	1.59946
XLOC_052216	XLOC_052216	NTRK2	9:87283307-87638505	OK	0.330533	0.698606	1.07969	1.96145	0.02525	0.740748	no	1.59774
XLOC_046042	XLOC_046042	C6orf174,KIAA0408	6:127759550-127840500	OK	2.83472	4.91316	0.793447	1.92537	0.0255	0.746642	no	1.59346
XLOC_020363	XLOC_020363	SMTNL2	17:4487256-4511614	OK	1.79589	3.83053	1.09285	1.90338	0.0256	0.74813	no	1.59176
XLOC_026700	XLOC_026700	RHOB	2:20646834-20649201	OK	103.918	175.591	0.756778	1.91944	0.0256	0.74813	no	1.59176
XLOC_026283	XLOC_026283	HSD17B14	19:49315773-49339934	OK	1.24772	2.96564	1.24905	2.00545	0.02565	0.748154	no	1.59091
XLOC_012541	XLOC_012541	WIF1	12:65444403-65515346	OK	0.0885531	0.351634	1.98946	2.21531	0.02565	0.748154	no	1.59091
XLOC_022016	XLOC_022016	C17orf103	17:21142182-21156578	OK	2.37942	4.35932	0.873494	1.92026	0.0257	0.748894	no	1.59007
XLOC_024868	XLOC_024868	FTL	19:49468565-49470136	OK	316.206	543.129	0.78043	1.95191	0.02575	0.749633	no	1.58922
XLOC_024771	XLOC_024771	FOSB	19:45971252-45979449	OK	13.6895	7.42638	-0.882337	-1.88709	0.0259	0.749736	no	1.5867
XLOC_029971	XLOC_029971	LRP2	2:169983618-170219126	OK	2.70238	5.21846	0.949392	1.85892	0.026	0.749736	no	1.58503
XLOC_018621	XLOC_018621	PRKCB	16:23847299-24231932	OK	2.31445	4.78521	1.04791	1.89304	0.02595	0.749736	no	1.58586
XLOC_040370	XLOC_040370	FST	5:52776263-52782929	OK	0.318829	0.801471	1.32987	1.89356	0.0259	0.749736	no	1.5867
XLOC_009233	XLOC_009233	LMO1	11:8245683-8285406	OK	0.283057	0.901739	1.67162	1.92017	0.0259	0.749736	no	1.5867
XLOC_035235	XLOC_035235	GRAMD1C	3:113557680-113666021	OK	1.36997	2.63374	0.942973	1.93174	0.02595	0.749736	no	1.58586
XLOC_024621	XLOC_024621	LTBP4	19:41099071-41135725	OK	7.26678	13.2442	0.865977	1.9535	0.0259	0.749736	no	1.5867
XLOC_049005	XLOC_049005	LOC100507507	7:143076247-143078031	OK	1.87775	4.2551	1.18019	1.97041	0.026	0.749736	no	1.58503
XLOC_022478	XLOC_022478	SP6	17:45922279-45933240	OK	0.471797	1.06356	1.17266	1.91433	0.02605	0.749757	no	1.58419
XLOC_024870	XLOC_024870	CGB	19:49519236-49563610	OK	1.52556	0.683478	-1.15837	-2.01233	0.02615	0.750505	no	1.58253
XLOC_033773	XLOC_033773	PIK3IP1	22:31677578-31688520	OK	0.743914	1.61897	1.12187	1.93141	0.02615	0.750505	no	1.58253
XLOC_003887	XLOC_003887	LPPR5	1:99355800-99614408	OK	0.119018	0.333515	1.48658	1.97217	0.02615	0.750505	no	1.58253
XLOC_028680	XLOC_028680	ESPNL	2:239008950-239042239	OK	3.15864	5.93988	0.91113	1.93481	0.0262	0.751231	no	1.5817
XLOC_046647	XLOC_046647	SNORD93	7:22893758-22904439	OK	1.66247	0.796056	-1.06239	-1.53998	0.02625	0.751956	no	1.58087
XLOC_031239	XLOC_031239	TOX2	20:42543491-42698256	OK	0.731847	1.60838	1.136	1.89524	0.0263	0.75268	no	1.58004
XLOC_006158	XLOC_006158	NEURL	10:105253665-105352811	OK	0.531711	1.36111	1.35607	1.78917	0.02635	0.752695	no	1.57922
XLOC_050448	XLOC_050448	CTSB	8:11700032-11725646	OK	11.1984	19.3607	0.789834	1.89928	0.02635	0.752695	no	1.57922
XLOC_029765	XLOC_029765	LYPD1	2:133174041-133429070	OK	6.18734	11.6729	0.915773	1.91178	0.02655	0.756986	no	1.57594
XLOC_025285	XLOC_025285	C19orf26	19:1229522-1240296	OK	2.49594	5.12927	1.03917	1.95239	0.02655	0.756986	no	1.57594
XLOC_026765	XLOC_026765	DNAJC5G	2:27487072-27505041	OK	0.126457	0.35517	1.48986	1.83375	0.0266	0.756993	no	1.57512
XLOC_004847	XLOC_004847	SYT2	1:202559721-202679586	OK	0.616517	1.22556	0.991231	1.87721	0.0266	0.756993	no	1.57512
XLOC_040204	XLOC_040204	UBE2QL1	5:6448735-6496834	OK	0.712724	1.98403	1.47702	1.76174	0.02665	0.757707	no	1.5743
XLOC_046827	XLOC_046827	LOC100506776	7:38381177-38418238	OK	0.184011	0.593103	1.68849	1.66452	0.02675	0.75984	no	1.57268
XLOC_022307	XLOC_022307	JUP	17:39910858-39942964	OK	13.3516	22.9093	0.77892	1.86896	0.0269	0.761257	no	1.57025
XLOC_007659	XLOC_007659	TRIM34,TRIM6,TRIM6-TRIM34	11:5617330-5706339	OK	2.10119	5.2155	1.3116	1.90393	0.0269	0.761257	no	1.57025
XLOC_027328	XLOC_027328	SULT1C4	2:108994384-109005633	OK	0.537023	1.18585	1.14286	1.90644	0.027	0.762669	no	1.56864
XLOC_035375	XLOC_035375	COL6A5	3:130064358-130203688	OK	0.171695	0.533748	1.63631	1.73786	0.0272	0.767605	no	1.56543
XLOC_049430	XLOC_049430	DPYSL2	8:26371708-26515693	OK	14.054	23.8575	0.76346	1.9168	0.0273	0.769001	no	1.56384
XLOC_047487	XLOC_047487	PTPRZ1	7:121513158-121702090	OK	0.20148	0.450618	1.16127	1.92087	0.0273	0.769001	no	1.56384
XLOC_018305	XLOC_018305	RHBDL1	16:726074-728267	OK	7.28301	3.5425	-1.03977	-1.95686	0.0276	0.773844	no	1.55909
XLOC_052031	XLOC_052031	FRMPD1	9:37603217-37746964	OK	0.267658	0.594261	1.1507	1.88662	0.02755	0.773844	no	1.55988
XLOC_005369	XLOC_005369	CAMK1D	10:12391517-12877545	OK	2.06404	4.55376	1.14159	1.89772	0.02765	0.773844	no	1.5583
XLOC_005955	XLOC_005955	SNCG	10:88695296-88723017	OK	0.25932	1.19666	2.20621	1.99347	0.02755	0.773844	no	1.55988
XLOC_031706	XLOC_031706	FOXA2	20:22561641-22566101	OK	0.0595499	0.247011	2.0524	1.86596	0.0278	0.774479	no	1.55596
XLOC_050307	XLOC_050307	LOC100652949	8:145472803-145485896	OK	1.82923	0.759137	-1.2688	-1.8837	0.02775	0.77448	no	1.55674
XLOC_031883	XLOC_031883	MATN4	20:43922086-43946464	OK	0.0901891	0.380434	2.07662	1.72789	0.02775	0.77448	no	1.55674
XLOC_009735	XLOC_009735	CDC42BPG	11:64590320-64612150	OK	0.917501	1.89256	1.04456	1.84435	0.0278	0.77448	no	1.55596
XLOC_039387	XLOC_039387	SPINK2	4:57676028-57687893	OK	2.26552	5.34217	1.23758	1.91512	0.02775	0.77448	no	1.55674
XLOC_023552	XLOC_023552	CHST9	18:24432006-24765316	OK	0.598916	1.56467	1.38543	1.94084	0.028	0.777914	no	1.55284
XLOC_024879	XLOC_024879	TRPM4	19:49661015-49715318	OK	1.56651	3.18495	1.02371	1.98239	0.02805	0.778592	no	1.55207
XLOC_024263	XLOC_024263	FCHO1	19:17858526-17899402	OK	1.93381	3.73745	0.950609	1.86373	0.0281	0.779269	no	1.55129
XLOC_038354	XLOC_038354	SPP1	4:88896801-88904563	OK	0.168127	0.484222	1.52611	1.92259	0.02815	0.779945	no	1.55052
XLOC_005550	XLOC_005550	ALOX5	10:45869628-45941565	OK	0.295109	0.822951	1.47956	1.7453	0.0282	0.780583	no	1.54975
XLOC_016916	XLOC_016916	C2CD4A	15:62359175-62363116	OK	0.0765954	0.296383	1.95213	2.14826	0.02825	0.780583	no	1.54898
XLOC_024271	XLOC_024271	KCNN1	19:18060550-18110404	OK	0.901783	1.89753	1.07327	1.85966	0.0284	0.78181	no	1.54668
XLOC_046551	XLOC_046551	ZNF853	7:6655360-6663921	OK	2.77341	5.17628	0.900251	1.89167	0.0285	0.78181	no	1.54516
XLOC_007174	XLOC_007174	HTR7	10:92500565-92617671	OK	0.535432	1.16788	1.12512	1.89859	0.02845	0.78181	no	1.54592
XLOC_055769	XLOC_055769	ESX1	X:103494718-103499599	OK	1.25648	3.21723	1.35643	1.89942	0.02835	0.78181	no	1.54745
XLOC_022327	XLOC_022327	PTRF	17:40554466-40575338	OK	7.72645	13.5578	0.811244	1.91768	0.02845	0.78181	no	1.54592
XLOC_038633	XLOC_038633	TDO2	4:156750880-156841550	OK	0.0824558	0.332322	2.01089	2.03897	0.0285	0.78181	no	1.54516
XLOC_026310	XLOC_026310	SLC17A7	19:49932654-49944808	OK	0.121787	0.364146	1.58015	1.85646	0.02855	0.782476	no	1.54439
XLOC_048466	XLOC_048466	ABCB4	7:87031360-87105175	OK	0.12105	0.299613	1.3075	1.77856	0.0286	0.783141	no	1.54363
XLOC_034754	XLOC_034754	TREX1	3:48507228-48509044	OK	3.11725	1.42705	-1.12723	-1.91948	0.02875	0.785833	no	1.54136
XLOC_052133	XLOC_052133	FAM189A2	9:71939487-72007373	OK	0.727603	1.66535	1.19461	1.81118	0.0288	0.786493	no	1.54061
XLOC_040718	XLOC_040718	PAM	5:102089134-102366809	OK	7.47979	13.0695	0.805132	1.92292	0.0289	0.787105	no	1.5391
XLOC_031720	XLOC_031720	CST3	20:23614293-23618574	OK	85.9089	149.842	0.802563	1.94287	0.029	0.788416	no	1.5376
XLOC_028206	XLOC_028206	WNT6	2:219724545-219739111	OK	0.12856	0.725037	2.49561	2.31923	0.02905	0.789071	no	1.53685
XLOC_029407	XLOC_029407	CAPG	2:85620930-85647380	OK	1.59015	3.66694	1.20541	2.01721	0.0291	0.789724	no	1.53611
XLOC_050573	XLOC_050573	DUSP4	8:29190578-29208267	OK	0.556174	1.11375	1.00181	1.82733	0.02925	0.792381	no	1.53387
XLOC_013013	XLOC_013013	TMCC3	12:94960727-95267524	OK	0.958666	2.13949	1.15817	1.78675	0.0293	0.793029	no	1.53313
XLOC_018578	XLOC_018578	TMC5	16:19392695-19511461	OK	0.371309	0.796661	1.10134	1.81815	0.0294	0.794322	no	1.53165
XLOC_046493	XLOC_046493	UNCX	7:1272653-1276961	OK	2.90904	0.605346	-2.26471	-2.37552	0.0295	0.796317	no	1.53018
XLOC_020366	XLOC_020366	ZMYND15	17:4643314-4649410	OK	0.0821929	0.270837	1.72034	1.83484	0.02955	0.796959	no	1.52944
XLOC_031600	XLOC_031600	RASSF2	20:4760668-4804291	OK	1.92488	3.40623	0.823403	1.84456	0.02965	0.797535	no	1.52798
XLOC_020041	XLOC_020041	NQO1	16:69739740-69760533	OK	2.99717	5.4724	0.868571	1.85685	0.02965	0.797535	no	1.52798
XLOC_006027	XLOC_006027	LGI1	10:95517565-95557916	OK	0.0220668	0.242408	3.45749	2.51875	0.0296	0.797535	no	1.52871
XLOC_044840	XLOC_044840	TUBB2B	6:3224494-3227968	OK	29.8867	50.6759	0.761794	1.91013	0.0297	0.798174	no	1.52724
XLOC_019943	XLOC_019943	PLLP	16:57289219-57318609	OK	1.61192	3.85767	1.25895	1.94184	0.02975	0.798812	no	1.52651
XLOC_036985	XLOC_036985	SEMA5B	3:122628042-122746576	OK	0.101334	0.307302	1.60053	2.04126	0.02985	0.800085	no	1.52506
XLOC_025338	XLOC_025338	LINGO3	19:2289761-2308156	OK	0.239886	0.86009	1.84214	2.01255	0.0299	0.80072	no	1.52433
XLOC_055450	XLOC_055450	PCSK1N	X:48689505-48693960	OK	26.4934	48.5907	0.875048	1.87278	0.03005	0.802617	no	1.52216
XLOC_054077	XLOC_054077	REPS2	X:16964813-17171536	OK	0.536893	1.07184	0.997386	1.89348	0.03005	0.802617	no	1.52216
XLOC_003760	XLOC_003760	COL24A1	1:86194915-86622654	OK	0.338897	0.676451	0.997138	1.79098	0.0302	0.803801	no	1.51999
XLOC_009609	XLOC_009609	SLC43A1	11:57252003-57283192	OK	2.90807	5.54619	0.931433	1.8787	0.03015	0.803801	no	1.52071
XLOC_022938	XLOC_022938	FLJ90757	17:79002932-79008519	OK	3.30146	5.86995	0.830245	1.88692	0.03025	0.804428	no	1.51927
XLOC_004423	XLOC_004423	NES	1:156638554-156647189	OK	1.54462	2.79662	0.856433	1.88529	0.0303	0.805054	no	1.51856
XLOC_005391	XLOC_005391	VIM	10:17256244-17279592	OK	150.182	267.349	0.832015	1.85806	0.03035	0.805679	no	1.51784
XLOC_016642	XLOC_016642	LOC100130111	15:29967187-29972065	OK	0.223876	0.583275	1.38148	1.93004	0.0304	0.806302	no	1.51713
XLOC_026437	XLOC_026437	CACNG7	19:54415990-54446969	OK	0.0451632	0.247803	2.45598	1.99844	0.03045	0.806925	no	1.51641
XLOC_052741	XLOC_052741	MAMDC4	9:139746818-139755251	OK	2.59103	1.28194	-1.01519	-1.90162	0.03055	0.807302	no	1.51499
XLOC_023368	XLOC_023368	DOK6	18:67068283-67626831	OK	0.60391	1.53021	1.34133	1.68799	0.0306	0.807302	no	1.51428
XLOC_044543	XLOC_044543	GPR126	6:142623055-142767403	OK	0.927681	1.69794	0.872082	1.82921	0.03065	0.807302	no	1.51357
XLOC_044527	XLOC_044527	KIAA1244	6:138483052-138665800	OK	2.03683	3.66791	0.848631	1.83307	0.03065	0.807302	no	1.51357
XLOC_041682	XLOC_041682	UGT3A2	5:36035118-36067023	OK	1.53115	3.032	0.985653	1.84867	0.0305	0.807302	no	1.5157
XLOC_023470	XLOC_023470	L3MBTL4	18:5954600-6415237	OK	0.542799	1.13344	1.06222	1.86771	0.0306	0.807302	no	1.51428
XLOC_031281	XLOC_031281	CD40	20:44746899-44758384	OK	3.19479	6.20532	0.957784	1.88814	0.03055	0.807302	no	1.51499
XLOC_001132	XLOC_001132	C1orf194	1:109643982-109656479	OK	1.28598	0.662905	-0.955998	-1.91162	0.0307	0.80792	no	1.51286
XLOC_002236	XLOC_002236	LOC100507405,PPFIA4	1:202995638-203047864	OK	1.51057	2.91357	0.947695	1.64927	0.03075	0.808371	no	1.51215
XLOC_048234	XLOC_048234	COBL	7:51083751-51384553	OK	2.3242	4.04456	0.799247	1.80548	0.03085	0.808371	no	1.51074
XLOC_030215	XLOC_030215	SLC40A1	2:190425315-190445537	OK	1.03957	2.03999	0.972575	1.86247	0.03105	0.810732	no	1.50794
XLOC_031053	XLOC_031053	SYNDIG1	20:24449834-24647203	OK	1.26037	3.23581	1.36027	1.89521	0.0311	0.810732	no	1.50724
XLOC_018589	XLOC_018589	TMEM159	16:20944475-21192782	OK	3.83984	7.39618	0.945733	1.90775	0.031	0.810732	no	1.50864
XLOC_024099	XLOC_024099	CNN1	19:11649578-11661138	OK	0.0898502	0.370773	2.04494	2.17497	0.03105	0.810732	no	1.50794
XLOC_009486	XLOC_009486	LMO2	11:33880121-33913836	OK	0.768035	1.76191	1.19789	1.85708	0.0312	0.811253	no	1.50585
XLOC_031685	XLOC_031685	OVOL2	20:18004792-18039692	OK	0.0596564	0.258021	2.11274	1.80779	0.0313	0.811685	no	1.50446
XLOC_002268	XLOC_002268	NFASC	1:204797781-204991950	OK	1.29919	2.81543	1.11574	1.84023	0.0313	0.811685	no	1.50446
XLOC_005975	XLOC_005975	PAPSS2	10:89419475-89507462	OK	3.05463	5.46594	0.839472	1.84309	0.03135	0.811685	no	1.50376
XLOC_018320	XLOC_018320	SOX8	16:1031717-1037052	OK	3.80185	7.0288	0.886577	1.83296	0.0314	0.8122	no	1.50307
XLOC_038665	XLOC_038665	MSMO1	4:166248817-166264225	OK	18.4807	31.1016	0.750969	1.83607	0.03145	0.8122	no	1.50238
XLOC_049908	XLOC_049908	C8orf47	8:99076506-99107692	OK	2.07122	4.13474	0.997318	1.80435	0.03155	0.814092	no	1.501
XLOC_022412	XLOC_022412	ARHGAP27	17:43471110-43503237	OK	3.32246	6.09168	0.874591	1.88537	0.0317	0.815886	no	1.49894
XLOC_006498	XLOC_006498	UTF1	10:135043777-135045062	OK	0.646099	2.20686	1.77216	2.07011	0.0317	0.815886	no	1.49894
XLOC_008620	XLOC_008620	BIRC3	11:102188193-102209998	OK	0.167768	0.378236	1.17282	1.83185	0.0318	0.816388	no	1.49757
XLOC_038005	XLOC_038005	SHISA3	4:42399855-42404504	OK	0.977844	2.22239	1.18444	1.96039	0.0318	0.816388	no	1.49757
XLOC_051977	XLOC_051977	KIAA1045	9:34889588-34982541	OK	0.0789354	0.229252	1.53819	1.97175	0.0319	0.817575	no	1.49621
XLOC_004872	XLOC_004872	PLEKHA6	1:204187774-204347518	OK	0.176602	0.385566	1.12647	1.80314	0.03195	0.818167	no	1.49553
XLOC_043298	XLOC_043298	RBM24	6:17281808-17294102	OK	0.107387	0.323815	1.59235	1.83444	0.032	0.818759	no	1.49485
XLOC_033855	XLOC_033855	RAC2	22:37621309-37655777	OK	0.0716283	0.287983	2.00738	1.72736	0.0321	0.819938	no	1.49349
XLOC_023980	XLOC_023980	HSD11B1L	19:5681034-5688533	OK	2.61654	5.38171	1.04041	1.81914	0.0322	0.820426	no	1.49214
XLOC_035804	XLOC_035804	LPP	3:187868993-188608460	OK	0.825626	1.48591	0.847788	1.84796	0.0322	0.820426	no	1.49214
XLOC_056256	XLOC_056256	MAGEA3	X:151934651-151953937	OK	6.73806	3.11992	-1.11082	-1.8787	0.0324	0.824831	no	1.48945
XLOC_013089	XLOC_013089	ALDH1L2	12:105413561-105478344	OK	1.96849	3.74136	0.926476	1.7168	0.0326	0.825089	no	1.48678
XLOC_050445	XLOC_050445	FAM167A	8:11197145-11325060	OK	0.415336	0.958616	1.20667	1.79429	0.0326	0.825089	no	1.48678
XLOC_000895	XLOC_000895	AK4	1:65613231-65697828	OK	10.8554	17.9572	0.726147	1.8101	0.0326	0.825089	no	1.48678
XLOC_044752	XLOC_044752	FNDC1	6:159590428-159693140	OK	0.188161	0.430263	1.19326	1.85709	0.0325	0.825089	no	1.48812
XLOC_027004	XLOC_027004	ANXA4	2:69947982-70053596	OK	2.17608	4.14017	0.927959	1.8598	0.0325	0.825089	no	1.48812
XLOC_015920	XLOC_015920	NID2	14:52471519-52535946	OK	4.73304	8.636	0.867597	1.83463	0.0327	0.825452	no	1.48545
XLOC_003966	XLOC_003966	RHOC	1:113243748-113250418	OK	25.5961	45.1989	0.82036	1.84095	0.03275	0.825452	no	1.48479
XLOC_025087	XLOC_025087	TTYH1	19:54926604-54947899	OK	0.410586	1.62541	1.98505	1.66148	0.03285	0.827287	no	1.48346
XLOC_048829	XLOC_048829	GPR37	7:124385931-124406135	OK	1.00014	2.01811	1.0128	1.8038	0.03295	0.828434	no	1.48214
XLOC_024290	XLOC_024290	PGPEP1	19:18451371-18481375	OK	1.7231	3.05365	0.82553	1.82888	0.03315	0.832087	no	1.47952
XLOC_000065	XLOC_000065	CALML6	1:1843799-1848797	OK	0.316057	0.118051	-1.42077	-1.70463	0.0333	0.833788	no	1.47756
XLOC_008726	XLOC_008726	HTR3A	11:113845796-113861035	OK	0.047834	0.189482	1.98595	1.73231	0.0333	0.833788	no	1.47756
XLOC_031884	XLOC_031884	SDC4	20:43953927-43977064	OK	3.89392	6.97825	0.841642	1.81735	0.03325	0.833788	no	1.47821
XLOC_030741	XLOC_030741	ECEL1	2:233344536-233352540	OK	4.40291	8.0049	0.862424	1.83013	0.0334	0.834918	no	1.47625
XLOC_055665	XLOC_055665	ITM2A	X:78615880-78623049	OK	0.0138267	0.243792	4.14012	1.643	0.0336	0.836233	no	1.47366
XLOC_036682	XLOC_036682	CCDC80	3:112323406-112360136	OK	1.36817	2.45298	0.842282	1.80011	0.0335	0.836233	no	1.47496
XLOC_050505	XLOC_050505	NUDT18	8:21963962-21966932	OK	2.70146	5.33744	0.982407	1.80665	0.03365	0.836233	no	1.47301
XLOC_051549	XLOC_051549	ARC	8:143692084-143695846	OK	1.86304	3.60858	0.953774	1.83573	0.03355	0.836233	no	1.47431
XLOC_053816	XLOC_053816	PTGES	9:132500614-132515344	OK	0.593345	1.39478	1.23309	1.85593	0.0337	0.836233	no	1.47237
XLOC_040675	XLOC_040675	RHOBTB3	5:95066849-95132071	OK	11.3364	19.0516	0.74895	1.86896	0.0337	0.836233	no	1.47237
XLOC_008998	XLOC_008998	PHLDA2	11:2949502-2950650	OK	1.93102	4.90045	1.34355	1.95666	0.03365	0.836233	no	1.47301
XLOC_045196	XLOC_045196	HLA-B	6:31321648-31324989	OK	74.7131	123.734	0.727809	1.82908	0.03375	0.836791	no	1.47173
XLOC_031841	XLOC_031841	LOC388796,SNORA71A,SNORA71C	20:37038684-37064018	OK	1506.47	7595.99	2.33407	1.61821	0.0338	0.837348	no	1.47108
XLOC_000054	XLOC_000054	ATAD3B	1:1366897-1432468	OK	45.2554	25.1382	-0.848208	-1.81564	0.034	0.83876	no	1.46852
XLOC_017160	XLOC_017160	C15orf26	15:81426608-81441516	OK	0.0678167	0.255853	1.9156	1.69836	0.0339	0.83876	no	1.4698
XLOC_035320	XLOC_035320	CHST13	3:126243175-126262134	OK	0.309048	0.924156	1.58031	1.79073	0.03405	0.83876	no	1.46788
XLOC_012382	XLOC_012382	RARG	12:53604280-53626036	OK	3.87311	6.93007	0.839376	1.81136	0.034	0.83876	no	1.46852
XLOC_055693	XLOC_055693	XKRX	X:100168393-100204209	OK	0.178496	0.4521	1.34075	1.82632	0.034	0.83876	no	1.46852
XLOC_030971	XLOC_030971	CHGB	20:5891973-5906007	OK	0.43199	0.93549	1.11472	1.84232	0.03395	0.83876	no	1.46916
XLOC_033719	XLOC_033719	RASL10A	22:29708920-29715891	OK	1.10446	2.64618	1.26057	1.86588	0.03405	0.83876	no	1.46788
XLOC_010779	XLOC_010779	H2AFJ	12:14927161-14930936	OK	1.19759	2.349	0.971914	1.81274	0.03415	0.840543	no	1.46661
XLOC_017945	XLOC_017945	PSTPIP1	15:77287464-77329671	OK	0.356868	0.0842819	-2.08209	-2.09314	0.0343	0.843553	no	1.46471
XLOC_024281	XLOC_024281	IFI30	19:18284578-18288927	OK	13.5646	24.0893	0.828552	1.85155	0.0344	0.845329	no	1.46344
XLOC_016271	XLOC_016271	STON2	14:81727035-81902807	OK	3.80739	6.62166	0.798393	1.74518	0.03455	0.845596	no	1.46155
XLOC_011852	XLOC_011852	GPR133	12:131438451-131626010	OK	0.0620129	0.285556	2.20313	1.75893	0.03475	0.845596	no	1.45905
XLOC_025317	XLOC_025317	ATP8B3	19:1782073-1812270	OK	0.269972	0.61962	1.19857	1.77286	0.0348	0.845596	no	1.45842
XLOC_038474	XLOC_038474	ANK2	4:113739200-114305062	OK	2.81618	4.74704	0.75329	1.7847	0.03475	0.845596	no	1.45905
XLOC_007533	XLOC_007533	IFITM2	11:308045-309410	OK	16.0726	31.8424	0.986348	1.79092	0.0347	0.845596	no	1.45967
XLOC_025583	XLOC_025583	EPOR	19:11487768-11495144	OK	2.97628	5.54345	0.897272	1.81535	0.03465	0.845596	no	1.4603
XLOC_010358	XLOC_010358	CLMP	11:122933341-123066007	OK	0.196804	0.616898	1.64827	1.84003	0.0347	0.845596	no	1.45967
XLOC_004287	XLOC_004287	S100A11	1:152004981-152009511	OK	32.6186	57.4451	0.81649	1.85873	0.0348	0.845596	no	1.45842
XLOC_022831	XLOC_022831	GALK1	17:73754017-73761280	OK	32.5439	55.8103	0.778146	1.86038	0.03475	0.845596	no	1.45905
XLOC_052602	XLOC_052602	LOC100506119	9:132095629-132109756	OK	0.106292	0.530841	2.32024	1.52345	0.035	0.847608	no	1.45593
XLOC_027590	XLOC_027590	KYNU	2:143635194-143799885	OK	0.0898541	0.288652	1.68367	1.74178	0.03505	0.847608	no	1.45531
XLOC_022382	XLOC_022382	ITGA2B	17:42449262-42467132	OK	1.69235	3.13223	0.888167	1.75425	0.03505	0.847608	no	1.45531
XLOC_050256	XLOC_050256	LY6E	8:144099901-144103827	OK	59.5821	99.2508	0.7362	1.76949	0.03515	0.848004	no	1.45407
XLOC_008995	XLOC_008995	CDKN1C	11:2904443-2907014	OK	3.45419	6.96466	1.01171	1.80684	0.03515	0.848004	no	1.45407
XLOC_054646	XLOC_054646	FRMPD3	X:106765679-106848479	OK	0.181219	0.409752	1.17701	1.89561	0.0351	0.848004	no	1.45469
XLOC_029691	XLOC_029691	CYP27C1	2:127941411-127977964	OK	0.537437	1.07165	0.995669	1.80431	0.0352	0.848538	no	1.45346
XLOC_004586	XLOC_004586	SELL	1:169659805-169681317	OK	0.410448	0.952799	1.21497	1.856	0.0355	0.853066	no	1.44977
XLOC_017204	XLOC_017204	ADAMTSL3	15:84322837-84708594	OK	0.134691	0.301533	1.16266	1.8703	0.0355	0.853066	no	1.44977
XLOC_041060	XLOC_041060	PCDHB2	5:140474166-140478193	OK	0.510226	1.17844	1.20767	1.7807	0.0357	0.855843	no	1.44733
XLOC_018858	XLOC_018858	MT1F	16:56691854-56693216	OK	3.98351	9.67386	1.28005	1.80991	0.0357	0.855843	no	1.44733
XLOC_003027	XLOC_003027	MFAP2	1:17300996-17308081	OK	5.31556	10.4695	0.977905	1.81902	0.03565	0.855843	no	1.44794
XLOC_047480	XLOC_047480	KCND2	7:119913490-120392921	OK	0.388156	1.01468	1.38631	1.9099	0.03585	0.856739	no	1.44551
XLOC_054078	XLOC_054078	NHS	X:17393542-17754118	OK	0.436309	0.826496	0.921659	1.79961	0.0359	0.85726	no	1.44491
XLOC_005781	XLOC_005781	PLAU	10:75669726-75682535	OK	0.408898	0.941803	1.20368	1.84719	0.03605	0.859493	no	1.44309
XLOC_015330	XLOC_015330	AK7	14:96858429-96955816	OK	1.1203	2.59362	1.21107	1.81476	0.0361	0.860011	no	1.44249
XLOC_026000	XLOC_026000	FBXO27	19:39502776-39523198	OK	1.35165	2.70436	1.00057	1.80905	0.03615	0.860372	no	1.44189
XLOC_020899	XLOC_020899	IGFBP4	17:38596273-38613982	OK	0.708934	1.92048	1.43775	1.821	0.0362	0.860372	no	1.44129
XLOC_014255	XLOC_014255	LINC00282	13:52387482-52419286	OK	0.111512	0.300288	1.42915	1.85204	0.0362	0.860372	no	1.44129
XLOC_055800	XLOC_055800	ACSL4	X:108884560-108976621	OK	14.4818	23.9252	0.724284	1.77103	0.03645	0.863615	no	1.4383
XLOC_043592	XLOC_043592	MICB	6:31447579-31478902	OK	2.90187	5.26719	0.860051	1.78934	0.03645	0.863615	no	1.4383
XLOC_003462	XLOC_003462	MOB3C	1:47073386-47082563	OK	0.596287	1.23345	1.04862	1.80896	0.0364	0.863615	no	1.4389
XLOC_025457	XLOC_025457	SH2D3A	19:6751924-6767550	OK	1.3735	2.77988	1.01717	1.77954	0.0365	0.864127	no	1.43771
XLOC_050508	XLOC_050508	LGI3	8:22004342-22014344	OK	0.234415	0.595296	1.34454	1.8703	0.03665	0.86633	no	1.43593
XLOC_000719	XLOC_000719	DPH2	1:44435652-44439043	OK	43.7628	26.3777	-0.730387	-1.79309	0.0368	0.867852	no	1.43415
XLOC_053861	XLOC_053861	SARDH	9:136526867-136605077	OK	0.162389	0.431413	1.40961	1.80043	0.03675	0.867852	no	1.43474
XLOC_022236	XLOC_022236	LOC100287562	17:38596273-38613982	OK	1.48049	4.25041	1.52153	1.86998	0.0369	0.868864	no	1.43297
XLOC_040535	XLOC_040535	OTP	5:76924536-76934522	OK	0.0540001	0.217487	2.0099	2.01749	0.0369	0.868864	no	1.43297
XLOC_024268	XLOC_024268	SLC5A5	19:17982781-18006558	OK	1.02652	2.08786	1.02426	1.816	0.03695	0.869368	no	1.43239
XLOC_043542	XLOC_043542	HLA-A	6:29853957-29913661	OK	118.323	211.433	0.837465	1.84617	0.037	0.869703	no	1.4318
XLOC_007443	XLOC_007443	NKX1-2	10:126132200-126138733	OK	1.49518	2.80838	0.909417	1.75064	0.0372	0.871207	no	1.42946
XLOC_026186	XLOC_026186	RTN2	19:45988549-46000313	OK	5.1091	9.85271	0.947451	1.7838	0.03735	0.872705	no	1.42771
XLOC_040346	XLOC_040346	NIM1	5:43192315-43280952	OK	0.356808	0.87445	1.29323	1.72483	0.0374	0.87303	no	1.42713
XLOC_045275	XLOC_045275	TAPBP,ZBTB22	6:33267470-33285719	OK	9.28064	16.0413	0.789498	1.77596	0.03745	0.87303	no	1.42655
XLOC_048623	XLOC_048623	LRCH4,SAP25	7:100167824-100183786	OK	12.9396	7.29422	-0.826965	-1.79277	0.0376	0.873181	no	1.42481
XLOC_051684	XLOC_051684	VLDLR	9:2535651-2656384	OK	0.467718	1.01789	1.12187	1.84868	0.03755	0.873181	no	1.42539
XLOC_028882	XLOC_028882	MATN3	2:20191812-20212455	OK	0.221079	0.557611	1.3347	1.89007	0.03755	0.873181	no	1.42539
XLOC_029400	XLOC_029400	C2orf89	2:85048793-85109358	OK	0.433785	1.06231	1.29215	1.69509	0.03765	0.873675	no	1.42424
XLOC_007489	XLOC_007489	LOC100506057	10:134137642-134145373	OK	12.0917	22.1255	0.871697	1.73373	0.0377	0.874169	no	1.42366
XLOC_016036	XLOC_016036	RTN1	14:60062693-60337557	OK	2.88676	5.73148	0.989454	1.78643	0.0378	0.874488	no	1.42251
XLOC_015718	XLOC_015718	SLC7A8	14:23594503-23652909	OK	1.56137	2.83012	0.858051	1.75146	0.0381	0.87575	no	1.41908
XLOC_025772	XLOC_025772	JUND	19:18386827-18392432	OK	28.4562	50.3431	0.823051	1.77891	0.03815	0.87575	no	1.41851
XLOC_018151	XLOC_018151	IDH2	15:90626288-90645716	OK	19.9093	33.4911	0.750333	1.79883	0.03815	0.87575	no	1.41851
XLOC_039964	XLOC_039964	TMEM154	4:153546860-153601317	OK	0.0906812	0.250407	1.4654	1.81959	0.0382	0.87575	no	1.41794
XLOC_041801	XLOC_041801	PLK2	5:57749808-57755913	OK	1.60895	3.09693	0.944723	1.86732	0.038	0.87575	no	1.42022
XLOC_003780	XLOC_003780	GBP2	1:89573309-89591799	OK	0.0161012	0.232272	3.85057	3.51175	0.0381	0.87575	no	1.41908
XLOC_028899	XLOC_028899	C2orf43	2:20883241-21022875	OK	3.92595	6.80404	0.793348	1.75664	0.03845	0.880155	no	1.4151
XLOC_054458	XLOC_054458	STARD8	X:67867462-67945684	OK	0.508443	1.02771	1.01527	1.77856	0.03845	0.880155	no	1.4151
XLOC_009330	XLOC_009330	LOC100506305	11:13001080-13011095	OK	0.2886	0.0539122	-2.42039	-2.28443	0.0388	0.883513	no	1.41117
XLOC_005371	XLOC_005371	OPTN	10:13141904-13180276	OK	3.71699	6.46302	0.798072	1.78361	0.0387	0.883513	no	1.41229
XLOC_039995	XLOC_039995	NPY1R	4:164245116-164273700	OK	2.28227	4.36209	0.934552	1.80177	0.03875	0.883513	no	1.41173
XLOC_032254	XLOC_032254	OLIG1	21:34442396-34444909	OK	1.24012	2.74986	1.14889	1.81288	0.03875	0.883513	no	1.41173
XLOC_011952	XLOC_011952	IFFO1	12:6648693-6665249	OK	18.8782	11.1037	-0.765678	-1.74239	0.03965	0.885185	no	1.40176
XLOC_050476	XLOC_050476	FGF20	8:16849708-16859674	OK	0.052177	0.230567	2.1437	1.59598	0.03895	0.885185	no	1.40949
XLOC_005907	XLOC_005907	C10orf11	10:77542308-78317349	OK	0.249873	0.677549	1.43913	1.62157	0.0394	0.885185	no	1.4045
XLOC_029705	XLOC_029705	LIMS2	2:128395995-128439360	OK	0.205304	0.580617	1.49983	1.63113	0.03945	0.885185	no	1.40395
XLOC_023729	XLOC_023729	ATP8B1	18:55297533-55470327	OK	0.160751	0.540194	1.74865	1.66726	0.03935	0.885185	no	1.40506
XLOC_031200	XLOC_031200	VSTM2L	20:36531498-36573752	OK	1.24031	2.53523	1.03142	1.74133	0.0397	0.885185	no	1.40121
XLOC_045256	XLOC_045256	TAP1	6:32808493-32821793	OK	6.47642	11.1444	0.783052	1.74316	0.0396	0.885185	no	1.4023
XLOC_023983	XLOC_023983	NRTN	19:5791382-5830424	OK	4.66194	10.5709	1.1811	1.75503	0.0392	0.885185	no	1.40671
XLOC_040486	XLOC_040486	MAP1B	5:71395251-71505491	OK	4.48037	7.36018	0.716123	1.75643	0.0396	0.885185	no	1.4023
XLOC_036509	XLOC_036509	PRICKLE2	3:64053639-64431205	OK	0.322532	0.642098	0.993352	1.7618	0.03985	0.885185	no	1.39957
XLOC_007841	XLOC_007841	NAV2	11:19372270-20143147	OK	0.309661	0.611364	0.981343	1.76182	0.03995	0.885185	no	1.39848
XLOC_025912	XLOC_025912	DMKN	19:35988118-36004560	OK	36.2428	64.431	0.830063	1.76603	0.03915	0.885185	no	1.40727
XLOC_051399	XLOC_051399	HAS2	8:122624444-122657565	OK	0.356692	0.809126	1.18168	1.76759	0.0396	0.885185	no	1.4023
XLOC_019212	XLOC_019212	JPH3	16:87636498-87733544	OK	6.04061	10.7931	0.837337	1.77174	0.03925	0.885185	no	1.40616
XLOC_001199	XLOC_001199	FAM19A3	1:113261417-113269977	OK	0.07114	0.29499	2.05193	1.77855	0.03945	0.885185	no	1.40395
XLOC_048964	XLOC_048964	DENND2A	7:140217672-140340384	OK	0.566766	1.45018	1.3554	1.77926	0.0398	0.885185	no	1.40012
XLOC_033210	XLOC_033210	H1F0	22:38201113-38203443	OK	38.3703	62.8501	0.711924	1.78048	0.03905	0.885185	no	1.40838
XLOC_041581	XLOC_041581	FAM134B	5:16473146-16617118	OK	2.6767	4.94767	0.886292	1.78601	0.0393	0.885185	no	1.40561
XLOC_032285	XLOC_032285	CBR3	21:37504064-37528606	OK	2.45491	5.0738	1.0474	1.8059	0.03895	0.885185	no	1.40949
XLOC_053089	XLOC_053089	HINT2	9:35812956-35815042	OK	34.0663	58.8527	0.788765	1.81316	0.0397	0.885185	no	1.40121
XLOC_040944	XLOC_040944	ANKRD43	5:132149032-132152489	OK	3.00047	5.48285	0.869736	1.82145	0.0398	0.885185	no	1.40012
XLOC_000251	XLOC_000251	CLCNKB	1:16370246-16383804	OK	0.431469	1.03448	1.26157	1.82392	0.0394	0.885185	no	1.4045
XLOC_001094	XLOC_001094	PALMD	1:100111430-100160097	OK	0.119932	0.316527	1.40011	1.87204	0.03995	0.885185	no	1.39848
XLOC_046082	XLOC_046082	MOXD1	6:132617193-132722664	OK	5.04327	8.66131	0.780227	1.78846	0.0401	0.886571	no	1.39686
XLOC_042937	XLOC_042937	ODZ2	5:166711842-167696472	OK	0.297234	1.23822	2.0586	1.93956	0.04005	0.886571	no	1.3974
XLOC_011979	XLOC_011979	C1R	12:7187512-7189412	OK	1.20238	2.59548	1.11011	1.8344	0.04015	0.887032	no	1.39631
XLOC_048191	XLOC_048191	GCK	7:44183869-44229022	OK	0.0687545	0.329585	2.26112	1.89017	0.0402	0.887492	no	1.39577
XLOC_007704	XLOC_007704	SYT9	11:7273180-7532608	OK	0.74704	1.47313	0.979631	1.74074	0.04025	0.887767	no	1.39523
XLOC_025936	XLOC_025936	CLIP3	19:36505561-36523797	OK	0.688604	0.298819	-1.2044	-1.81691	0.04065	0.889392	no	1.39094
XLOC_018515	XLOC_018515	RMI2	16:11406741-11445620	OK	16.8149	28.6675	0.769678	1.72684	0.04045	0.889392	no	1.39308
XLOC_024185	XLOC_024185	LOC113230	19:14182298-14186531	OK	1.2487	3.08509	1.30488	1.73118	0.04045	0.889392	no	1.39308
XLOC_031958	XLOC_031958	ATP9A	20:50213066-50384908	OK	6.62629	10.882	0.715668	1.74476	0.04055	0.889392	no	1.39201
XLOC_009368	XLOC_009368	KCNJ11	11:17406794-17410878	OK	4.92607	8.52227	0.790802	1.75119	0.0409	0.889392	no	1.38828
XLOC_037353	XLOC_037353	PLD1	3:171318519-171528290	OK	1.0412	1.91906	0.882151	1.75153	0.04075	0.889392	no	1.38987
XLOC_021869	XLOC_021869	GAS7	17:9813838-10101868	OK	0.744156	1.36759	0.877964	1.76976	0.0406	0.889392	no	1.39147
XLOC_046840	XLOC_046840	HECW1	7:43117615-43602940	OK	0.270387	0.65792	1.28288	1.77262	0.0407	0.889392	no	1.39041
XLOC_007205	XLOC_007205	PDLIM1	10:96997328-97050781	OK	26.0909	43.3436	0.73227	1.78504	0.0409	0.889392	no	1.38828
XLOC_025758	XLOC_025758	TMEM221	19:17546317-17559489	OK	0.887478	2.0997	1.2424	1.80196	0.04055	0.889392	no	1.39201
XLOC_051572	XLOC_051572	MAFA	8:144510229-144512602	OK	1.65366	3.43956	1.05656	1.80285	0.0409	0.889392	no	1.38828
XLOC_021374	XLOC_021374	LOC440461	17:66194800-66196443	OK	0.357405	0.995503	1.47787	1.83259	0.0405	0.889392	no	1.39254
XLOC_022541	XLOC_022541	DLX3	17:48067368-48072588	OK	0.143622	0.400157	1.47829	1.85133	0.0409	0.889392	no	1.38828
XLOC_056254	XLOC_056254	MAGEA12	X:151899292-151903184	OK	1.50767	0.0173886	-6.43804	-3.36176	0.04105	0.890374	no	1.38669
XLOC_037279	XLOC_037279	DHX36	3:153989403-154042286	OK	19.4809	11.6403	-0.742932	-1.78846	0.04115	0.890374	no	1.38563
XLOC_003150	XLOC_003150	AIM1L,UBXN11	1:26608772-26680794	OK	16.699	9.46162	-0.819602	-1.74846	0.04115	0.890374	no	1.38563
XLOC_012191	XLOC_012191	OVOS2	12:31263861-31359088	OK	1.25823	3.69434	1.55392	1.70379	0.041	0.890374	no	1.38722
XLOC_032025	XLOC_032025	SYCP2	20:58438617-58508713	OK	0.394858	0.764043	0.95232	1.75149	0.04115	0.890374	no	1.38563
XLOC_037968	XLOC_037968	FAM114A1	4:38869353-38947365	OK	1.3335	2.81929	1.08012	1.73666	0.04135	0.892163	no	1.38352
XLOC_049955	XLOC_049955	BAALC	8:104145190-104242533	OK	0.239339	0.586258	1.29248	1.77609	0.0413	0.892163	no	1.38405
XLOC_033193	XLOC_033193	CDC42EP1	22:37956470-37965412	OK	24.2203	40.4079	0.738423	1.79904	0.0413	0.892163	no	1.38405
XLOC_050787	XLOC_050787	TCF24	8:67858015-67875026	OK	0.659678	0.257301	-1.3583	-1.79669	0.04185	0.897224	no	1.3783
XLOC_022186	XLOC_022186	SRCIN1	17:36686258-36762183	OK	1.04343	2.20148	1.07714	1.70592	0.04185	0.897224	no	1.3783
XLOC_001592	XLOC_001592	EFNA3	1:155051347-155060194	OK	4.90181	8.9035	0.861057	1.73447	0.04185	0.897224	no	1.3783
XLOC_040064	XLOC_040064	GPM6A	4:176554087-176923648	OK	2.86218	5.13112	0.84216	1.73451	0.04185	0.897224	no	1.3783
XLOC_053436	XLOC_053436	NINJ1	9:95883770-95896570	OK	10.2813	18.114	0.817079	1.78939	0.04175	0.897224	no	1.37934
XLOC_023557	XLOC_023557	DSC2	18:28638769-28682388	OK	8.25577	13.5424	0.714007	1.71831	0.04205	0.898978	no	1.37623
XLOC_024903	XLOC_024903	C19orf76	19:50191941-50194247	OK	5.49192	2.81272	-0.965344	-1.82498	0.04215	0.899851	no	1.3752
XLOC_006580	XLOC_006580	IL15RA	10:5994103-6020142	OK	0.843753	1.83646	1.12204	1.75425	0.0422	0.900286	no	1.37469
XLOC_012481	XLOC_012481	TAC3	12:57403780-57410344	OK	0.0303815	0.234701	2.94956	1.09393	0.04225	0.900525	no	1.37417
XLOC_019088	XLOC_019088	NECAB2	16:84002236-84036379	OK	0.905952	1.98224	1.12962	1.7608	0.0423	0.900525	no	1.37366
XLOC_000429	XLOC_000429	SFN	1:27189632-27190947	OK	0.137963	0.535613	1.95691	2.0283	0.0423	0.900525	no	1.37366
XLOC_038933	XLOC_038933	DGKQ	4:926188-967344	OK	16.535	9.36625	-0.819981	-1.70406	0.04245	0.900568	no	1.37212
XLOC_050433	XLOC_050433	SOX7	8:10581277-10588022	OK	0.999072	1.98409	0.98982	1.80595	0.04245	0.900568	no	1.37212
XLOC_033845	XLOC_033845	PVALB	22:37196729-37215517	OK	0.553192	1.57474	1.50927	1.81658	0.04245	0.900568	no	1.37212
XLOC_028085	XLOC_028085	CDK15	2:202671197-202758528	OK	0.0434407	0.192035	2.14425	1.86024	0.04245	0.900568	no	1.37212
XLOC_033143	XLOC_033143	TIMP3	22:32905878-33454377	OK	3.95387	7.66871	0.955716	1.75362	0.04255	0.90206	no	1.3711
XLOC_011210	XLOC_011210	DGKA	12:56324945-56347807	OK	1.41918	2.63956	0.895243	1.7445	0.0427	0.90233	no	1.36957
XLOC_027148	XLOC_027148	LINC00152	2:87739036-87821037	OK	6.70513	14.5404	1.11673	1.76092	0.04265	0.90233	no	1.37008
XLOC_030334	XLOC_030334	ACADL	2:211052708-211090215	OK	1.19094	2.30053	0.94987	1.76239	0.04275	0.90233	no	1.36906
XLOC_033863	XLOC_033863	ELFN2	22:37763996-37824041	OK	0.299298	0.634393	1.08379	1.79311	0.0428	0.90233	no	1.36856
XLOC_026351	XLOC_026351	LRRC4B	19:51009252-51071653	OK	2.50465	6.56033	1.38916	1.87992	0.04275	0.90233	no	1.36906
XLOC_005293	XLOC_005293	ZNF692	1:249144141-249153315	OK	25.0985	14.8888	-0.753369	-1.77775	0.04305	0.902596	no	1.36603
XLOC_020795	XLOC_020795	TMEM132E	17:32906426-32966501	OK	1.06226	1.96034	0.88397	1.73188	0.0429	0.902596	no	1.36754
XLOC_022802	XLOC_022802	C17orf28	17:72946822-72968900	OK	3.8774	7.30056	0.912918	1.74227	0.04305	0.902596	no	1.36603
XLOC_025506	XLOC_025506	ADAMTS10	19:8645067-8675588	OK	1.3549	2.6134	0.947746	1.73037	0.04315	0.903448	no	1.36502
XLOC_011241	XLOC_011241	HSD17B6	12:57157107-57181574	OK	2.4373	4.56137	0.904186	1.76306	0.04315	0.903448	no	1.36502
XLOC_009445	XLOC_009445	BDNF	11:27528398-27743605	OK	0.193702	0.451493	1.22086	1.52736	0.04325	0.904919	no	1.36401
XLOC_018921	XLOC_018921	LRRC29	16:67238733-67260901	OK	0.546996	0.179617	-1.60661	-1.87239	0.0433	0.905143	no	1.36351
XLOC_028182	XLOC_028182	IGFBP2	2:217497781-217529159	OK	44.744	73.0072	0.706345	1.72298	0.04335	0.905143	no	1.36301
XLOC_036573	XLOC_036573	ROBO1	3:78644274-79817059	OK	16.6046	27.5659	0.7313	1.77493	0.0436	0.90725	no	1.36051
XLOC_045730	XLOC_045730	SNAP91	6:84262603-84419232	OK	0.850011	1.62187	0.9321	1.69485	0.0439	0.909353	no	1.35754
XLOC_049615	XLOC_049615	SDCBP	8:59465727-59495419	OK	45.9052	74.3983	0.696612	1.71651	0.0439	0.909353	no	1.35754
XLOC_010506	XLOC_010506	CCND2	12:4382901-4414522	OK	20.7459	33.8247	0.70525	1.73949	0.04385	0.909353	no	1.35803
XLOC_020469	XLOC_020469	GUCY2D	17:7905987-7923658	OK	0.165192	0.372337	1.17246	1.74925	0.04385	0.909353	no	1.35803
XLOC_006583	XLOC_006583	PRKCQ	10:6436216-6622246	OK	2.16919	3.83015	0.820244	1.75427	0.04385	0.909353	no	1.35803
XLOC_034106	XLOC_034106	IL17REL	22:50432568-50451055	OK	0.126373	0.3333	1.39914	1.79148	0.04395	0.909353	no	1.35704
XLOC_053053	XLOC_053053	ARID3C	9:34621454-34628011	OK	0.0853476	0.41968	2.29787	2.1633	0.04375	0.909353	no	1.35902
XLOC_042689	XLOC_042689	ARAP3	5:141032771-141061800	OK	0.221055	0.485007	1.1336	1.69023	0.04415	0.911834	no	1.35507
XLOC_023888	XLOC_023888	REEP6	19:1491164-1497924	OK	7.75495	13.9809	0.850269	1.7831	0.0443	0.913691	no	1.3536
XLOC_024843	XLOC_024843	ZNF114	19:48773354-48791874	OK	0.853855	1.6484	0.949006	1.68166	0.0444	0.915133	no	1.35262
XLOC_045139	XLOC_045139	HCG4	6:29758618-29765584	OK	0.0531021	0.316199	2.57399	2.192	0.04445	0.915544	no	1.35213
XLOC_018640	XLOC_018640	IL4R	16:27325011-27376276	OK	2.12514	3.80767	0.841353	1.72336	0.04455	0.916362	no	1.35115
XLOC_039744	XLOC_039744	ELOVL6	4:110966951-111120339	OK	8.33271	14.1182	0.760698	1.70597	0.0446	0.916771	no	1.35067
XLOC_006639	XLOC_006639	ST8SIA6	10:17357413-17497491	OK	0.142157	0.379367	1.41611	1.50854	0.04475	0.9184	no	1.34921
XLOC_023336	XLOC_023336	PMAIP1	18:57567191-57571538	OK	56.2978	90.8161	0.689871	1.74737	0.0448	0.9184	no	1.34872
XLOC_020184	XLOC_020184	MAF	16:79627744-79638885	OK	13.8529	26.8622	0.95539	1.69734	0.0449	0.918593	no	1.34775
XLOC_029309	XLOC_029309	PAIP2B	2:71409701-71454233	OK	3.12037	5.22436	0.743538	1.72524	0.04495	0.918785	no	1.34727
XLOC_017719	XLOC_017719	ALDH1A2	15:58245621-58358121	OK	8.57775	14.1086	0.717908	1.7609	0.045	0.918785	no	1.34679
XLOC_013466	XLOC_013466	CCNA1	13:37005960-37017019	OK	0.12345	0.331229	1.4239	1.63686	0.0451	0.919593	no	1.34582
XLOC_051561	XLOC_051561	LOC100133669	8:144063447-144099882	OK	0.12885	0.430999	1.742	1.71867	0.0451	0.919593	no	1.34582
XLOC_020234	XLOC_020234	LOC400550	16:86508130-86542507	OK	1.47718	0.752673	-0.972748	-1.69097	0.04525	0.921416	no	1.34438
XLOC_029953	XLOC_029953	SCN3A	2:165944029-166060577	OK	0.0958741	0.208249	1.11909	1.70492	0.04535	0.922218	no	1.34342
XLOC_042696	XLOC_042696	PCDH1	5:141230348-141257988	OK	0.978974	1.82192	0.896118	1.74964	0.04535	0.922218	no	1.34342
XLOC_056114	XLOC_056114	PLAC1	X:133699872-133898363	OK	4.58448	8.57923	0.90409	1.72484	0.0455	0.922801	no	1.34199
XLOC_038356	XLOC_038356	HERC6	4:89299890-89364249	OK	1.16036	2.11601	0.866775	1.74174	0.04545	0.922801	no	1.34247
XLOC_021527	XLOC_021527	C1QTNF1	17:77015290-77045870	OK	1.26662	2.68394	1.08337	1.6418	0.04555	0.923199	no	1.34151
XLOC_000248	XLOC_000248	ZBTB17	1:16268363-16302627	OK	1.29113	0.321699	-2.00485	-2.02851	0.046	0.924061	no	1.33724
XLOC_036339	XLOC_036339	UCN2	3:48599150-48601201	OK	0.633454	0.217755	-1.54053	-1.80008	0.0459	0.924061	no	1.33819
XLOC_021844	XLOC_021844	LINC00324	17:8123947-8127620	OK	1.86409	0.88996	-1.06666	-1.74697	0.04595	0.924061	no	1.33771
XLOC_018288	XLOC_018288	ARHGDIG,PDIA2	16:330605-337214	OK	11.0511	20.5173	0.892642	1.68876	0.0458	0.924061	no	1.33913
XLOC_024555	XLOC_024555	SPINT2	19:38734666-38783254	OK	19.7094	33.2355	0.753843	1.70059	0.046	0.924061	no	1.33724
XLOC_017967	XLOC_017967	ACSBG1	15:78462956-78528223	OK	0.368437	0.811894	1.13987	1.70595	0.0457	0.924061	no	1.34008
XLOC_016324	XLOC_016324	LGMN	14:93170151-93215047	OK	28.3176	45.6812	0.689905	1.70617	0.04605	0.924061	no	1.33677
XLOC_040881	XLOC_040881	SNX24	5:122181159-122344902	OK	4.19697	7.31953	0.802404	1.7127	0.0461	0.924061	no	1.3363
XLOC_049311	XLOC_049311	FDFT1	8:11658618-11696821	OK	44.5498	71.4365	0.681242	1.7165	0.0462	0.924061	no	1.33536
XLOC_044484	XLOC_044484	TMEM200A	6:130686557-130764664	OK	0.1454	0.354255	1.28476	1.72291	0.04595	0.924061	no	1.33771
XLOC_051511	XLOC_051511	ST3GAL1	8:134467090-134584233	OK	1.3668	2.4349	0.833062	1.76246	0.0462	0.924061	no	1.33536
XLOC_049184	XLOC_049184	VIPR2	7:158820812-158937649	OK	0.201288	0.598348	1.57172	1.90833	0.046	0.924061	no	1.33724
XLOC_043634	XLOC_043634	HLA-DQA1	6:32605182-32611429	OK	0.0404777	0.272344	2.75023	2.41742	0.0459	0.924061	no	1.33819
XLOC_019559	XLOC_019559	LOC388210,LOC400499	16:11452530-11588982	OK	1.97904	3.85486	0.961875	1.74895	0.04625	0.924453	no	1.33489
XLOC_029826	XLOC_029826	LRP1B	2:140988995-142889270	OK	0.693478	1.15696	0.738418	1.67715	0.04665	0.926146	no	1.33115
XLOC_038333	XLOC_038333	AGPAT9	4:84457248-84527026	OK	3.11108	5.32564	0.775541	1.6878	0.04665	0.926146	no	1.33115
XLOC_001621	XLOC_001621	RAB25	1:156030937-156040295	OK	0.0623596	0.320457	2.36145	1.82104	0.0467	0.926146	no	1.33068
XLOC_046124	XLOC_046124	MAP7	6:136663418-136871957	OK	6.91464	11.7359	0.763206	1.70639	0.04675	0.926533	no	1.33022
XLOC_020226	XLOC_020226	C16orf74	16:85728070-85784711	OK	3.4577	7.22651	1.06349	1.63036	0.04695	0.928079	no	1.32836
XLOC_009362	XLOC_009362	PLEKHA7	11:16798847-17035963	OK	2.31926	3.94529	0.766465	1.69442	0.0469	0.928079	no	1.32883
XLOC_040682	XLOC_040682	ERAP2	5:96211643-96255407	OK	0.203178	0.439262	1.11234	1.54105	0.04705	0.928246	no	1.32744
XLOC_047337	XLOC_047337	C7orf51	7:100081549-100092422	OK	0.346623	0.777894	1.16621	1.69978	0.047	0.928246	no	1.3279
XLOC_043720	XLOC_043720	ZFAND3	6:37787306-38122400	OK	6.93874	11.5959	0.740871	1.7089	0.04715	0.929616	no	1.32652
XLOC_033629	XLOC_033629	ZNF280A	22:22867563-22874666	OK	0.363114	0.142792	-1.34651	-1.71848	0.0475	0.931686	no	1.32331
XLOC_032544	XLOC_032544	ADAMTS1	21:28208605-28217728	OK	49.9468	81.6934	0.709829	1.71955	0.0475	0.931686	no	1.32331
XLOC_035668	XLOC_035668	GPR160	3:169755417-169803184	OK	8.73973	14.5846	0.738783	1.67484	0.04775	0.93358	no	1.32103
XLOC_007540	XLOC_007540	B4GALNT4	11:369450-382124	OK	11.5221	19.078	0.72751	1.66408	0.0478	0.933957	no	1.32057
XLOC_036476	XLOC_036476	IL17RD	3:57123911-57204303	OK	1.081	2.0413	0.917129	1.39076	0.0479	0.934711	no	1.31966
XLOC_034572	XLOC_034572	TRIM71	3:32857840-32938517	OK	2.71174	4.55467	0.748128	1.64011	0.0482	0.936959	no	1.31695
XLOC_052169	XLOC_052169	GCNT1	9:79056581-79122332	OK	2.30943	3.84916	0.737009	1.66126	0.0482	0.936959	no	1.31695
XLOC_031707	XLOC_031707	THBD	20:23026269-23030301	OK	0.126782	0.332649	1.39165	1.77813	0.0482	0.936959	no	1.31695
XLOC_049502	XLOC_049502	EIF4EBP1	8:37887842-37917883	OK	89.5859	142.963	0.674302	1.65817	0.0485	0.940987	no	1.31426
XLOC_052950	XLOC_052950	CDKN2A	9:21967137-21994490	OK	98.8854	159.647	0.691061	1.70784	0.0487	0.943663	no	1.31247
XLOC_009663	XLOC_009663	SYT7	11:61282712-61348301	OK	1.2006	2.16897	0.853248	1.68366	0.0488	0.944999	no	1.31158
XLOC_047328	XLOC_047328	PILRB	7:99905324-99965514	OK	33.0699	19.4669	-0.764492	-1.64029	0.0491	0.948394	no	1.30892
XLOC_036337	XLOC_036337	PFKFB4	3:48555116-48594227	OK	2.0304	3.56687	0.812894	1.68849	0.04925	0.950688	no	1.30759
XLOC_026286	XLOC_026286	TULP2	19:49382423-49401996	OK	0.259735	0.672469	1.37243	1.70336	0.04935	0.952014	no	1.30671
XLOC_000185	XLOC_000185	MIIP	1:12073949-12092106	OK	35.6444	21.868	-0.704857	-1.67393	0.04955	0.952851	no	1.30496
XLOC_047481	XLOC_047481	ING3	7:120590704-120617263	OK	17.4234	10.0668	-0.791411	-1.67376	0.04945	0.952851	no	1.30583
XLOC_014846	XLOC_014846	GNG2	14:52327049-52436518	OK	1.19016	2.19163	0.880844	1.7107	0.0495	0.952851	no	1.30539
XLOC_028614	XLOC_028614	INPP5D	2:234054794-234116549	OK	0.0739324	0.204391	1.46706	1.80768	0.0495	0.952851	no	1.30539
XLOC_003169	XLOC_003169	CD164L2	1:27705595-27709867	OK	0.0458697	0.286834	2.6446	1.87728	0.04955	0.952851	no	1.30496
XLOC_022957	XLOC_022957	LOC100507520	17:79357528-79367879	OK	7.52306	4.071	-0.885935	-1.60453	0.0498	0.953797	no	1.30277
XLOC_034328	XLOC_034328	FBLN2	3:13590624-13679922	OK	0.45366	0.906684	0.99899	1.66007	0.04975	0.953797	no	1.30321
XLOC_026118	XLOC_026118	LYPD3	19:43964936-43969831	OK	0.152467	0.475324	1.64041	1.81208	0.04975	0.953797	no	1.30321
XLOC_021654	XLOC_021654	RPH3AL	17:56710-236116	OK	0.690999	1.56547	1.17984	1.67337	0.05	0.954865	no	1.30103
XLOC_054404	XLOC_054404	FAAH2	X:57312870-57515629	OK	0.438503	1.00932	1.20273	1.72103	0.04995	0.954865	no	1.30146
XLOC_016300	XLOC_016300	CCDC88C	14:91737665-91884209	OK	3.19371	5.20205	0.703848	1.63929	0.0501	0.956175	no	1.30016
XLOC_046499	XLOC_046499	ELFN1	7:1705726-1787590	OK	0.467955	1.0929	1.22371	1.68368	0.0503	0.958789	no	1.29843
XLOC_046519	XLOC_046519	KIAA0415	7:4815250-4836335	OK	16.4428	8.98375	-0.872067	-1.56179	0.0505	0.960943	no	1.29671
XLOC_046426	XLOC_046426	MIR3939	6:167394039-167412595	OK	1.8936	1.12453	-0.751818	-1.51039	0.05055	0.960943	no	1.29628
XLOC_048833	XLOC_048833	GRM8	7:126078651-126893433	OK	0.469939	1.02222	1.12116	1.63331	0.05085	0.960943	no	1.29371
XLOC_053603	XLOC_053603	LPAR1	9:113635381-113801539	OK	1.91	3.4536	0.854529	1.6499	0.0507	0.960943	no	1.29499
XLOC_016810	XLOC_016810	SLC27A2	15:50474392-50528589	OK	4.75346	7.99028	0.749269	1.664	0.0507	0.960943	no	1.29499
XLOC_046742	XLOC_046742	ADCYAP1R1	7:31091960-31155211	OK	1.82666	3.13309	0.778379	1.68423	0.05065	0.960943	no	1.29542
XLOC_007032	XLOC_007032	P4HA1	10:74766974-74856732	OK	15.0667	24.4961	0.701189	1.68462	0.05055	0.960943	no	1.29628
XLOC_030699	XLOC_030699	DNER	2:230222270-230579286	OK	0.356466	0.800056	1.16634	1.68632	0.05085	0.960943	no	1.29371
XLOC_041077	XLOC_041077	PCDHB15	5:140624930-140629072	OK	0.245115	0.587146	1.26026	1.70332	0.0508	0.960943	no	1.29414
XLOC_026066	XLOC_026066	BLVRB	19:40953690-40971725	OK	27.0037	45.2348	0.744275	1.71653	0.0509	0.960943	no	1.29328
XLOC_026359	XLOC_026359	ACPT	19:51293006-51299076	OK	2.28846	1.31275	-0.801786	-1.67945	0.051	0.96129	no	1.29243
XLOC_017864	XLOC_017864	PARP6	15:72533521-72565129	OK	23.5509	14.727	-0.677325	-1.6529	0.0514	0.962063	no	1.28904
XLOC_008931	XLOC_008931	MIR210,MIR210HG	11:565655-568457	OK	1.28038	2.56116	1.00022	1.58689	0.0518	0.962063	no	1.28567
XLOC_055253	XLOC_055253	RAI2	X:17818168-17882975	OK	0.532402	1.14579	1.10576	1.59205	0.0518	0.962063	no	1.28567
XLOC_050502	XLOC_050502	GFRA2	8:21549529-21646346	OK	0.0774411	0.220812	1.51164	1.61966	0.0517	0.962063	no	1.28651
XLOC_000078	XLOC_000078	LOC115110	1:2477778-2484284	OK	1.0053	1.9125	0.92783	1.66459	0.0514	0.962063	no	1.28904
XLOC_040014	XLOC_040014	DDX60	4:169137270-169239958	OK	0.409793	0.764264	0.899176	1.66771	0.05125	0.962063	no	1.29031
XLOC_052725	XLOC_052725	GPSM1	9:139221931-139254057	OK	11.5423	18.8412	0.706966	1.6683	0.05135	0.962063	no	1.28946
XLOC_023064	XLOC_023064	PTPRM	18:7567313-8406884	OK	1.81642	3.20567	0.819529	1.67094	0.05125	0.962063	no	1.29031
XLOC_019835	XLOC_019835	STX1B	16:31000486-31021829	OK	0.575148	1.29685	1.17301	1.68859	0.0516	0.962063	no	1.28735
XLOC_000312	XLOC_000312	FAM43B	1:20878931-20881513	OK	1.69382	3.25137	0.940768	1.69051	0.05165	0.962063	no	1.28693
XLOC_022796	XLOC_022796	GRIN2C	17:72838124-72856007	OK	0.21138	0.483817	1.19462	1.69391	0.05145	0.962063	no	1.28861
XLOC_028010	XLOC_028010	MFSD6	2:191272946-191399545	OK	0.835052	1.89721	1.18395	1.71301	0.05135	0.962063	no	1.28946
XLOC_018292	XLOC_018292	NME4	16:447191-450754	OK	93.3531	150.538	0.689356	1.7347	0.0513	0.962063	no	1.28988
XLOC_048699	XLOC_048699	LOC286002	7:107296960-107358254	OK	0.136742	0.43718	1.67678	1.80871	0.05175	0.962063	no	1.28609
XLOC_020062	XLOC_020062	HYDIN	16:70841288-71264625	OK	0.264734	0.716234	1.43588	1.61123	0.05185	0.962404	no	1.28525
XLOC_032252	XLOC_032252	C21orf49	21:34144373-34196802	OK	0.262422	0.778084	1.56804	1.54763	0.05205	0.963765	no	1.28358
XLOC_027995	XLOC_027995	COL3A1	2:189839098-189877472	OK	0.127375	0.698402	2.45497	0.70405	0.0522	0.965367	no	1.28233
XLOC_029507	XLOC_029507	C2orf55	2:99410308-99552684	OK	0.245582	0.530607	1.11144	1.60396	0.05235	0.965544	no	1.28108
XLOC_051597	XLOC_051597	EPPK1	8:144931895-144953381	OK	2.45919	4.23798	0.785196	1.64526	0.0524	0.965544	no	1.28067
XLOC_007849	XLOC_007849	ANO5	11:22214005-22304913	OK	4.98909	7.98313	0.678178	1.64864	0.0523	0.965544	no	1.2815
XLOC_036115	XLOC_036115	SATB1	3:18386920-18505831	OK	3.28028	5.93194	0.854683	1.67554	0.05235	0.965544	no	1.28108
XLOC_033108	XLOC_033108	OSBP2	22:31088922-31307828	OK	2.21381	3.99573	0.851925	1.6864	0.0524	0.965544	no	1.28067
XLOC_010517	XLOC_010517	KCNA6	12:4918341-4960278	OK	0.304813	0.624227	1.03414	1.70355	0.05255	0.966551	no	1.27943
XLOC_005070	XLOC_005070	LOC100506571	1:228260136-228267917	OK	1.48115	0.834749	-0.827302	-1.61449	0.05265	0.967806	no	1.2786
XLOC_011040	XLOC_011040	DNAJC22	12:49736873-49751282	OK	1.35817	2.88535	1.08708	1.669	0.0527	0.96814	no	1.27819
XLOC_021771	XLOC_021771	LOC728392,NLRP1	17:5402746-5487969	OK	7.09064	12.2886	0.793328	1.64702	0.0528	0.968807	no	1.27737
XLOC_026920	XLOC_026920	EML6	2:54950593-55199235	OK	1.38127	2.32618	0.751965	1.66688	0.05285	0.96914	no	1.27696
XLOC_031588	XLOC_031588	HSPA12B	20:3713316-3733758	OK	0.469111	0.186864	-1.32794	-1.71088	0.05295	0.969221	no	1.27613
XLOC_023800	XLOC_023800	FAM69C	18:72102962-72124503	OK	0.106055	0.333973	1.65491	1.81887	0.0529	0.969221	no	1.27654
XLOC_018891	XLOC_018891	MMP15	16:58059276-58080805	OK	3.53975	6.1188	0.7896	1.67359	0.05305	0.969302	no	1.27531
XLOC_027737	XLOC_027737	SP5	2:171571220-171574498	OK	0.0481975	0.276117	2.51825	1.5326	0.0531	0.969382	no	1.27491
XLOC_050275	XLOC_050275	LOC100128338	8:144816154-144828507	OK	0.332269	0.681418	1.03619	1.63808	0.05315	0.969382	no	1.2745
XLOC_026280	XLOC_026280	IZUMO1,RASIP1	19:49223839-49250166	OK	1.17549	2.275	0.95261	1.59496	0.0536	0.97059	no	1.27084
XLOC_041193	XLOC_041193	C5orf62	5:150157507-150176844	OK	2.36966	4.18273	0.819762	1.62708	0.05395	0.97059	no	1.26801
XLOC_018894	XLOC_018894	NDRG4	16:58497548-58547523	OK	6.55058	10.8102	0.7227	1.62853	0.05345	0.97059	no	1.27205
XLOC_008613	XLOC_008613	KIAA1377	11:101761404-101871793	OK	0.327399	0.650765	0.991086	1.63365	0.05365	0.97059	no	1.27043
XLOC_037192	XLOC_037192	PAQR9	3:142678578-142682195	OK	0.742186	1.5464	1.05906	1.64773	0.05365	0.97059	no	1.27043
XLOC_006325	XLOC_006325	TACC2	10:123748473-124014151	OK	0.923155	1.75216	0.924488	1.64889	0.0539	0.97059	no	1.26841
XLOC_001196	XLOC_001196	WNT2B	1:113010039-113064598	OK	0.790715	1.56098	0.98122	1.65965	0.0534	0.97059	no	1.27246
XLOC_021456	XLOC_021456	ITGB4	17:73717445-73753899	OK	0.245368	0.5505	1.16579	1.66531	0.05375	0.97059	no	1.26962
XLOC_016357	XLOC_016357	CLMN	14:95648275-95786245	OK	1.65495	3.13499	0.921667	1.66726	0.0539	0.97059	no	1.26841
XLOC_007353	XLOC_007353	LOC282997	10:112628647-112630662	OK	1.07924	2.16026	1.00119	1.67854	0.05355	0.97059	no	1.27124
XLOC_055213	XLOC_055213	LOC100506583	X:12993225-13010117	OK	25.2219	51.4637	1.02888	1.68088	0.0535	0.97059	no	1.27165
XLOC_025250	XLOC_025250	C2CD4C	19:405250-409170	OK	1.11109	2.22763	1.00353	1.6817	0.0537	0.97059	no	1.27003
XLOC_017371	XLOC_017371	ALDH1A3	15:101420008-101610317	OK	1.25761	3.02027	1.264	1.69661	0.05335	0.97059	no	1.27287
XLOC_039674	XLOC_039674	SNCA	4:90645249-90759447	OK	4.45145	7.50798	0.754148	1.70748	0.05385	0.97059	no	1.26881
XLOC_034137	XLOC_034137	ITPR1	3:4534897-4889524	OK	1.44784	2.42913	0.746542	1.71734	0.0536	0.97059	no	1.27084
XLOC_013334	XLOC_013334	GPR133	12:131438451-131626010	OK	0.0503591	0.288615	2.51882	1.9738	0.0535	0.97059	no	1.27165
XLOC_031908	XLOC_031908	CDH22	20:44802240-44937158	OK	0.125412	0.342114	1.4478	1.69395	0.054	0.970915	no	1.26761
XLOC_013843	XLOC_013843	MIR17,MIR17HG,MIR18A,MIR19A,MIR19B1,MIR20A,MIR92A1	13:92000073-92023466	OK	56.7418	32.4209	-0.807485	-1.46972	0.0541	0.971391	no	1.2668
XLOC_047373	XLOC_047373	EMID2	7:101005901-101202594	OK	1.33587	2.44893	0.874374	1.63631	0.0542	0.971391	no	1.266
XLOC_004732	XLOC_004732	RGS16	1:182567757-182573548	OK	6.91169	11.5262	0.737813	1.66846	0.0541	0.971391	no	1.2668
XLOC_004537	XLOC_004537	OLFML2B	1:161952981-161993671	OK	0.21201	0.474528	1.16236	1.68964	0.05425	0.971391	no	1.2656
XLOC_000768	XLOC_000768	LOC729041	1:46901855-46948162	OK	1.2709	2.65547	1.06312	1.63873	0.0545	0.974147	no	1.2636
XLOC_021033	XLOC_021033	FZD2	17:42634811-42638630	OK	4.05668	6.90903	0.768186	1.68037	0.0545	0.974147	no	1.2636
XLOC_048946	XLOC_048946	SVOPL	7:138279029-138363790	OK	0.0189584	0.310434	4.03338	1.68801	0.0546	0.975362	no	1.26281
XLOC_026469	XLOC_026469	C19orf51	19:55670014-55678018	OK	6.3597	10.9548	0.784531	1.65668	0.05485	0.976388	no	1.26082
XLOC_026468	XLOC_026468	TNNI3	19:55663134-55669100	OK	6.68688	12.1976	0.867194	1.70045	0.05485	0.976388	no	1.26082
XLOC_055709	XLOC_055709	BTK	X:100604434-100645861	OK	0.133693	0.348193	1.38096	1.64676	0.0549	0.976706	no	1.26043
XLOC_026825	XLOC_026825	RASGRP3	2:33661415-33792250	OK	0.14946	0.326827	1.12877	1.6504	0.055	0.977342	no	1.25964
XLOC_021387	XLOC_021387	ARSG	17:66255322-66417000	OK	1.59743	3.33141	1.06038	1.61301	0.05525	0.977598	no	1.25767
XLOC_009962	XLOC_009962	ARRB1	11:74971165-75062875	OK	3.20655	5.14364	0.68177	1.61756	0.05525	0.977598	no	1.25767
XLOC_055313	XLOC_055313	PCYT1B	X:24576203-24690979	OK	0.805502	1.42339	0.821374	1.65537	0.05535	0.977598	no	1.25688
XLOC_000237	XLOC_000237	SLC25A34	1:16062808-16067884	OK	0.192741	0.0547063	-1.81689	-1.86562	0.0555	0.978795	no	1.25571
XLOC_055082	XLOC_055082	SLC6A8	X:152953751-152962048	OK	50.2012	31.9561	-0.651629	-1.62249	0.0559	0.979602	no	1.25259
XLOC_002355	XLOC_002355	HHAT	1:210501572-210850037	OK	1.29121	2.36699	0.874336	1.61464	0.05575	0.979602	no	1.25376
XLOC_007706	XLOC_007706	PPFIBP2	11:7534998-7674991	OK	1.08314	1.94417	0.843937	1.62507	0.0558	0.979602	no	1.25337
XLOC_053772	XLOC_053772	LOC100289019	9:130873449-130881013	OK	1.84906	0.987128	-0.905483	-1.66978	0.0561	0.979721	no	1.25104
XLOC_053330	XLOC_053330	PRUNE2	9:79226076-79521055	OK	1.08834	2.05436	0.916566	1.66086	0.05605	0.979721	no	1.25142
XLOC_016944	XLOC_016944	RNU5A-1	15:65588065-65589627	OK	12.1223	428.62	5.14397	1.72695	0.05605	0.979721	no	1.25142
XLOC_052830	XLOC_052830	GLIS3	9:3823969-4310434	OK	0.139947	0.307166	1.13413	1.58406	0.05625	0.979839	no	1.24988
XLOC_048099	XLOC_048099	PDE1C	7:31787411-32338925	OK	0.245115	0.518073	1.0797	1.60278	0.0563	0.979839	no	1.24949
XLOC_009540	XLOC_009540	LRP4	11:46867961-46940173	OK	2.45275	4.0188	0.712363	1.65613	0.05615	0.979839	no	1.25065
XLOC_005802	XLOC_005802	ZNF503-AS1	10:77036038-77121986	OK	0.184093	0.484958	1.39743	1.48534	0.05655	0.981383	no	1.24757
XLOC_034014	XLOC_034014	KIAA1644	22:44639547-44727720	OK	1.26594	2.15739	0.769077	1.63664	0.05655	0.981383	no	1.24757
XLOC_034727	XLOC_034727	TMIE	3:46735269-46752414	OK	0.201189	0.465325	1.20969	1.59699	0.0569	0.983529	no	1.24489
XLOC_043297	XLOC_043297	FLJ23152	6:17102488-17131603	OK	0.425692	0.978636	1.20096	1.71474	0.0568	0.983529	no	1.24565
XLOC_018685	XLOC_018685	LOC440356	16:29874891-29879374	OK	0.896619	2.24716	1.32554	1.74075	0.0569	0.983529	no	1.24489
XLOC_052308	XLOC_052308	LOC100506667	9:98532078-98538008	OK	0.0424648	0.23216	2.45078	2.13996	0.0569	0.983529	no	1.24489
XLOC_028150	XLOC_028150	MAP2	2:210288742-210598874	OK	0.247256	0.495178	1.00194	1.62983	0.0571	0.985307	no	1.24336
XLOC_007111	XLOC_007111	MAT1A	10:82031575-82049434	OK	0.078673	0.205997	1.38868	1.64067	0.05705	0.985307	no	1.24374
XLOC_055775	XLOC_055775	MORC4	X:106181707-106243474	OK	14.6094	22.9042	0.64872	1.61243	0.05715	0.985611	no	1.24298
XLOC_033890	XLOC_033890	LOC400927	22:38732323-38794931	OK	3.52684	8.30473	1.23555	1.58223	0.0574	0.988801	no	1.24109
XLOC_035572	XLOC_035572	PTX3	3:156891366-157221415	OK	0.861982	2.34829	1.44588	1.7459	0.0574	0.988801	no	1.24109
XLOC_033261	XLOC_033261	APOBEC3H	22:39493228-39500072	OK	0.0432909	0.201835	2.22104	0.935073	0.0578	0.990722	no	1.23807
XLOC_022315	XLOC_022315	LOC100507656	17:40190187-40202758	OK	1.42428	2.98099	1.06556	1.61053	0.05795	0.990722	no	1.23695
XLOC_013038	XLOC_013038	LOC643770	12:98879321-98897633	OK	0.0666536	0.229078	1.78109	1.62042	0.05765	0.990722	no	1.2392
XLOC_014499	XLOC_014499	COL4A1	13:110801309-110959496	OK	8.11346	12.8422	0.662506	1.63587	0.05795	0.990722	no	1.23695
XLOC_038303	XLOC_038303	FRAS1	4:78976564-79465647	OK	1.49184	2.50599	0.748289	1.64956	0.0579	0.990722	no	1.23732
XLOC_025518	XLOC_025518	ZNF699	19:9403764-9420680	OK	0.674615	1.23918	0.877249	1.65123	0.05785	0.990722	no	1.2377
XLOC_052646	XLOC_052646	ASS1	9:133320093-133376661	OK	12.0208	19.9196	0.728653	1.68521	0.05765	0.990722	no	1.2392
XLOC_035599	XLOC_035599	C3orf80	3:159943422-159946000	OK	0.993074	1.97882	0.994667	1.70181	0.058	0.990722	no	1.23657
XLOC_048137	XLOC_048137	SFRP4	7:37945533-37956525	OK	0.0755346	0.225213	1.57608	1.77585	0.0578	0.990722	no	1.23807
XLOC_056261	XLOC_056261	PNMA6D	X:152243995-152246070	OK	0.0537516	0.275636	2.35839	2.06966	0.05795	0.990722	no	1.23695
XLOC_025785	XLOC_025785	FKBP8	19:18642567-18654391	OK	86.1669	133.128	0.627612	1.5752	0.05825	0.993319	no	1.2347
XLOC_020391	XLOC_020391	WSCD1	17:5972445-6027747	OK	5.95273	9.47357	0.670355	1.62013	0.05835	0.993354	no	1.23396
XLOC_055562	XLOC_055562	EDA2R	X:65815478-65859140	OK	0.246336	0.548799	1.15565	1.62496	0.0583	0.993354	no	1.23433
XLOC_007206	XLOC_007206	SORBS1	10:97071529-97321201	OK	0.78565	1.38926	0.822361	1.64801	0.05835	0.993354	no	1.23396
XLOC_016199	XLOC_016199	ALDH6A1	14:74486058-74551281	OK	7.97145	13.6201	0.772827	1.59466	0.05845	0.993389	no	1.23322
XLOC_029766	XLOC_029766	NCKAP5	2:133429371-134399230	OK	0.148291	0.473536	1.67505	1.32463	0.0586	0.994272	no	1.2321
XLOC_036532	XLOC_036532	PROK2	3:71819921-71834550	OK	1.58605	3.06337	0.949684	1.58099	0.05885	0.995183	no	1.23025
XLOC_033327	XLOC_033327	TSPO	22:43547534-43559248	OK	58.1896	95.5332	0.715242	1.62348	0.0588	0.995183	no	1.23062
XLOC_015212	XLOC_015212	ESRRB	14:76837689-76968180	OK	0.672	1.31146	0.964635	1.63753	0.05885	0.995183	no	1.23025
XLOC_050022	XLOC_050022	LOC100506966	8:121065268-121079025	OK	0.140236	0.551208	1.97474	1.89	0.0588	0.995183	no	1.23062
XLOC_056147	XLOC_056147	ARHGEF6	X:135747708-135863503	OK	4.00732	6.43908	0.684217	1.60405	0.059	0.995246	no	1.22915
XLOC_008210	XLOC_008210	VEGFB	11:64002071-64006259	OK	16.9178	27.7652	0.714738	1.62077	0.05905	0.995246	no	1.22878
XLOC_052654	XLOC_052654	AIF1L	9:133971862-133998539	OK	12.3552	19.6615	0.670252	1.64142	0.059	0.995246	no	1.22915
XLOC_052509	XLOC_052509	GPR144	9:127209255-127239379	OK	0.0792911	0.241502	1.6068	1.69383	0.05895	0.995246	no	1.22952
XLOC_049902	XLOC_049902	LAPTM4B	8:98787808-98864830	OK	101.096	159.052	0.653777	1.64899	0.0591	0.995537	no	1.22841
XLOC_000157	XLOC_000157	RBP7	1:10057254-10076078	OK	0.968587	0.0429171	-4.49626	-2.64976	0.15245	0.99682	no	0.816873
XLOC_025218	XLOC_025218	LOC646862	19:58907456-58908446	OK	0.433314	0.0787956	-2.45922	-2.12266	0.2407	0.99682	no	0.618524
XLOC_009537	XLOC_009537	F2	11:46740742-46761078	OK	0.190966	0.0231512	-3.04416	-1.84632	0.1694	0.99682	no	0.771087
XLOC_009814	XLOC_009814	ACTN3	11:66314390-66330797	OK	0.283979	0.047506	-2.5796	-1.77441	0.14105	0.99682	no	0.850627
XLOC_017946	XLOC_017946	PSTPIP1	15:77287464-77329671	OK	0.329385	0.055774	-2.56211	-1.74056	0.1113	0.99682	no	0.953505
XLOC_015762	XLOC_015762	LOC728755	14:27791031-28142427	OK	0.284985	0.0320699	-3.1516	-1.70819	0.22315	0.99682	no	0.651403
XLOC_052726	XLOC_052726	CARD9	9:139258407-139268133	OK	1.05585	0.46741	-1.17564	-1.62735	0.0627	0.99682	no	1.20273
XLOC_022221	XLOC_022221	PGAP3	17:37827264-37844339	OK	5.96957	3.50086	-0.769918	-1.62456	0.0616	0.99682	no	1.21042
XLOC_019862	XLOC_019862	SLC6A10P	16:32888796-32896463	OK	0.385636	0.173697	-1.15067	-1.612	0.0634	0.99682	no	1.19791
XLOC_018342	XLOC_018342	MAPK8IP3	16:1756220-1820318	OK	14.7175	9.35537	-0.653663	-1.61116	0.06255	0.99682	no	1.20377
XLOC_041513	XLOC_041513	LOC729506	5:8333595-8457677	OK	0.290014	0.0627672	-2.20804	-1.61062	0.0965	0.99682	no	1.01547
XLOC_026406	XLOC_026406	ZNF836	19:52657414-52674896	OK	0.26566	0.12028	-1.14318	-1.60959	0.0636	0.99682	no	1.19654
XLOC_018382	XLOC_018382	MIR3178	16:2581751-2587179	OK	0.411478	0.189261	-1.12044	-1.60259	0.0737	0.99682	no	1.13253
XLOC_043605	XLOC_043605	LY6G5B	6:31638727-31640227	OK	8.5494	4.58799	-0.897962	-1.59297	0.0692	0.99682	no	1.15989
XLOC_000958	XLOC_000958	TYW3	1:75171169-75232361	OK	23.4759	13.6505	-0.782219	-1.59087	0.06985	0.99682	no	1.15583
XLOC_044189	XLOC_044189	NR2E1	6:108487214-108510013	OK	0.329903	0.00305016	-6.75702	-1.59017	0.2579	0.99682	no	0.588549
XLOC_055001	XLOC_055001	ZIC3	X:136648255-136659973	OK	11.9416	7.20787	-0.728357	-1.58912	0.0647	0.99682	no	1.1891
XLOC_046852	XLOC_046852	LOC100506936	7:44102325-44108692	OK	4.60938	2.53487	-0.862658	-1.58807	0.0613	0.99682	no	1.21254
XLOC_023876	XLOC_023876	MIDN	19:1248551-1259142	OK	11.3461	6.97167	-0.702622	-1.58466	0.06745	0.99682	no	1.17102
XLOC_008678	XLOC_008678	PTS	11:112097087-112104696	OK	46.0495	28.9173	-0.671253	-1.58239	0.07325	0.99682	no	1.13519
XLOC_001711	XLOC_001711	FCER1G	1:161185086-161189038	OK	0.218087	0.0388339	-2.48952	-1.5645	0.0907	0.99682	no	1.04239
XLOC_002754	XLOC_002754	LINC00115	1:759807-762902	OK	2.57875	1.22491	-1.07399	-1.55941	0.0719	0.99682	no	1.14327
XLOC_026412	XLOC_026412	ZNF28	19:53300660-53324922	OK	3.38242	2.09238	-0.69291	-1.55411	0.06995	0.99682	no	1.15521
XLOC_032889	XLOC_032889	LOC150197	22:20193339-20199710	OK	1.11724	0.488791	-1.19265	-1.54538	0.0809	0.99682	no	1.09205
XLOC_031379	XLOC_031379	LOC100652930	20:57292419-57294287	OK	0.503589	0.216748	-1.21623	-1.53851	0.07835	0.99682	no	1.10596
XLOC_055496	XLOC_055496	FAM156A	X:52976461-53024651	OK	4.42123	2.54757	-0.795329	-1.53357	0.0712	0.99682	no	1.14752
XLOC_055423	XLOC_055423	CFP	X:47483509-47491622	OK	0.477271	0.210916	-1.17814	-1.52679	0.06535	0.99682	no	1.18475
XLOC_000710	XLOC_000710	SZT2	1:43855541-43919918	OK	4.225	2.54195	-0.733016	-1.52511	0.0696	0.99682	no	1.15739
XLOC_029916	XLOC_029916	NR4A2	2:157177283-157198887	OK	1.37442	0.701139	-0.971051	-1.52095	0.0684	0.99682	no	1.16494
XLOC_048356	XLOC_048356	TYW1B	7:72039491-72298813	OK	2.10644	1.19114	-0.82247	-1.51992	0.0747	0.99682	no	1.12668
XLOC_010669	XLOC_010669	PZP	12:9301435-9360966	OK	0.850069	0.118382	-2.84413	-1.51841	0.15415	0.99682	no	0.812056
XLOC_017281	XLOC_017281	FES,MAN2A2	15:91427664-91465815	OK	12.224	7.80544	-0.647162	-1.50843	0.07555	0.99682	no	1.12177
XLOC_023969	XLOC_023969	LOC100507004	19:4796243-4801278	OK	1.43612	0.829885	-0.791189	-1.50221	0.0841	0.99682	no	1.0752
XLOC_029955	XLOC_029955	GALNT3	2:166604312-166650803	OK	0.273001	0.124518	-1.13255	-1.49788	0.0785	0.99682	no	1.10513
XLOC_052766	XLOC_052766	NDOR1	9:140098533-140113818	OK	29.8641	17.455	-0.774775	-1.49504	0.08375	0.99682	no	1.07702
XLOC_020029	XLOC_020029	SMPD3	16:68392229-68482409	OK	1.38652	0.793243	-0.805635	-1.49386	0.08655	0.99682	no	1.06273
XLOC_053030	XLOC_053030	SPINK4	9:33240195-33251890	OK	0.33734	0.166682	-1.01711	-1.49227	0.0891	0.99682	no	1.05012
XLOC_040175	XLOC_040175	LOC100288152	5:473321-524549	OK	20.1527	12.5384	-0.684621	-1.49216	0.0905	0.99682	no	1.04335
XLOC_018063	XLOC_018063	RPS17	15:82633121-83016313	OK	14.1864	1.21669	-3.54348	-1.4917	0.2905	0.99682	no	0.536854
XLOC_009796	XLOC_009796	CNIH2	11:66045695-66051683	OK	0.639503	0.279442	-1.1944	-1.49023	0.08525	0.99682	no	1.06931
XLOC_004244	XLOC_004244	CTSK	1:150768683-150780917	OK	0.511715	0.238828	-1.09937	-1.47795	0.09205	0.99682	no	1.03598
XLOC_027227	XLOC_027227	FAM178B	2:97540745-97652301	OK	0.234279	0.0106697	-4.45663	-1.47385	0.25665	0.99682	no	0.590659
XLOC_005562	XLOC_005562	LOC642826	10:48185674-48188552	OK	3.00089	1.52176	-0.979645	-1.4711	0.0884	0.99682	no	1.05355
XLOC_041178	XLOC_041178	CSF1R	5:149432853-149492935	OK	0.224564	0.093064	-1.27083	-1.46695	0.09825	0.99682	no	1.00767
XLOC_000297	XLOC_000297	MRTO4	1:19578074-19586622	OK	57.1623	38.0621	-0.58671	-1.4655	0.08765	0.99682	no	1.05725
XLOC_033645	XLOC_033645	GUSBP11	22:23980673-24059610	OK	17.973	11.4778	-0.64698	-1.46187	0.08475	0.99682	no	1.07186
XLOC_048503	XLOC_048503	FAM133B	7:92190071-92219706	OK	21.28	14.0647	-0.597421	-1.45728	0.0865	0.99682	no	1.06298
XLOC_020425	XLOC_020425	BCL6B	17:6926368-6933858	OK	4.70766	2.9509	-0.673852	-1.45692	0.08675	0.99682	no	1.06173
XLOC_011105	XLOC_011105	NR4A1	12:52416615-52453291	OK	11.634	7.27733	-0.676867	-1.4562	0.08615	0.99682	no	1.06474
XLOC_052589	XLOC_052589	FAM73B	9:131798819-131834351	OK	17.8518	11.6564	-0.614942	-1.45545	0.0802	0.99682	no	1.09583
XLOC_031119	XLOC_031119	MYLK2	20:30401385-30423546	OK	0.577318	0.298592	-0.951192	-1.44978	0.0851	0.99682	no	1.07007
XLOC_003407	XLOC_003407	EBNA1BP2	1:43629844-43676549	OK	98.7443	66.5745	-0.568729	-1.44133	0.0934	0.99682	no	1.02965
XLOC_046830	XLOC_046830	C7orf36	7:39606002-39612480	OK	23.9306	15.4392	-0.632253	-1.4393	0.1002	0.99682	no	0.999132
XLOC_048868	XLOC_048868	TNPO3	7:128594233-128695227	OK	31.9661	21.3752	-0.580603	-1.43856	0.08545	0.99682	no	1.06829
XLOC_055061	XLOC_055061	CSAG1	X:151903227-151909518	OK	0.778497	0.0118621	-6.03626	-1.43712	0.19685	0.99682	no	0.705865
XLOC_001894	XLOC_001894	KIAA1614	1:180882312-180915239	OK	0.305064	0.144785	-1.0752	-1.43678	0.11	0.99682	no	0.958607
XLOC_054482	XLOC_054482	ITGB1BP2	X:70521627-70525204	OK	0.542357	0.236093	-1.19989	-1.43388	0.1118	0.99682	no	0.951558
XLOC_018671	XLOC_018671	LAT	16:28995933-29002104	OK	1.24521	0.613852	-1.02042	-1.42678	0.0829	0.99682	no	1.08145
XLOC_048530	XLOC_048530	LOC100506136	7:96250968-96293650	OK	0.254205	0.100997	-1.33169	-1.42444	0.1136	0.99682	no	0.944622
XLOC_048353	XLOC_048353	LOC100507468	7:69061122-69062454	OK	0.382306	0.096009	-1.99349	-1.42424	0.2469	0.99682	no	0.607479
XLOC_047874	XLOC_047874	MICALL2	7:1473994-1499109	OK	3.31207	1.90163	-0.800491	-1.42098	0.10005	0.99682	no	0.999783
XLOC_051622	XLOC_051622	RECQL4	8:145736666-145743210	OK	47.7544	32.3449	-0.562094	-1.4158	0.10175	0.99682	no	0.992466
XLOC_020213	XLOC_020213	TAF1C	16:84178864-84220670	OK	31.9219	21.0394	-0.601449	-1.41412	0.1041	0.99682	no	0.982549
XLOC_018303	XLOC_018303	WDR90	16:691848-717898	OK	23.6917	14.9534	-0.663907	-1.41297	0.08085	0.99682	no	1.09232
XLOC_020831	XLOC_020831	TBC1D3F	17:36283959-36294915	OK	2.0747	1.06223	-0.965812	-1.41242	0.09845	0.99682	no	1.00678
XLOC_038710	XLOC_038710	SPATA4	4:177105724-177117468	OK	0.862115	0.235846	-1.87004	-1.40903	0.14125	0.99682	no	0.850012
XLOC_015684	XLOC_015684	LOC283624	14:21668237-21675059	OK	8.44405	5.44644	-0.63262	-1.40794	0.09275	0.99682	no	1.03269
XLOC_007049	XLOC_007049	ZMYND17	10:75178726-75195705	OK	0.836269	0.416269	-1.00645	-1.40417	0.07585	0.99682	no	1.12004
XLOC_018304	XLOC_018304	RHOT2	16:718132-724171	OK	65.3306	44.2313	-0.562691	-1.4025	0.10765	0.99682	no	0.967986
XLOC_010603	XLOC_010603	C12orf53	12:6798925-6809812	OK	0.512613	0.222299	-1.20537	-1.40053	0.1125	0.99682	no	0.948847
XLOC_010485	XLOC_010485	ITFG2	12:2921786-2934237	OK	8.31586	5.30635	-0.648146	-1.40034	0.10665	0.99682	no	0.972039
XLOC_001574	XLOC_001574	CHRNB2	1:154540256-154554475	OK	0.292685	0.126394	-1.21142	-1.39689	0.11625	0.99682	no	0.934607
XLOC_003693	XLOC_003693	PTGFR	1:78956727-79006386	OK	0.565719	0.227724	-1.3128	-1.39473	0.29215	0.99682	no	0.534394
XLOC_018319	XLOC_018319	PRR25	16:838619-864667	OK	8.43162	3.48958	-1.27276	-1.39374	0.1141	0.99682	no	0.942714
XLOC_009842	XLOC_009842	CARNS1	11:67183148-67193078	OK	1.46084	0.565013	-1.37044	-1.39264	0.1145	0.99682	no	0.941195
XLOC_019591	XLOC_019591	LOC100288162	16:15016263-15021134	OK	16.055	8.90601	-0.850167	-1.38773	0.10245	0.99682	no	0.989488
XLOC_018318	XLOC_018318	CHTF18	16:838619-864667	OK	75.9539	48.568	-0.64512	-1.38606	0.10765	0.99682	no	0.967986
XLOC_048420	XLOC_048420	YWHAG	7:75956107-75988342	OK	92.735	61.5895	-0.590428	-1.38479	0.0986	0.99682	no	1.00612
XLOC_013503	XLOC_013503	LOC100507240	13:42535304-42555701	OK	0.567115	0.250393	-1.17945	-1.38357	0.11595	0.99682	no	0.935729
XLOC_003451	XLOC_003451	CCDC17	1:46085505-46090616	OK	0.429348	0.215055	-0.997444	-1.38349	0.09225	0.99682	no	1.03503
XLOC_008752	XLOC_008752	CEP164	11:117198570-117283982	OK	10.6823	7.09953	-0.589433	-1.38302	0.09875	0.99682	no	1.00546
XLOC_037219	XLOC_037219	TMEM183B	3:149699447-149701153	OK	0.361993	0.1583	-1.1933	-1.38187	0.1213	0.99682	no	0.916139
XLOC_014026	XLOC_014026	CENPJ	13:25456411-25499012	OK	7.88761	5.17179	-0.608923	-1.37872	0.1133	0.99682	no	0.94577
XLOC_000718	XLOC_000718	IPO13	1:44412359-44433694	OK	17.6189	11.9742	-0.557195	-1.36722	0.1071	0.99682	no	0.970211
XLOC_004405	XLOC_004405	SMG5	1:156219014-156252620	OK	92.4454	63.4296	-0.543446	-1.36716	0.1092	0.99682	no	0.961777
XLOC_002784	XLOC_002784	DVL1	1:1270657-1284781	OK	69.1216	47.4808	-0.541791	-1.36017	0.105	0.99682	no	0.978811
XLOC_044762	XLOC_044762	SLC22A1	6:160542862-160579750	OK	0.210612	0.0714355	-1.55987	-1.35917	0.0888	0.99682	no	1.05159
XLOC_050341	XLOC_050341	RPL23AP53	8:157326-197339	OK	1.61254	0.93288	-0.789574	-1.35663	0.1076	0.99682	no	0.968188
XLOC_048374	XLOC_048374	STX1A	7:73113534-73134017	OK	4.69031	2.94947	-0.669225	-1.35392	0.11265	0.99682	no	0.948269
XLOC_046913	XLOC_046913	LANCL2	7:55432982-55501435	OK	11.2777	7.24663	-0.638091	-1.35272	0.11125	0.99682	no	0.9537
XLOC_011893	XLOC_011893	RAD52	12:1021254-1058863	OK	6.03024	3.92265	-0.620385	-1.35037	0.11655	0.99682	no	0.933488
XLOC_001563	XLOC_001563	NUP210L	1:153964761-154127592	OK	1.83148	1.03981	-0.816691	-1.34923	0.12145	0.99682	no	0.915602
XLOC_048724	XLOC_048724	TMEM168	7:112405766-112430478	OK	5.65562	3.74208	-0.595845	-1.345	0.11605	0.99682	no	0.935355
XLOC_052557	XLOC_052557	ENG	9:130577290-130617047	OK	0.830292	0.418619	-0.987981	-1.33966	0.12195	0.99682	no	0.913818
XLOC_000408	XLOC_000408	CNKSR1	1:26503835-26516375	OK	0.470103	0.236423	-0.991606	-1.33483	0.1128	0.99682	no	0.947691
XLOC_044063	XLOC_044063	RIPPLY2	6:84562984-84567234	OK	2.61577	1.33981	-0.965202	-1.33475	0.1199	0.99682	no	0.921181
XLOC_044241	XLOC_044241	LOC100506496	6:116575390-116577907	OK	0.751447	0.394052	-0.931287	-1.3336	0.13335	0.99682	no	0.875007
XLOC_002610	XLOC_002610	C1orf31	1:234508552-234519795	OK	110.444	75.6725	-0.545474	-1.33131	0.12375	0.99682	no	0.907455
XLOC_000661	XLOC_000661	CTPS	1:41445006-41478236	OK	76.12	52.7084	-0.530243	-1.33118	0.12	0.99682	no	0.920819
XLOC_033214	XLOC_033214	GALR3	22:38219388-38221502	OK	0.343159	0.0804263	-2.09314	-1.3307	0.18255	0.99682	no	0.738618
XLOC_004404	XLOC_004404	PAQR6	1:156213206-156217843	OK	3.81158	2.3052	-0.725494	-1.32484	0.11835	0.99682	no	0.926832
XLOC_032708	XLOC_032708	CBS	21:44473300-44496472	OK	206.649	141.625	-0.545103	-1.32421	0.11985	0.99682	no	0.921362
XLOC_002729	XLOC_002729	PGBD2	1:249200441-249213345	OK	3.19373	2.01943	-0.661293	-1.32413	0.1179	0.99682	no	0.928486
XLOC_019401	XLOC_019401	RAB26	16:2198650-2205572	OK	2.42474	0.8963	-1.43578	-1.31893	0.12475	0.99682	no	0.903959
XLOC_047866	XLOC_047866	CYP2W1	7:1022834-1029276	OK	0.264682	0.0561727	-2.23632	-1.31671	0.1698	0.99682	no	0.770062
XLOC_011942	XLOC_011942	PLEKHG6	12:6419601-6437672	OK	0.34372	0.01376	-4.64268	-1.31443	0.19435	0.99682	no	0.711415
XLOC_034111	XLOC_034111	HDAC10	22:50683611-50689834	OK	6.20474	4.04763	-0.616294	-1.30505	0.1257	0.99682	no	0.900665
XLOC_000305	XLOC_000305	OTUD3	1:20208887-20239521	OK	9.99285	6.85653	-0.543417	-1.30475	0.1266	0.99682	no	0.897566
XLOC_037632	XLOC_037632	C4orf44	4:3246721-3258342	OK	0.416624	0.189078	-1.13977	-1.30111	0.13895	0.99682	no	0.857141
XLOC_033481	XLOC_033481	ODF3B	22:50968521-50973345	OK	1.97916	1.23876	-0.675995	-1.29884	0.1334	0.99682	no	0.874844
XLOC_018300	XLOC_018300	WFIKKN1	16:679988-684116	OK	2.47472	1.25087	-0.984337	-1.29619	0.14045	0.99682	no	0.852478
XLOC_033369	XLOC_033369	TRMU	22:46731297-46753237	OK	36.2391	24.9819	-0.536665	-1.28827	0.1312	0.99682	no	0.882066
XLOC_011735	XLOC_011735	CCDC64	12:120427647-120532299	OK	4.30403	2.83264	-0.60354	-1.28588	0.13175	0.99682	no	0.880249
XLOC_003309	XLOC_003309	C1orf216,CLSPN	1:36179476-36235597	OK	20.2989	13.8898	-0.547378	-1.28489	0.1209	0.99682	no	0.917574
XLOC_021807	XLOC_021807	NEURL4	17:7218950-7232638	OK	25.3842	17.7445	-0.516555	-1.2825	0.1295	0.99682	no	0.88773
XLOC_006095	XLOC_006095	ABCC2	10:101538214-101611662	OK	0.41222	0.236932	-0.798941	-1.28071	0.13885	0.99682	no	0.857454
XLOC_042837	XLOC_042837	PLAC8L1	5:145463875-145483946	OK	0.759118	0.340095	-1.15839	-1.28029	0.1566	0.99682	no	0.805208
XLOC_019752	XLOC_019752	LOC100506830	16:29454569-29456411	OK	4.79331	2.74422	-0.804628	-1.27926	0.1373	0.99682	no	0.862329
XLOC_048231	XLOC_048231	FIGNL1	7:50511541-50518093	OK	28.6695	19.7574	-0.537125	-1.27922	0.13015	0.99682	no	0.885556
XLOC_019282	XLOC_019282	CDK10	16:89753075-89768121	OK	36.8683	23.5191	-0.648544	-1.27828	0.1299	0.99682	no	0.886391
XLOC_025445	XLOC_025445	LOC390877	19:6396361-6412986	OK	0.202959	0.066057	-1.61941	-1.27774	0.15825	0.99682	no	0.800656
XLOC_032912	XLOC_032912	LZTR1	22:21336227-21353326	OK	46.6841	32.8933	-0.505137	-1.2735	0.1292	0.99682	no	0.888737
XLOC_050248	XLOC_050248	SLURP1	8:143820951-143823829	OK	0.286713	0.128646	-1.1562	-1.27282	0.15955	0.99682	no	0.797103
XLOC_047183	XLOC_047183	DBF4	7:87463813-87538856	OK	20.1586	13.7346	-0.553583	-1.2723	0.1315	0.99682	no	0.881074
XLOC_020457	XLOC_020457	TMEM88	17:7758383-7759417	OK	0.558766	0.21286	-1.39234	-1.26908	0.16245	0.99682	no	0.78928
XLOC_052351	XLOC_052351	NR4A3	9:102584128-102629173	OK	1.2425	0.721726	-0.783718	-1.26843	0.13095	0.99682	no	0.882894
XLOC_025430	XLOC_025430	DUS3L,PRR22	19:5782542-5791249	OK	48.3467	32.7335	-0.56265	-1.26824	0.13825	0.99682	no	0.859335
XLOC_005130	XLOC_005130	ACTA1	1:229566991-229570455	OK	0.82741	0.420226	-0.977435	-1.26759	0.1434	0.99682	no	0.843451
XLOC_017632	XLOC_017632	SLC28A2	15:45544409-45571436	OK	0.190336	0.0456409	-2.06015	-1.26036	0.1881	0.99682	no	0.725611
XLOC_052288	XLOC_052288	MIRLET7A1,MIRLET7D,MIRLET7F1	9:96928570-96947274	OK	3.2868	2.08366	-0.657563	-1.26017	0.0796	0.99682	no	1.09909
XLOC_033577	XLOC_033577	LOC150197	22:20193339-20199710	OK	0.533296	0.00628044	-6.40793	-1.25861	0.22985	0.99682	no	0.638555
XLOC_017782	XLOC_017782	PIF1	15:65107699-65117896	OK	7.97331	5.30509	-0.587802	-1.2581	0.15085	0.99682	no	0.821455
XLOC_043612	XLOC_043612	HSPA1A	6:31777395-31789628	OK	0.515265	0.179502	-1.52131	-1.2577	0.1919	0.99682	no	0.716925
XLOC_011905	XLOC_011905	NRIP2	12:2934513-2944221	OK	0.759658	0.433455	-0.809469	-1.25598	0.1431	0.99682	no	0.84436
XLOC_014523	XLOC_014523	PROZ	13:113812967-113830180	OK	0.474544	0.225009	-1.07656	-1.25504	0.1532	0.99682	no	0.814741
XLOC_010925	XLOC_010925	DDX11	12:31173696-31257725	OK	34.1333	23.9918	-0.508638	-1.25353	0.14205	0.99682	no	0.847559
XLOC_015748	XLOC_015748	TGM1	14:24718319-24732416	OK	0.605478	0.337147	-0.844697	-1.25347	0.15315	0.99682	no	0.814883
XLOC_046663	XLOC_046663	RPS2P32	7:23530006-23531047	OK	0.424	0.164938	-1.36214	-1.25328	0.1828	0.99682	no	0.738024
XLOC_053910	XLOC_053910	INPP5E	9:139322954-139334327	OK	23.2438	16.295	-0.512421	-1.25126	0.14755	0.99682	no	0.831061
XLOC_012059	XLOC_012059	TAS2R10	12:10968445-10978948	OK	0.509942	0.191096	-1.41604	-1.25072	0.1574	0.99682	no	0.802995
XLOC_025909	XLOC_025909	LSR	19:35739558-35758867	OK	2.95449	1.37829	-1.10003	-1.25009	0.1449	0.99682	no	0.838932
XLOC_017859	XLOC_017859	NR2E3	15:72102893-72113444	OK	0.271919	0.130054	-1.06407	-1.24762	0.15055	0.99682	no	0.822319
XLOC_004340	XLOC_004340	DENND4B	1:153901976-153919355	OK	19.295	13.4316	-0.522599	-1.24536	0.1485	0.99682	no	0.828274
XLOC_017310	XLOC_017310	NR2F2	15:96806213-96948412	OK	19.7046	12.6785	-0.636149	-1.24085	0.1528	0.99682	no	0.815877
XLOC_000259	XLOC_000259	SPATA21	1:16724778-16763919	OK	0.255713	0.132439	-0.9492	-1.23856	0.15055	0.99682	no	0.822319
XLOC_025131	XLOC_025131	NLRP9	19:56217233-56249768	OK	0.274638	0.135004	-1.02453	-1.23791	0.1536	0.99682	no	0.813609
XLOC_048121	XLOC_048121	DPY19L2P1	7:35121118-35147346	OK	0.189509	0.0859235	-1.14115	-1.22995	0.13035	0.99682	no	0.884889
XLOC_021637	XLOC_021637	FN3K	17:80693451-80709073	OK	0.947691	0.533919	-0.827797	-1.22578	0.1527	0.99682	no	0.816161
XLOC_034124	XLOC_034124	CHKB,CPT1B	22:51007289-51021435	OK	25.4273	16.7706	-0.600445	-1.22239	0.14775	0.99682	no	0.830473
XLOC_035581	XLOC_035581	LOC100287290	3:158458205-158462911	OK	0.312826	0.150709	-1.0536	-1.22045	0.1365	0.99682	no	0.864867
XLOC_010516	XLOC_010516	GALNT8	12:4829751-4881892	OK	0.207956	0.099634	-1.06156	-1.21944	0.1697	0.99682	no	0.770318
XLOC_003528	XLOC_003528	HSPB11	1:54387233-54411288	OK	50.8458	35.3032	-0.526328	-1.21908	0.14975	0.99682	no	0.824633
XLOC_002579	XLOC_002579	URB2	1:229761924-229795946	OK	31.6242	22.6349	-0.482476	-1.21761	0.14995	0.99682	no	0.824054
XLOC_013404	XLOC_013404	SPATA13	13:24572370-24881212	OK	1.93505	1.18298	-0.70995	-1.21086	0.1368	0.99682	no	0.863914
XLOC_018703	XLOC_018703	SLX1A,SULT1A3	16:30204255-30218248	OK	1.60877	0.852324	-0.916483	-1.20889	0.16375	0.99682	no	0.785819
XLOC_028709	XLOC_028709	CAPN10,GPR35	2:241521693-241570833	OK	28.172	19.2402	-0.550139	-1.20754	0.16015	0.99682	no	0.795473
XLOC_054529	XLOC_054529	COX7B	X:77154960-77160881	OK	578.105	415.393	-0.476853	-1.2059	0.16715	0.99682	no	0.776894
XLOC_003657	XLOC_003657	ZZZ3	1:78025673-78149227	OK	30.4458	21.7542	-0.48495	-1.20426	0.15055	0.99682	no	0.822319
XLOC_027331	XLOC_027331	CCDC138	2:109403217-109501935	OK	22.1437	14.7866	-0.582609	-1.19678	0.1618	0.99682	no	0.791021
XLOC_047541	XLOC_047541	LOC100130705	7:128506463-128512101	OK	0.72119	0.419394	-0.782073	-1.19637	0.1715	0.99682	no	0.765736
XLOC_032037	XLOC_032037	PSMA7	20:60711790-60718474	OK	328.846	237.001	-0.472516	-1.19422	0.1662	0.99682	no	0.779369
XLOC_043595	XLOC_043595	LOC100287329	6:31527347-31542098	OK	0.654301	0.270799	-1.27273	-1.19414	0.16935	0.99682	no	0.771215
XLOC_025088	XLOC_025088	LENG8	19:54959669-54974894	OK	32.7253	22.9855	-0.509683	-1.19269	0.16245	0.99682	no	0.78928
XLOC_000075	XLOC_000075	PLCH2	1:2398956-2436964	OK	0.457805	0.259005	-0.821749	-1.19007	0.15565	0.99682	no	0.807851
XLOC_026473	XLOC_026473	PPP6R1,TMEM86B	19:55736766-55770418	OK	62.0127	44.3785	-0.482703	-1.18563	0.1709	0.99682	no	0.767258
XLOC_004941	XLOC_004941	MIR29B2,MIR29C	1:207970057-208042529	OK	2.92985	1.75445	-0.73981	-1.18431	0.125	0.99682	no	0.90309
XLOC_047419	XLOC_047419	CDHR3	7:105603656-105676877	OK	0.230832	0.134298	-0.781408	-1.17937	0.16795	0.99682	no	0.77482
XLOC_025634	XLOC_025634	TNPO2	19:12810007-12834810	OK	44.2379	31.8482	-0.474073	-1.17923	0.1641	0.99682	no	0.784891
XLOC_028639	XLOC_028639	ASB18	2:237071225-237176049	OK	0.432098	0.270617	-0.675103	-1.17836	0.1679	0.99682	no	0.774949
XLOC_053767	XLOC_053767	PIP5KL1	9:130679862-130694493	OK	1.62676	0.856004	-0.926312	-1.17576	0.1378	0.99682	no	0.860751
XLOC_019508	XLOC_019508	GLYR1	16:4853201-4897324	OK	23.4453	16.7782	-0.48271	-1.17563	0.18065	0.99682	no	0.743162
XLOC_018347	XLOC_018347	IGFALS	16:1839267-1845620	OK	0.400346	0.138493	-1.53144	-1.17328	0.1861	0.99682	no	0.730254
XLOC_045268	XLOC_045268	COL11A2	6:33130389-33161071	OK	0.975853	0.609157	-0.679849	-1.1726	0.15315	0.99682	no	0.814883
XLOC_019350	XLOC_019350	RPUSD1	16:834973-838383	OK	80.9419	58.3677	-0.471716	-1.17064	0.17185	0.99682	no	0.76485
XLOC_024850	XLOC_024850	KCNJ14	19:48958765-48970529	OK	0.785403	0.449105	-0.806382	-1.17033	0.17525	0.99682	no	0.756342
XLOC_053589	XLOC_053589	ACTL7A	9:111624602-111627293	OK	0.224001	0.0854879	-1.38971	-1.17015	0.1811	0.99682	no	0.742082
XLOC_019333	XLOC_019333	WFIKKN1	16:679988-684116	OK	1.22241	0.385859	-1.66359	-1.16827	0.19315	0.99682	no	0.714105
XLOC_017113	XLOC_017113	IDH3A	15:78441718-78462884	OK	43.7289	31.6286	-0.467358	-1.16759	0.179	0.99682	no	0.747147
XLOC_000107	XLOC_000107	ZBTB48	1:6640062-6649340	OK	15.4342	10.6217	-0.539117	-1.16491	0.1771	0.99682	no	0.751781
XLOC_047324	XLOC_047324	C7orf59	7:99746529-99751833	OK	167.54	121.087	-0.468463	-1.1649	0.17365	0.99682	no	0.760325
XLOC_024493	XLOC_024493	MLL4	19:36208920-36229779	OK	7.0532	5.04635	-0.483037	-1.16334	0.16805	0.99682	no	0.774561
XLOC_002348	XLOC_002348	G0S2	1:209848669-209849735	OK	4.6169	2.8912	-0.675255	-1.16247	0.18565	0.99682	no	0.731305
XLOC_032928	XLOC_032928	MIR130B,MIR301B	22:22006460-22009781	OK	2.11001	1.17422	-0.845551	-1.15994	0.10025	0.99682	no	0.998916
XLOC_047680	XLOC_047680	EPHA1	7:143088204-143220542	OK	0.602842	0.235342	-1.35702	-1.15721	0.1909	0.99682	no	0.719194
XLOC_032911	XLOC_032911	AIFM3	22:21319417-21335649	OK	0.239009	0.112534	-1.08671	-1.15363	0.13555	0.99682	no	0.8679
XLOC_024754	XLOC_024754	NKPD1	19:45652303-45663408	OK	0.532564	0.184457	-1.52967	-1.15111	0.1983	0.99682	no	0.702677
XLOC_004997	XLOC_004997	EPRS	1:220141941-220220000	OK	92.718	67.2813	-0.462643	-1.15103	0.1835	0.99682	no	0.736364
XLOC_024751	XLOC_024751	CLASRP	19:45542297-45574214	OK	31.1433	22.3544	-0.478364	-1.15051	0.17345	0.99682	no	0.760826
XLOC_001388	XLOC_001388	KIAA1245	1:146378592-146466121	OK	1.54557	1.03443	-0.579297	-1.14963	0.17015	0.99682	no	0.769168
XLOC_011953	XLOC_011953	NOP2	12:6666034-6677535	OK	53.0645	37.9408	-0.483996	-1.14959	0.1723	0.99682	no	0.763715
XLOC_032886	XLOC_032886	LOC388849	22:20136108-20137769	OK	0.579612	0.280526	-1.04695	-1.14926	0.1923	0.99682	no	0.716021
XLOC_016707	XLOC_016707	FSIP1	15:39892201-40078405	OK	0.427547	0.174518	-1.2927	-1.14903	0.19555	0.99682	no	0.708742
XLOC_038298	XLOC_038298	MRPL1	4:78783073-78873946	OK	29.669	21.0977	-0.491866	-1.14781	0.1735	0.99682	no	0.760701
XLOC_000747	XLOC_000747	HPDL	1:45792544-45794816	OK	0.304705	0.123887	-1.29839	-1.14734	0.19785	0.99682	no	0.703664
XLOC_033644	XLOC_033644	C22orf43	22:23948273-23975078	OK	0.290445	0.148081	-0.97188	-1.1452	0.182	0.99682	no	0.739929
XLOC_033234	XLOC_033234	BAIAP2L2	22:38480895-38506676	OK	0.549579	0.318609	-0.78654	-1.14446	0.18225	0.99682	no	0.739332
XLOC_025240	XLOC_025240	WASH5P	19:60009-71180	OK	24.0861	16.5626	-0.540272	-1.14393	0.1757	0.99682	no	0.755228
XLOC_034603	XLOC_034603	VILL	3:38032252-38048739	OK	2.71805	1.80022	-0.594399	-1.14283	0.1799	0.99682	no	0.744969
XLOC_044444	XLOC_044444	CENPW	6:126661252-126669754	OK	155.291	111.56	-0.477153	-1.14063	0.18405	0.99682	no	0.735064
XLOC_038969	XLOC_038969	TNIP2	4:2743386-2758103	OK	18.1033	12.9183	-0.486835	-1.14015	0.1699	0.99682	no	0.769807
XLOC_015184	XLOC_015184	FOS	14:75745480-75748937	OK	27.6384	19.3392	-0.515146	-1.13994	0.18045	0.99682	no	0.743643
XLOC_010055	XLOC_010055	RAB38	11:87846414-87908635	OK	0.226725	0.104805	-1.11323	-1.13954	0.18935	0.99682	no	0.722735
XLOC_000042	XLOC_000042	CPSF3L	1:1243993-1260046	OK	12.6914	6.40999	-0.985455	-1.13935	0.18575	0.99682	no	0.731071
XLOC_001400	XLOC_001400	GPR89B	1:147400505-147465753	OK	0.972546	0.594175	-0.710878	-1.13885	0.1863	0.99682	no	0.729787
XLOC_009844	XLOC_009844	PTPRCAP	11:67202980-67205153	OK	2.99439	1.72797	-0.793181	-1.13758	0.19355	0.99682	no	0.713207
XLOC_017910	XLOC_017910	C15orf17	15:75192327-75199591	OK	25.4232	18.4528	-0.462306	-1.13556	0.1877	0.99682	no	0.726536
XLOC_002919	XLOC_002919	EXOSC10	1:11126674-11162157	OK	41.0704	30.0288	-0.451752	-1.13231	0.1869	0.99682	no	0.728391
XLOC_033979	XLOC_033979	CYP2D7P1	22:42533372-42555097	OK	2.26512	1.08882	-1.05683	-1.13113	0.219	0.99682	no	0.659556
XLOC_048226	XLOC_048226	HUS1,SUN3	7:47994874-48068716	OK	11.4597	7.66486	-0.580233	-1.13027	0.18315	0.99682	no	0.737193
XLOC_036535	XLOC_036535	LOC100506865	3:72624363-72776912	OK	0.303344	0.146045	-1.05454	-1.12984	0.18715	0.99682	no	0.72781
XLOC_021529	XLOC_021529	ENGASE	17:77070922-77478563	OK	24.5581	17.733	-0.469767	-1.12874	0.195	0.99682	no	0.709965
XLOC_040308	XLOC_040308	SLC1A3	5:36606456-36688436	OK	14.0962	10.1094	-0.479606	-1.12801	0.18165	0.99682	no	0.740765
XLOC_046326	XLOC_046326	ZBTB2	6:151685249-151725392	OK	13.9514	9.5752	-0.543032	-1.12344	0.20705	0.99682	no	0.683925
XLOC_022983	XLOC_022983	SIRT7	17:79869813-79876058	OK	22.6524	16.0275	-0.499113	-1.12152	0.17525	0.99682	no	0.756342
XLOC_030821	XLOC_030821	OR6B2	2:240968907-240969846	OK	0.260595	0.0907697	-1.52153	-1.12069	0.22665	0.99682	no	0.644644
XLOC_017150	XLOC_017150	KIAA1024	15:79724402-79764642	OK	1.44377	0.989736	-0.544728	-1.12052	0.1904	0.99682	no	0.720333
XLOC_045419	XLOC_045419	SPATS1	6:44310396-44344904	OK	0.361352	0.194154	-0.896206	-1.11998	0.19805	0.99682	no	0.703225
XLOC_013414	XLOC_013414	NUPL1	13:25875665-25916561	OK	26.8429	19.5164	-0.459859	-1.11936	0.1976	0.99682	no	0.704213
XLOC_037999	XLOC_037999	DCAF4L1	4:41979265-41988704	OK	0.482887	0.29574	-0.70736	-1.11656	0.18915	0.99682	no	0.723194
XLOC_003814	XLOC_003814	C1orf146	1:92683572-92711367	OK	0.224572	0.109536	-1.03577	-1.11343	0.20615	0.99682	no	0.685817
XLOC_021598	XLOC_021598	LRRC45	17:79980969-79989027	OK	41.7986	30.5832	-0.450714	-1.11218	0.18995	0.99682	no	0.721361
XLOC_018360	XLOC_018360	NPW	16:2069520-2070756	OK	0.530749	0.21912	-1.27631	-1.11162	0.21445	0.99682	no	0.668674
XLOC_026547	XLOC_026547	ZNF329	19:58637621-58666421	OK	0.547721	0.331725	-0.723456	-1.10688	0.18515	0.99682	no	0.732476
XLOC_020798	XLOC_020798	FNDC8	17:33448630-33457751	OK	1.25815	0.756782	-0.73335	-1.10666	0.1911	0.99682	no	0.718739
XLOC_010634	XLOC_010634	EMG1	12:7079943-7085165	OK	52.5756	38.1799	-0.461581	-1.10408	0.20315	0.99682	no	0.692183
XLOC_032781	XLOC_032781	MCM3AP	21:47649157-47706049	OK	37.4584	27.5566	-0.442894	-1.10288	0.18655	0.99682	no	0.729205
XLOC_041394	XLOC_041394	LOC100128340	5:177378190-177380275	OK	0.686463	0.343881	-0.997271	-1.10138	0.22325	0.99682	no	0.651209
XLOC_022972	XLOC_022972	ARL16	17:79648223-79650954	OK	38.6347	28.1018	-0.459238	-1.0979	0.20745	0.99682	no	0.683087
XLOC_046821	XLOC_046821	ANLN	7:36363758-36493400	OK	34.9062	25.167	-0.471951	-1.09742	0.19985	0.99682	no	0.699296
XLOC_025652	XLOC_025652	TRMT1	19:13215713-13227563	OK	48.0231	35.2622	-0.445607	-1.09704	0.19905	0.99682	no	0.701038
XLOC_042465	XLOC_042465	EPB41L4A	5:111496222-111755010	OK	7.40978	4.2876	-0.78926	-1.0954	0.195	0.99682	no	0.709965
XLOC_047189	XLOC_047189	C7orf63	7:89874487-89940377	OK	1.29395	0.837552	-0.627529	-1.09414	0.2184	0.99682	no	0.660747
XLOC_020890	XLOC_020890	RAPGEFL1	17:38334241-38351906	OK	1.86446	1.25782	-0.56783	-1.089	0.20785	0.99682	no	0.68225
XLOC_014955	XLOC_014955	SLC35F4	14:58029757-58332592	OK	0.362401	0.130299	-1.47576	-1.08833	0.1783	0.99682	no	0.748849
XLOC_024082	XLOC_024082	QTRT1	19:10811884-10824043	OK	36.0403	25.9095	-0.47613	-1.08789	0.203	0.99682	no	0.692504
XLOC_025389	XLOC_025389	ZBTB7A	19:4043262-4066816	OK	6.0287	4.31542	-0.482345	-1.08779	0.205	0.99682	no	0.688246
XLOC_031383	XLOC_031383	TUBB1	20:57594308-57601709	OK	1.04941	0.687879	-0.609347	-1.08693	0.21225	0.99682	no	0.673152
XLOC_000162	XLOC_000162	APITD1,APITD1-CORT,CORT	1:10490158-10512060	OK	17.211	12.2701	-0.488182	-1.08683	0.21335	0.99682	no	0.670907
XLOC_012459	XLOC_012459	MIP	12:56843285-56849980	OK	0.228494	0.117876	-0.954887	-1.08672	0.2091	0.99682	no	0.679646
XLOC_051685	XLOC_051685	KCNV2	9:2717525-2730037	OK	0.296975	0.118678	-1.3233	-1.08533	0.23415	0.99682	no	0.630506
XLOC_003313	XLOC_003313	COL8A2	1:36560288-36575145	OK	0.314353	0.176621	-0.83173	-1.08302	0.19125	0.99682	no	0.718399
XLOC_024327	XLOC_024327	YJEFN3	19:19639669-19648393	OK	5.34667	3.35559	-0.672072	-1.08301	0.2154	0.99682	no	0.666754
XLOC_018064	XLOC_018064	LOC727849	15:83140198-83182930	OK	1.14748	0.750332	-0.612874	-1.08135	0.2099	0.99682	no	0.677988
XLOC_046520	XLOC_046520	RNF216P1	7:5013615-5037800	OK	16.3693	11.856	-0.465374	-1.08053	0.2033	0.99682	no	0.691863
XLOC_021761	XLOC_021761	CAMTA2	17:4871286-4890960	OK	6.13029	4.38807	-0.482369	-1.08014	0.2063	0.99682	no	0.685501
XLOC_018344	XLOC_018344	EME2	16:1823228-1826239	OK	6.96013	4.69492	-0.568015	-1.0794	0.22505	0.99682	no	0.647721
XLOC_039000	XLOC_039000	LYAR	4:4269427-4291896	OK	55.9323	41.5089	-0.430261	-1.07908	0.20125	0.99682	no	0.696264
XLOC_002782	XLOC_002782	TAS1R3	1:1260142-1269844	OK	1.00285	0.295624	-1.76227	-1.07854	0.3487	0.99682	no	0.457548
XLOC_014637	XLOC_014637	REM2	14:23351662-23357307	OK	0.539298	0.248468	-1.11802	-1.07707	0.2171	0.99682	no	0.66334
XLOC_023024	XLOC_023024	LOC100505909	17:81160209-81188573	OK	0.209578	0.0285489	-2.87598	-1.07515	0.28265	0.99682	no	0.548751
XLOC_011171	XLOC_011171	MIR196A2	12:54385521-54392933	OK	2.52547	1.75532	-0.524816	-1.07473	0.19035	0.99682	no	0.720447
XLOC_001245	XLOC_001245	CD101	1:117533076-117602313	OK	0.590694	0.339298	-0.79986	-1.07416	0.2071	0.99682	no	0.68382
XLOC_019013	XLOC_019013	PKD1L3	16:71963440-72033877	OK	0.281372	0.0729548	-1.9474	-1.07277	0.2611	0.99682	no	0.583193
XLOC_021712	XLOC_021712	KIAA0664	17:2592679-2615011	OK	58.2654	43.2299	-0.430611	-1.0727	0.19845	0.99682	no	0.702349
XLOC_038975	XLOC_038975	DOK7	4:3465032-3499441	OK	0.251092	0.0996402	-1.33342	-1.07121	0.20535	0.99682	no	0.687505
XLOC_029513	XLOC_029513	LYG1	2:99900700-99917639	OK	2.57613	1.64791	-0.644565	-1.07078	0.21685	0.99682	no	0.663841
XLOC_048688	XLOC_048688	PUS7	7:105096957-105162689	OK	16.7173	12.058	-0.471352	-1.06932	0.20805	0.99682	no	0.681832
XLOC_005071	XLOC_005071	C1orf35	1:228288427-228291022	OK	78.151	57.9269	-0.432032	-1.06837	0.2202	0.99682	no	0.657183
XLOC_046656	XLOC_046656	NUPL2	7:23221445-23240630	OK	25.1052	18.4709	-0.442734	-1.06816	0.20445	0.99682	no	0.689413
XLOC_025926	XLOC_025926	HSPB6	19:36245469-36247930	OK	0.46711	0.196202	-1.25142	-1.06612	0.22345	0.99682	no	0.65082
XLOC_004505	XLOC_004505	USF1	1:161009040-161015779	OK	34.7619	25.8545	-0.427096	-1.06532	0.21235	0.99682	no	0.672948
XLOC_042590	XLOC_042590	GDF9	5:132196877-132200477	OK	0.325338	0.18034	-0.851224	-1.06071	0.2253	0.99682	no	0.647239
XLOC_047351	XLOC_047351	SRRT	7:100472700-100486285	OK	76.9551	57.1801	-0.428503	-1.0583	0.19995	0.99682	no	0.699079
XLOC_043618	XLOC_043618	SLC44A4	6:31830968-31846823	OK	0.230655	0.0962715	-1.26055	-1.05806	0.2407	0.99682	no	0.618524
XLOC_002455	XLOC_002455	HLX	1:221052742-221058401	OK	10.6949	7.57592	-0.497433	-1.05654	0.2244	0.99682	no	0.648977
XLOC_027182	XLOC_027182	LOC100287723	2:90458200-90458926	OK	0.502694	0.223237	-1.1711	-1.05649	0.2343	0.99682	no	0.630228
XLOC_019666	XLOC_019666	SLC7A5P2	16:21529213-21531765	OK	7.9897	5.70843	-0.485048	-1.05543	0.2164	0.99682	no	0.664743
XLOC_011283	XLOC_011283	MIRLET7I	12:62992604-63012651	OK	1.05766	0.590397	-0.841116	-1.05531	0.11785	0.99682	no	0.92867
XLOC_027273	XLOC_027273	MAP4K4	2:102313668-102511152	OK	16.6707	12.3699	-0.43048	-1.05529	0.22135	0.99682	no	0.65492
XLOC_032181	XLOC_032181	USP16	21:30396937-30426809	OK	42.4575	31.6892	-0.422028	-1.05467	0.20925	0.99682	no	0.679335
XLOC_026862	XLOC_026862	LOC100129726	2:43453971-43457921	OK	2.02007	1.32471	-0.608728	-1.05466	0.20035	0.99682	no	0.698211
XLOC_001912	XLOC_001912	RGL1	1:183605165-183897666	OK	1.85539	1.29435	-0.519488	-1.05437	0.22035	0.99682	no	0.656887
XLOC_047911	XLOC_047911	TNRC18	7:5346416-5463710	OK	14.1005	10.3365	-0.448001	-1.05433	0.22825	0.99682	no	0.641589
XLOC_047102	XLOC_047102	SPDYE5	7:75124298-75133628	OK	0.7669	0.472015	-0.700205	-1.05223	0.2187	0.99682	no	0.660151
XLOC_038964	XLOC_038964	HAUS3,POLN	4:2073251-2243860	OK	15.8196	11.4502	-0.466341	-1.05161	0.21335	0.99682	no	0.670907
XLOC_031324	XLOC_031324	FAM65C	20:49202644-49253426	OK	0.227467	0.138741	-0.713266	-1.05073	0.2186	0.99682	no	0.66035
XLOC_047331	XLOC_047331	MEPCE	7:99998494-100037616	OK	45.4517	32.5004	-0.483878	-1.04742	0.23075	0.99682	no	0.636858
XLOC_032091	XLOC_032091	ZNF512B	20:62571181-62601218	OK	31.3767	22.7145	-0.466081	-1.04733	0.21005	0.99682	no	0.677677
XLOC_013309	XLOC_013309	DHX37	12:125431369-125473667	OK	42.4604	31.706	-0.421361	-1.04358	0.2223	0.99682	no	0.653061
XLOC_047118	XLOC_047118	UPK3B	7:76139744-76157200	OK	1.77049	1.08204	-0.710399	-1.04245	0.228	0.99682	no	0.642065
XLOC_010654	XLOC_010654	FAM90A1	12:8373855-8395590	OK	0.238538	0.0665991	-1.84064	-1.04219	0.331	0.99682	no	0.480172
XLOC_002670	XLOC_002670	ZNF238	1:244212245-244220778	OK	29.178	21.7858	-0.421496	-1.04082	0.2103	0.99682	no	0.677161
XLOC_011660	XLOC_011660	IFT81	12:110562139-110656600	OK	11.3987	8.37807	-0.444175	-1.04027	0.21625	0.99682	no	0.665044
XLOC_019422	XLOC_019422	LOC100507321	16:2708389-2723440	OK	4.5131	3.33782	-0.435212	-1.03771	0.2284	0.99682	no	0.641304
XLOC_011690	XLOC_011690	ADAM1	12:112336866-112339706	OK	1.83185	1.26559	-0.533498	-1.03706	0.2406	0.99682	no	0.618704
XLOC_010604	XLOC_010604	C12orf53	12:6798925-6809812	OK	0.384613	0.13354	-1.52614	-1.0366	0.23765	0.99682	no	0.624062
XLOC_029467	XLOC_029467	DUSP2	2:96808907-96814262	OK	0.574847	0.297673	-0.949449	-1.03591	0.20035	0.99682	no	0.698211
XLOC_035136	XLOC_035136	TMEM30C	3:99904667-99913030	OK	0.376193	0.0617265	-2.60751	-1.03477	0.24215	0.99682	no	0.615916
XLOC_054257	XLOC_054257	CCDC22	X:49091926-49121288	OK	16.7143	12.3063	-0.441681	-1.03276	0.23165	0.99682	no	0.635168
XLOC_018920	XLOC_018920	ELMO3	16:67233027-67237927	OK	1.22339	0.784147	-0.641691	-1.0327	0.22865	0.99682	no	0.640829
XLOC_041206	XLOC_041206	GLRA1	5:151202073-151304397	OK	0.216234	0.140893	-0.61799	-1.02783	0.225	0.99682	no	0.647817
XLOC_041476	XLOC_041476	ZDHHC11	5:795719-851101	OK	1.50733	1.01463	-0.57104	-1.02611	0.2395	0.99682	no	0.620694
XLOC_004794	XLOC_004794	GLRX2	1:193065599-193075244	OK	36.9631	26.8848	-0.459296	-1.0252	0.22825	0.99682	no	0.641589
XLOC_020428	XLOC_020428	SLC16A11	17:6943742-6947242	OK	0.865796	0.229458	-1.9158	-1.02424	0.34495	0.99682	no	0.462244
XLOC_053908	XLOC_053908	SNAPC4	9:139270028-139294638	OK	15.2642	11.3802	-0.423621	-1.02408	0.2282	0.99682	no	0.641684
XLOC_005025	XLOC_005025	NVL	1:224415035-224517872	OK	34.9887	26.4021	-0.406236	-1.02401	0.22635	0.99682	no	0.64522
XLOC_048399	XLOC_048399	WBSCR16	7:74456282-74489699	OK	31.6184	23.6818	-0.416987	-1.02305	0.22985	0.99682	no	0.638555
XLOC_032457	XLOC_032457	PCNT	21:47744029-47865682	OK	18.2821	13.1699	-0.47319	-1.02242	0.2235	0.99682	no	0.650722
XLOC_044251	XLOC_044251	RWDD1	6:116892582-116914438	OK	64.2854	47.9942	-0.421633	-1.02225	0.2233	0.99682	no	0.651111
XLOC_004418	XLOC_004418	GPATCH4	1:156564099-156571279	OK	50.6531	38.173	-0.408098	-1.02142	0.2333	0.99682	no	0.632085
XLOC_010477	XLOC_010477	CACNA2D4	12:1898350-2027870	OK	0.202447	0.0816236	-1.31049	-1.02141	0.2394	0.99682	no	0.620876
XLOC_048658	XLOC_048658	SPDYE6	7:101986191-101996889	OK	0.785012	0.508106	-0.627585	-1.02084	0.2412	0.99682	no	0.617623
XLOC_004136	XLOC_004136	PDZK1P1	1:145924387-145942619	OK	0.209459	0.123377	-0.763601	-1.01979	0.2485	0.99682	no	0.604674
XLOC_052686	XLOC_052686	CEL	9:135935594-135957771	OK	0.724349	0.438277	-0.72484	-1.01844	0.20655	0.99682	no	0.684975
XLOC_026173	XLOC_026173	NKPD1	19:45652303-45663408	OK	0.750216	0.464428	-0.691849	-1.01804	0.24555	0.99682	no	0.60986
XLOC_032087	XLOC_032087	ABHD16B	20:62485297-62494341	OK	0.792109	0.462552	-0.776085	-1.01786	0.23425	0.99682	no	0.63032
XLOC_036340	XLOC_036340	COL7A1	3:48601505-48632593	OK	2.02202	1.37093	-0.560639	-1.0166	0.18135	0.99682	no	0.741482
XLOC_009391	XLOC_009391	E2F8	11:19245613-19263250	OK	6.1267	4.5303	-0.435502	-1.0162	0.22865	0.99682	no	0.640829
XLOC_038972	XLOC_038972	NOP14	4:2937272-2965228	OK	52.3167	39.3382	-0.41134	-1.01592	0.22795	0.99682	no	0.64216
XLOC_031478	XLOC_031478	ARFGAP1	20:61904145-61921142	OK	68.968	51.0746	-0.433322	-1.01559	0.22975	0.99682	no	0.638744
XLOC_005233	XLOC_005233	LOC339529	1:244080703-244211615	OK	0.346315	0.20592	-0.750003	-1.01532	0.2324	0.99682	no	0.633764
XLOC_031387	XLOC_031387	C20orf177	20:58508818-58523702	OK	9.32215	6.75977	-0.463689	-1.0148	0.2347	0.99682	no	0.629487
XLOC_049202	XLOC_049202	ZNF596	8:157326-197339	OK	0.527926	0.134434	-1.97343	-1.0146	0.36865	0.99682	no	0.433386
XLOC_009666	XLOC_009666	C11orf9	11:61520120-61555989	OK	0.878994	0.461454	-0.929667	-1.01447	0.2326	0.99682	no	0.63339
XLOC_013386	XLOC_013386	IFT88	13:21140725-21265581	OK	3.01169	2.12562	-0.502693	-1.01442	0.2534	0.99682	no	0.596193
XLOC_002801	XLOC_002801	CDK11A	1:1571099-1655791	OK	7.39787	3.97539	-0.896011	-1.01166	0.21075	0.99682	no	0.676232
XLOC_025073	XLOC_025073	TMC4	19:54663832-54676944	OK	0.992341	0.655156	-0.598997	-1.00945	0.2418	0.99682	no	0.616544
XLOC_021825	XLOC_021825	LOC284023	17:7816555-7819606	OK	3.44963	2.42565	-0.508068	-1.00944	0.2284	0.99682	no	0.641304
XLOC_004876	XLOC_004876	PPP1R15B	1:204372491-204380944	OK	32.0694	24.3145	-0.399385	-1.00876	0.2436	0.99682	no	0.613323
XLOC_056230	XLOC_056230	LOC100131434	X:148609133-148621312	OK	1.08686	0.705439	-0.623573	-1.0084	0.2419	0.99682	no	0.616364
XLOC_021306	XLOC_021306	LOC390806	17:61686370-61690307	OK	1.81559	1.1	-0.722938	-1.00824	0.2229	0.99682	no	0.65189
XLOC_032734	XLOC_032734	LOC284837	21:45225638-45235098	OK	0.766368	0.452653	-0.759633	-1.00678	0.2223	0.99682	no	0.653061
XLOC_023908	XLOC_023908	AMH,SF3A2	19:2236421-2256422	OK	53.2326	38.6112	-0.463293	-1.0059	0.23425	0.99682	no	0.63032
XLOC_037010	XLOC_037010	ALDH1L1	3:125822407-125899485	OK	0.270476	0.137	-0.98133	-1.00448	0.2364	0.99682	no	0.626353
XLOC_050320	XLOC_050320	KIFC2	8:145691435-145701718	OK	21.2618	15.6026	-0.446473	-1.00418	0.24125	0.99682	no	0.617533
XLOC_003815	XLOC_003815	GLMN	1:92711954-92867785	OK	23.0104	14.7289	-0.643635	-1.00367	0.23675	0.99682	no	0.62571
XLOC_055234	XLOC_055234	PIGA	X:15337572-15353676	OK	15.1972	11.4022	-0.414496	-1.00339	0.2444	0.99682	no	0.611899
XLOC_037146	XLOC_037146	STAG1	3:136054557-136471364	OK	18.7628	14.1403	-0.40806	-1.00249	0.2379	0.99682	no	0.623606
XLOC_020319	XLOC_020319	WDR81	17:1614797-1641893	OK	10.4071	7.67583	-0.439167	-1.00166	0.23535	0.99682	no	0.628286
XLOC_046838	XLOC_046838	MRPL32	7:42971938-42977456	OK	60.826	45.8187	-0.40875	-1.00019	0.2488	0.99682	no	0.60415
XLOC_031343	XLOC_031343	PFDN4	20:52824501-52836492	OK	47.8587	36.0391	-0.409218	-0.996555	0.2439	0.99682	no	0.612788
XLOC_000059	XLOC_000059	MIB2	1:1550794-1566095	OK	18.9027	13.633	-0.471492	-0.996135	0.2516	0.99682	no	0.599289
XLOC_014023	XLOC_014023	MIPEP	13:24304327-24471125	OK	11.0245	8.06998	-0.450077	-0.995268	0.24065	0.99682	no	0.618614
XLOC_033141	XLOC_033141	LOC339666	22:32772650-32780330	OK	0.785132	0.4582	-0.776957	-0.994778	0.2444	0.99682	no	0.611899
XLOC_025632	XLOC_025632	LOC648044	19:12798100-12799236	OK	0.944175	0.455315	-1.05219	-0.993755	0.26785	0.99682	no	0.572108
XLOC_006644	XLOC_006644	CACNB2	10:18429605-18830688	OK	1.32135	0.754088	-0.809209	-0.993395	0.2404	0.99682	no	0.619066
XLOC_000247	XLOC_000247	SPEN	1:16160709-16266950	OK	30.0206	20.0567	-0.58187	-0.993194	0.2191	0.99682	no	0.659358
XLOC_026025	XLOC_026025	FCGBP	19:40353962-40476877	OK	0.404047	0.249583	-0.695002	-0.992488	0.24185	0.99682	no	0.616454
XLOC_050783	XLOC_050783	MYBL1	8:67474201-67525651	OK	5.03601	3.74165	-0.428606	-0.991462	0.2309	0.99682	no	0.636576
XLOC_016459	XLOC_016459	TMEM179	14:105057123-105071144	OK	1.51289	1.00978	-0.583264	-0.9907	0.23695	0.99682	no	0.625343
XLOC_018128	XLOC_018128	MRPL46	15:89002708-89010633	OK	40.2535	30.2682	-0.411311	-0.990396	0.2462	0.99682	no	0.608712
XLOC_014004	XLOC_014004	N6AMT2	13:21277481-21348265	OK	6.38153	4.26526	-0.581268	-0.98981	0.2445	0.99682	no	0.611721
XLOC_024968	XLOC_024968	LINC00085,MIR125A,MIR99B,MIRLET7E	19:52195864-52212031	OK	3.88865	2.52216	-0.624608	-0.989533	0.17895	0.99682	no	0.747268
XLOC_035144	XLOC_035144	ABI3BP	3:100468178-100712334	OK	0.244965	0.1575	-0.637218	-0.989145	0.24485	0.99682	no	0.6111
XLOC_007714	XLOC_007714	ST5	11:8714898-8932498	OK	0.696725	0.398613	-0.8056	-0.985055	0.2563	0.99682	no	0.591251
XLOC_000367	XLOC_000367	TCEB3	1:24069855-24104787	OK	24.4838	18.4264	-0.410053	-0.983677	0.2467	0.99682	no	0.607831
XLOC_007566	XLOC_007566	CEND1	11:785425-790161	OK	1.16191	0.619294	-0.907799	-0.982198	0.2687	0.99682	no	0.570732
XLOC_053036	XLOC_053036	NOL6	9:33461350-33473943	OK	23.0684	17.3681	-0.409477	-0.982009	0.2473	0.99682	no	0.606776
XLOC_054258	XLOC_054258	PPP1R3F	X:49126305-49144642	OK	1.757	1.21448	-0.53277	-0.981461	0.25455	0.99682	no	0.594227
XLOC_026348	XLOC_026348	LOC100506114	19:50990066-50991451	OK	1.2151	0.708382	-0.778481	-0.979713	0.2632	0.99682	no	0.579714
XLOC_026466	XLOC_026466	PPP1R12C	19:55602271-55628972	OK	29.3234	21.9762	-0.416107	-0.979588	0.2547	0.99682	no	0.593971
XLOC_000727	XLOC_000727	DMAP1	1:44679113-44686351	OK	21.6556	15.6508	-0.468509	-0.979266	0.2471	0.99682	no	0.607127
XLOC_001632	XLOC_001632	SLC25A44	1:156163729-156182587	OK	13.4677	10.147	-0.408455	-0.978984	0.24695	0.99682	no	0.607391
XLOC_052819	XLOC_052819	KCNV2	9:2717525-2730037	OK	0.236376	0.127641	-0.888991	-0.978675	0.24615	0.99682	no	0.6088
XLOC_002794	XLOC_002794	C1orf70	1:1470157-1475740	OK	0.334166	0.15828	-1.07809	-0.97641	0.26605	0.99682	no	0.575037
XLOC_046958	XLOC_046958	CCT6P3	7:64498658-64535233	OK	2.62394	1.86186	-0.494989	-0.973748	0.2453	0.99682	no	0.610302
XLOC_000154	XLOC_000154	TMEM201	1:9648931-9675011	OK	15.6433	11.6783	-0.421711	-0.97357	0.258	0.99682	no	0.58838
XLOC_020978	XLOC_020978	AOC2	17:40996608-41002724	OK	2.29543	1.61247	-0.509488	-0.97333	0.24565	0.99682	no	0.609683
XLOC_032028	XLOC_032028	CDH4	20:59827558-60512299	OK	0.216535	0.115555	-0.906024	-0.972724	0.25275	0.99682	no	0.597309
XLOC_020373	XLOC_020373	GP1BA	17:4832271-4838325	OK	1.09966	0.682316	-0.688551	-0.972648	0.2599	0.99682	no	0.585194
XLOC_027119	XLOC_027119	MAT2A	2:85764589-85788657	OK	91.6184	67.2238	-0.446665	-0.970794	0.25855	0.99682	no	0.587455
XLOC_026853	XLOC_026853	PKDCC	2:42274257-42285778	OK	10.7765	8.00405	-0.429089	-0.969218	0.26125	0.99682	no	0.582944
XLOC_009813	XLOC_009813	ACTN3	11:66314390-66330797	OK	0.206899	0.0695921	-1.57193	-0.967464	0.31325	0.99682	no	0.504109
XLOC_010361	XLOC_010361	ZNF202	11:123594996-123612393	OK	6.93686	5.18225	-0.420705	-0.966651	0.2518	0.99682	no	0.598944
XLOC_055152	XLOC_055152	LOC729162	X:3823598-3855396	OK	12.2795	8.83728	-0.474576	-0.965369	0.24925	0.99682	no	0.603365
XLOC_000093	XLOC_000093	LOC100133612	1:3816935-3834078	OK	0.572325	0.33327	-0.780144	-0.965091	0.2632	0.99682	no	0.579714
XLOC_027413	XLOC_027413	RABL2A	2:114384816-114400975	OK	4.05817	2.90666	-0.481468	-0.964646	0.2503	0.99682	no	0.601539
XLOC_007015	XLOC_007015	SPOCK2	10:73818791-73848790	OK	0.438686	0.254409	-0.78604	-0.963746	0.21335	0.99682	no	0.670907
XLOC_018117	XLOC_018117	LOC642423	15:85747139-85778016	OK	8.70694	6.47675	-0.426895	-0.963634	0.2618	0.99682	no	0.58203
XLOC_002795	XLOC_002795	SSU72	1:1477052-1510262	OK	79.086	60.6345	-0.383282	-0.96363	0.26215	0.99682	no	0.58145
XLOC_048598	XLOC_048598	MCM7	7:99690403-99723131	OK	251.902	188.867	-0.415493	-0.963491	0.26085	0.99682	no	0.583609
XLOC_048357	XLOC_048357	SPDYE7P	7:72333317-72339655	OK	1.67589	1.21385	-0.465339	-0.963453	0.26315	0.99682	no	0.579797
XLOC_000458	XLOC_000458	RCC1	1:28832454-28865708	OK	181.257	127.024	-0.512933	-0.963396	0.2451	0.99682	no	0.610657
XLOC_046511	XLOC_046511	IQCE	7:2598631-2654394	OK	5.59584	4.22197	-0.406438	-0.963306	0.2556	0.99682	no	0.592439
XLOC_000720	XLOC_000720	ATP6V0B	1:44440601-44443972	OK	163.35	125.164	-0.38415	-0.963025	0.26305	0.99682	no	0.579962
XLOC_046550	XLOC_046550	C7orf26	7:6629609-6648357	OK	14.2477	10.5807	-0.429284	-0.961242	0.25865	0.99682	no	0.587288
XLOC_024668	XLOC_024668	CIC,LOC100652741	19:42772265-42799949	OK	14.6716	11.0699	-0.406388	-0.961136	0.26215	0.99682	no	0.58145
XLOC_000416	XLOC_000416	HMGN2	1:26798901-26803133	OK	373.771	285.078	-0.390796	-0.960501	0.268	0.99682	no	0.571865
XLOC_021427	XLOC_021427	GRIN2C	17:72838124-72856007	OK	0.371402	0.0629965	-2.55964	-0.960475	0.32155	0.99682	no	0.492751
XLOC_048857	XLOC_048857	IMPDH1	7:128032330-128050036	OK	52.707	40.3436	-0.385653	-0.959645	0.2563	0.99682	no	0.591251
XLOC_034119	XLOC_034119	LMF2	22:50941375-50946151	OK	33.1961	25.1508	-0.400406	-0.958051	0.2665	0.99682	no	0.574303
XLOC_054216	XLOC_054216	ARAF	X:47420515-47479256	OK	28.9518	20.4783	-0.499557	-0.957692	0.24775	0.99682	no	0.605986
XLOC_032430	XLOC_032430	ADARB1	21:46494492-46646694	OK	8.38188	6.23772	-0.426255	-0.957545	0.26455	0.99682	no	0.577492
XLOC_056113	XLOC_056113	MGC16121,MIR424,MIR503	X:133675595-133683678	OK	6.81771	4.7069	-0.53451	-0.953616	0.14505	0.99682	no	0.838482
XLOC_017937	XLOC_017937	C15orf27	15:76352280-76497304	OK	0.379265	0.214115	-0.824821	-0.953077	0.248	0.99682	no	0.605548
XLOC_011970	XLOC_011970	CDCA3	12:6957971-6960456	OK	24.355	18.1966	-0.420552	-0.952594	0.26305	0.99682	no	0.579962
XLOC_014381	XLOC_014381	ZIC5	13:100615216-100624267	OK	16.1899	12.2535	-0.401896	-0.952078	0.26525	0.99682	no	0.576345
XLOC_008939	XLOC_008939	SLC25A22	11:790474-798269	OK	25.1254	19.0289	-0.40095	-0.950235	0.26245	0.99682	no	0.580953
XLOC_032760	XLOC_032760	LOC100505746	21:46305867-46349595	OK	0.465341	0.0500856	-3.21582	-0.950185	0.28125	0.99682	no	0.550907
XLOC_007058	XLOC_007058	NDST2	10:75561668-75571589	OK	9.08247	6.84761	-0.407485	-0.949495	0.2663	0.99682	no	0.574629
XLOC_034729	XLOC_034729	NBEAL2	3:47018969-47054957	OK	11.2755	8.56764	-0.39622	-0.947804	0.25765	0.99682	no	0.58897
XLOC_003437	XLOC_003437	EIF2B3	1:45316193-45452361	OK	32.3865	24.7444	-0.388293	-0.947489	0.2624	0.99682	no	0.581036
XLOC_011860	XLOC_011860	PUS1	12:132413744-132428406	OK	42.9733	32.6911	-0.394545	-0.947221	0.2625	0.99682	no	0.580871
XLOC_032551	XLOC_032551	N6AMT1	21:29998955-30257693	OK	6.6475	4.47487	-0.570967	-0.947008	0.24995	0.99682	no	0.602147
XLOC_003247	XLOC_003247	HCRTR1	1:32083300-32092919	OK	0.379314	0.197717	-0.939954	-0.946647	0.26245	0.99682	no	0.580953
XLOC_026133	XLOC_026133	SMG9	19:44235300-44259142	OK	15.4348	11.6601	-0.404607	-0.945703	0.2595	0.99682	no	0.585863
XLOC_043242	XLOC_043242	SNRNP48	6:7590431-7612200	OK	22.9367	17.6954	-0.374283	-0.944955	0.2636	0.99682	no	0.579055
XLOC_053795	XLOC_053795	SH3GLB2	9:131770312-131790579	OK	47.1642	36.1475	-0.383798	-0.944924	0.26285	0.99682	no	0.580292
XLOC_006225	XLOC_006225	LOC143188	10:114610672-114615127	OK	0.222096	0.133077	-0.738921	-0.944286	0.26675	0.99682	no	0.573896
XLOC_051618	XLOC_051618	TONSL	8:145654156-145669850	OK	30.2719	23.1595	-0.386377	-0.943922	0.2624	0.99682	no	0.581036
XLOC_032740	XLOC_032740	C21orf2	21:45747772-45759285	OK	13.9139	9.75031	-0.513011	-0.943563	0.25515	0.99682	no	0.593204
XLOC_042048	XLOC_042048	LINC00461,MIR9-2	5:87836596-87980620	OK	1.06457	0.587264	-0.858186	-0.942743	0.13965	0.99682	no	0.854959
XLOC_039062	XLOC_039062	ZNF518B	4:10441344-10462839	OK	5.82105	4.43817	-0.391314	-0.94263	0.27015	0.99682	no	0.568395
XLOC_055309	XLOC_055309	KLHL15	X:24001791-24045303	OK	16.8289	12.9522	-0.377745	-0.942521	0.26115	0.99682	no	0.58311
XLOC_034696	XLOC_034696	ZNF502	3:44754134-44765323	OK	0.975488	0.677246	-0.526445	-0.941977	0.25715	0.99682	no	0.589813
XLOC_005133	XLOC_005133	TAF5L	1:229728857-229761794	OK	32.5264	24.9255	-0.38399	-0.94081	0.2666	0.99682	no	0.57414
XLOC_034834	XLOC_034834	DNAH1	3:52350334-52434513	OK	0.492685	0.355446	-0.471037	-0.939187	0.2783	0.99682	no	0.555487
XLOC_048561	XLOC_048561	TECPR1	7:97840710-97881559	OK	7.1157	5.32456	-0.418342	-0.93828	0.2752	0.99682	no	0.560352
XLOC_010635	XLOC_010635	LPCAT3	12:7085346-7150433	OK	3.3194	2.25905	-0.555207	-0.938095	0.2666	0.99682	no	0.57414
XLOC_056269	XLOC_056269	FAM58A	X:152853382-152864632	OK	52.4656	39.8972	-0.395084	-0.937751	0.2702	0.99682	no	0.568315
XLOC_016960	XLOC_016960	SMAD6	15:66994543-67075219	OK	12.7985	8.51396	-0.588068	-0.937057	0.2475	0.99682	no	0.606425
XLOC_023686	XLOC_023686	SMAD7	18:46440086-46478425	OK	17.1911	12.4459	-0.465992	-0.934736	0.26385	0.99682	no	0.578643
XLOC_000425	XLOC_000425	ZDHHC18	1:27153200-27182211	OK	15.4876	11.7414	-0.399513	-0.933466	0.27155	0.99682	no	0.56615
XLOC_043649	XLOC_043649	B3GALT4	6:33244916-33246602	OK	1.05575	0.670336	-0.655306	-0.932723	0.27905	0.99682	no	0.554318
XLOC_055070	XLOC_055070	ZNF185	X:152066674-152142181	OK	1.84825	1.31394	-0.492254	-0.931598	0.2781	0.99682	no	0.555799
XLOC_047474	XLOC_047474	ANKRD7	7:117854684-117963230	OK	1.34224	0.826305	-0.699899	-0.931574	0.2821	0.99682	no	0.549597
XLOC_055580	XLOC_055580	ARR3	X:69488184-69501820	OK	0.715913	0.159643	-2.16493	-0.931497	0.3857	0.99682	no	0.41375
XLOC_009730	XLOC_009730	PYGM	11:64513860-64528784	OK	0.395877	0.251596	-0.653943	-0.930595	0.25975	0.99682	no	0.585444
XLOC_024500	XLOC_024500	ARHGAP33	19:36266416-36279766	OK	1.86751	1.30659	-0.515314	-0.930577	0.2639	0.99682	no	0.578561
XLOC_014361	XLOC_014361	OXGR1	13:97637972-97646604	OK	0.397264	0.244687	-0.699164	-0.92895	0.2672	0.99682	no	0.573164
XLOC_002489	XLOC_002489	CNIH4	1:224544594-224563691	OK	145.911	112.76	-0.371843	-0.92601	0.2824	0.99682	no	0.549135
XLOC_017916	XLOC_017916	RPP25	15:75246043-75249939	OK	21.6667	16.4492	-0.39746	-0.925588	0.2737	0.99682	no	0.562725
XLOC_054242	XLOC_054242	SUV39H1	X:48555130-48567407	OK	16.2889	12.4667	-0.385804	-0.925567	0.2811	0.99682	no	0.551139
XLOC_052055	XLOC_052055	LOC728034	9:42810590-42812518	OK	0.567546	0.28602	-0.988622	-0.924921	0.2818	0.99682	no	0.550059
XLOC_019615	XLOC_019615	XYLT1	16:17196180-17564738	OK	1.33308	0.877971	-0.602523	-0.921176	0.2559	0.99682	no	0.59193
XLOC_047877	XLOC_047877	INTS1	7:1509912-1544038	OK	40.8021	31.4647	-0.374909	-0.921162	0.2806	0.99682	no	0.551912
XLOC_047098	XLOC_047098	STAG3L1	7:74988446-74996990	OK	8.84728	6.58395	-0.426282	-0.919668	0.2871	0.99682	no	0.541967
XLOC_038493	XLOC_038493	PRSS12	4:119201192-119274142	OK	0.556733	0.106272	-2.38923	-0.919633	0.33545	0.99682	no	0.474372
XLOC_014030	XLOC_014030	MTMR6	13:25820338-25861704	OK	8.53156	6.48546	-0.395601	-0.919631	0.2793	0.99682	no	0.553929
XLOC_021710	XLOC_021710	LOC284009	17:2305513-2319045	OK	0.784747	0.504795	-0.636532	-0.918822	0.2475	0.99682	no	0.606425
XLOC_046925	XLOC_046925	CCT6A	7:56119377-56131682	OK	239.184	182.495	-0.390268	-0.918545	0.26825	0.99682	no	0.57146
XLOC_003892	XLOC_003892	SASS6	1:100549099-100598511	OK	16.4687	12.7334	-0.371106	-0.918293	0.28015	0.99682	no	0.552609
XLOC_016475	XLOC_016475	PLD4	14:105391186-105399573	OK	0.484547	0.327667	-0.564407	-0.917888	0.28595	0.99682	no	0.54371
XLOC_017214	XLOC_017214	LOC440300	15:84860599-84898920	OK	3.22889	2.18099	-0.566056	-0.917174	0.28325	0.99682	no	0.54783
XLOC_048060	XLOC_048060	HOXA3,HOXA5,HOXA6	7:27145241-27196296	OK	70.6321	47.5915	-0.569621	-0.916614	0.19395	0.99682	no	0.71231
XLOC_025212	XLOC_025212	A1BG	19:58858171-58874214	OK	2.19229	1.14968	-0.931204	-0.913942	0.27605	0.99682	no	0.559012
XLOC_007311	XLOC_007311	CALHM2	10:105206542-105212191	OK	1.53683	0.832086	-0.885151	-0.913509	0.2868	0.99682	no	0.542421
XLOC_003246	XLOC_003246	HCRTR1	1:32083300-32092919	OK	0.1996	0.0992167	-1.00846	-0.913075	0.2793	0.99682	no	0.553929
XLOC_041766	XLOC_041766	MOCS2	5:52393891-52405598	OK	39.4494	30.4934	-0.371505	-0.91302	0.2842	0.99682	no	0.546376
XLOC_009837	XLOC_009837	TBC1D10C	11:67170869-67178516	OK	0.356126	0.18763	-0.924494	-0.912789	0.28935	0.99682	no	0.538577
XLOC_003461	XLOC_003461	MKNK1	1:47004367-47069966	OK	9.86755	7.45237	-0.404993	-0.911971	0.2855	0.99682	no	0.544394
XLOC_014668	XLOC_014668	FITM1	14:24600674-24602058	OK	0.494571	0.25527	-0.954153	-0.911721	0.3045	0.99682	no	0.516413
XLOC_044778	XLOC_044778	FGFR1OP	6:167412774-167456245	OK	16.3509	12.349	-0.404968	-0.91163	0.28785	0.99682	no	0.540834
XLOC_046467	XLOC_046467	LOC100507642	7:149557-155054	OK	0.312605	0.183678	-0.767157	-0.909178	0.33465	0.99682	no	0.475409
XLOC_019418	XLOC_019418	CEMP1	16:2570362-2581409	OK	14.3239	9.74721	-0.555365	-0.908816	0.29235	0.99682	no	0.534097
XLOC_005304	XLOC_005304	ZMYND11	10:180243-300577	OK	9.9169	7.501	-0.402805	-0.907942	0.28785	0.99682	no	0.540834
XLOC_055395	XLOC_055395	MIR221,MIR222	X:45600994-45711014	OK	8.57223	6.57289	-0.383142	-0.907806	0.27615	0.99682	no	0.558855
XLOC_050325	XLOC_050325	LRRC14	8:145743362-145911226	OK	23.092	16.2127	-0.510264	-0.90765	0.2905	0.99682	no	0.536854
XLOC_016698	XLOC_016698	LOC100507568	15:38361870-38365788	OK	0.284776	0.0361434	-2.97802	-0.907634	0.37275	0.99682	no	0.428582
XLOC_048241	XLOC_048241	SEC61G	7:54819939-54826939	OK	278.582	215.619	-0.369621	-0.906922	0.29235	0.99682	no	0.534097
XLOC_018370	XLOC_018370	DNASE1L2	16:2286467-2288712	OK	2.49815	1.67048	-0.580596	-0.906799	0.28415	0.99682	no	0.546452
XLOC_022795	XLOC_022795	NAT9	17:72766685-72772491	OK	33.2855	25.4407	-0.387754	-0.905858	0.2882	0.99682	no	0.540306
XLOC_022992	XLOC_022992	DUS1L	17:80015750-80023680	OK	170.288	132.269	-0.364504	-0.905805	0.29955	0.99682	no	0.523531
XLOC_047760	XLOC_047760	ACCN3	7:150745604-150749843	OK	1.87253	1.26095	-0.570479	-0.905624	0.29315	0.99682	no	0.53291
XLOC_018409	XLOC_018409	THOC6	16:3072625-3077756	OK	43.0849	32.3196	-0.414774	-0.904282	0.29065	0.99682	no	0.53663
XLOC_040269	XLOC_040269	LOC643401	5:27472360-27497937	OK	1.86987	0.767682	-1.28435	-0.904067	0.1354	0.99682	no	0.868381
XLOC_044726	XLOC_044726	ZDHHC14	6:157801152-158094977	OK	5.58456	4.12818	-0.435939	-0.90403	0.2894	0.99682	no	0.538501
XLOC_002841	XLOC_002841	NPHP4	1:5922869-6161253	OK	5.78772	4.28539	-0.433567	-0.902773	0.28725	0.99682	no	0.54174
XLOC_040997	XLOC_040997	LOC389332	5:135519183-135528851	OK	0.616389	0.429156	-0.522337	-0.901232	0.2656	0.99682	no	0.575772
XLOC_047088	XLOC_047088	GTF2I	7:74072018-74175022	OK	27.5927	21.5476	-0.356762	-0.900535	0.2889	0.99682	no	0.539252
XLOC_000022	XLOC_000022	KLHL17	1:861120-901099	OK	42.5258	22.4582	-0.921095	-0.900524	0.4054	0.99682	no	0.392116
XLOC_018097	XLOC_018097	DNM1P41	15:84835298-84839736	OK	2.53635	1.88188	-0.430578	-0.900257	0.2965	0.99682	no	0.527975
XLOC_001582	XLOC_001582	FLAD1	1:154955769-154965587	OK	42.0648	32.6345	-0.366216	-0.899612	0.2842	0.99682	no	0.546376
XLOC_011528	XLOC_011528	LOC144486	12:94853778-94856346	OK	0.783144	0.527533	-0.570015	-0.89937	0.2963	0.99682	no	0.528268
XLOC_000044	XLOC_000044	TAS1R3	1:1260142-1269844	OK	3.01919	1.26539	-1.25458	-0.899283	0.3204	0.99682	no	0.494307
XLOC_001141	XLOC_001141	ATXN7L2,CYB561D1	1:110026540-110043775	OK	9.64122	7.22408	-0.416403	-0.898138	0.2962	0.99682	no	0.528415
XLOC_038927	XLOC_038927	ATP5I	4:666224-668127	OK	775.162	605.867	-0.355498	-0.893721	0.29755	0.99682	no	0.52644
XLOC_008940	XLOC_008940	PIDD	11:799178-805250	OK	12.7504	9.75407	-0.386468	-0.893698	0.28845	0.99682	no	0.539929
XLOC_031046	XLOC_031046	LOC100505683	20:23337230-23338993	OK	0.285325	0.142049	-1.00622	-0.89297	0.29115	0.99682	no	0.535883
XLOC_000055	XLOC_000055	ATAD3A	1:1447522-1470067	OK	72.4973	56.5891	-0.357402	-0.892546	0.2936	0.99682	no	0.532244
XLOC_048493	XLOC_048493	MTERF	7:91502020-91510016	OK	9.40041	7.13331	-0.398153	-0.889788	0.2952	0.99682	no	0.529884
XLOC_003506	XLOC_003506	CC2D1B,ORC1	1:52816264-52870152	OK	29.5265	22.7213	-0.377966	-0.888604	0.2947	0.99682	no	0.53062
XLOC_046855	XLOC_046855	YKT6	7:44240577-44253893	OK	41.5056	32.4907	-0.35328	-0.888435	0.29945	0.99682	no	0.523676
XLOC_002351	XLOC_002351	DIEXF	1:210001311-210030910	OK	8.62511	6.71819	-0.360471	-0.887959	0.3038	0.99682	no	0.517412
XLOC_032044	XLOC_032044	CABLES2	20:60963685-60982339	OK	5.04738	3.8272	-0.399245	-0.887275	0.30375	0.99682	no	0.517484
XLOC_032387	XLOC_032387	LOC284837	21:45225638-45235098	OK	1.48784	0.886688	-0.74672	-0.886437	0.31065	0.99682	no	0.507729
XLOC_032882	XLOC_032882	DGCR8	22:20067754-20104768	OK	29.532	20.9529	-0.495126	-0.886088	0.29885	0.99682	no	0.524547
XLOC_000587	XLOC_000587	ZC3H12A	1:37940118-37951942	OK	2.13666	1.52135	-0.490004	-0.885837	0.27625	0.99682	no	0.558698
XLOC_039253	XLOC_039253	LOC100505912	4:22325849-22341726	OK	0.320164	0.171493	-0.90066	-0.884581	0.28325	0.99682	no	0.54783
XLOC_026783	XLOC_026783	FLJ31356	2:28607275-28640185	OK	0.792014	0.303579	-1.38345	-0.883691	0.2606	0.99682	no	0.584026
XLOC_022320	XLOC_022320	KAT2A	17:40265073-40273382	OK	54.1328	42.3989	-0.352477	-0.881199	0.3056	0.99682	no	0.514847
XLOC_045209	XLOC_045209	BAG6	6:31606804-31620477	OK	58.3066	45.3456	-0.362696	-0.880765	0.30065	0.99682	no	0.521939
XLOC_003035	XLOC_003035	ALDH4A1	1:19197923-19229293	OK	8.51878	6.39298	-0.414157	-0.879947	0.2946	0.99682	no	0.530767
XLOC_051249	XLOC_051249	CTHRC1	8:104383732-104395217	OK	0.236339	0.0928096	-1.34851	-0.879577	0.32985	0.99682	no	0.481684
XLOC_021193	XLOC_021193	UTP18	17:49337896-49375294	OK	76.6747	60.1804	-0.349456	-0.879129	0.3061	0.99682	no	0.514137
XLOC_019396	XLOC_019396	PKD1	16:2097989-2186130	OK	19.6417	13.6953	-0.520239	-0.878751	0.3097	0.99682	no	0.509059
XLOC_002854	XLOC_002854	KLHL21	1:6650634-6684093	OK	23.7505	17.2262	-0.463351	-0.878514	0.3176	0.99682	no	0.49812
XLOC_018235	XLOC_018235	LINS	15:101087967-101142683	OK	8.73059	6.57428	-0.409246	-0.877925	0.3003	0.99682	no	0.522445
XLOC_038057	XLOC_038057	CEP135	4:56814853-56899527	OK	9.23332	7.21454	-0.355941	-0.876532	0.2951	0.99682	no	0.530031
XLOC_044570	XLOC_044570	LTV1	6:144156984-144184943	OK	59.2389	46.3141	-0.355095	-0.875276	0.3039	0.99682	no	0.517269
XLOC_003513	XLOC_003513	SELRC1	1:53150020-53164072	OK	32.5806	25.078	-0.377592	-0.874934	0.3001	0.99682	no	0.522734
XLOC_016326	XLOC_016326	CHGA	14:93389444-93401704	OK	0.280223	0.0439415	-2.67292	-0.874476	0.2869	0.99682	no	0.542269
XLOC_018608	XLOC_018608	LOC641298	16:22430866-22503541	OK	0.975581	0.66059	-0.562506	-0.874359	0.30865	0.99682	no	0.510534
XLOC_033576	XLOC_033576	LOC150197	22:20193339-20199710	OK	0.727396	0.213044	-1.77159	-0.873497	0.48915	0.99682	no	0.310558
XLOC_054234	XLOC_054234	RBM3	X:48432328-48439553	OK	78.0654	61.2365	-0.350292	-0.872892	0.3067	0.99682	no	0.513286
XLOC_046360	XLOC_046360	SYTL3	6:159065978-159185908	OK	0.239399	0.045235	-2.40391	-0.872206	0.3077	0.99682	no	0.511873
XLOC_000761	XLOC_000761	UQCRH	1:46769379-46782448	OK	597.889	470.857	-0.344591	-0.871203	0.31555	0.99682	no	0.500932
XLOC_032783	XLOC_032783	C21orf58	21:47721046-47743785	OK	14.3344	11.1063	-0.3681	-0.870812	0.30225	0.99682	no	0.519634
XLOC_014014	XLOC_014014	EFHA1	13:22063785-22178355	OK	22.8982	17.7623	-0.366416	-0.868958	0.30365	0.99682	no	0.517627
XLOC_040667	XLOC_040667	MCTP1	5:94034663-94621130	OK	1.03176	0.696299	-0.567325	-0.868875	0.3003	0.99682	no	0.522445
XLOC_002483	XLOC_002483	FBXO28	1:224301790-224349749	OK	28.694	22.6166	-0.343365	-0.868828	0.29385	0.99682	no	0.531874
XLOC_001126	XLOC_001126	STXBP3	1:109289284-109352148	OK	23.3168	18.3029	-0.349299	-0.8688	0.3076	0.99682	no	0.512014
XLOC_003105	XLOC_003105	ID3	1:23884408-23886322	OK	77.8673	59.9358	-0.3776	-0.868208	0.3036	0.99682	no	0.517698
XLOC_040460	XLOC_040460	LOC100652826	5:69197950-69198535	OK	0.60292	0.328996	-0.873895	-0.865995	0.33635	0.99682	no	0.473209
XLOC_002528	XLOC_002528	ADCK3	1:227127937-227175246	OK	52.3056	41.2096	-0.343986	-0.865749	0.31695	0.99682	no	0.499009
XLOC_001746	XLOC_001746	UHMK1	1:162466963-162499419	OK	19.6192	15.4725	-0.342564	-0.864199	0.30655	0.99682	no	0.513499
XLOC_002820	XLOC_002820	PANK4	1:2439974-2458041	OK	17.3379	13.3642	-0.375559	-0.863607	0.30675	0.99682	no	0.513215
XLOC_003351	XLOC_003351	PPIEL	1:39957317-40025370	OK	2.5166	1.66634	-0.594789	-0.862897	0.3113	0.99682	no	0.506821
XLOC_001145	XLOC_001145	AMPD2	1:110162458-110174677	OK	29.4388	23.1232	-0.348379	-0.862245	0.3233	0.99682	no	0.490394
XLOC_005732	XLOC_005732	UNC5B	10:72972297-73063904	OK	8.44456	6.51854	-0.373474	-0.861187	0.3106	0.99682	no	0.507799
XLOC_054238	XLOC_054238	WAS	X:48535348-48549818	OK	0.270781	0.120211	-1.17156	-0.860975	0.30975	0.99682	no	0.508989
XLOC_047630	XLOC_047630	NDUFB2	7:140395135-140406446	OK	376.866	297.018	-0.343499	-0.86039	0.3134	0.99682	no	0.503901
XLOC_016071	XLOC_016071	TEX21P	14:64812190-64854715	OK	0.879493	0.600355	-0.550856	-0.860371	0.28475	0.99682	no	0.545536
XLOC_003844	XLOC_003844	DNTTIP2,GCLM	1:94335013-94375153	OK	60.4153	47.3467	-0.35165	-0.860082	0.30505	0.99682	no	0.515629
XLOC_046450	XLOC_046450	WDR27	6:169857302-170102159	OK	8.69035	6.7518	-0.364143	-0.858214	0.3092	0.99682	no	0.509761
XLOC_007261	XLOC_007261	SEC31B	10:102246402-102279595	OK	3.26124	2.48051	-0.394781	-0.858163	0.3147	0.99682	no	0.502103
XLOC_013706	XLOC_013706	DHRS12	13:52342130-52380266	OK	1.22343	0.757924	-0.690805	-0.857922	0.31065	0.99682	no	0.507729
XLOC_021741	XLOC_021741	MYBBP1A	17:4402128-4458757	OK	63.6194	49.9122	-0.350076	-0.857394	0.3198	0.99682	no	0.495122
XLOC_019298	XLOC_019298	AFG3L1P	16:90036182-90067195	OK	8.45613	5.85164	-0.531157	-0.857265	0.3145	0.99682	no	0.502379
XLOC_011656	XLOC_011656	C12orf34	12:110151820-110215997	OK	4.15639	2.97669	-0.481622	-0.85642	0.30875	0.99682	no	0.510393
XLOC_005153	XLOC_005153	EXOC8	1:231464494-231473633	OK	23.7798	18.7055	-0.346275	-0.856167	0.30335	0.99682	no	0.518056
XLOC_016887	XLOC_016887	LOC283663	15:57586526-57599967	OK	0.187639	0.10996	-0.770989	-0.85571	0.2786	0.99682	no	0.555019
XLOC_024784	XLOC_024784	PGLYRP1	19:46522377-46526769	OK	1.02812	0.725813	-0.50234	-0.854515	0.3155	0.99682	no	0.501001
XLOC_022636	XLOC_022636	TEX14	17:56634037-56769416	OK	4.73419	3.68428	-0.361736	-0.853828	0.31265	0.99682	no	0.504942
XLOC_013509	XLOC_013509	DNAJC15	13:43597361-43683494	OK	0.964671	0.718882	-0.424283	-0.852696	0.3061	0.99682	no	0.514137
XLOC_037913	XLOC_037913	SLIT2	4:20253498-20622140	OK	126.108	92.3589	-0.449342	-0.852327	0.33355	0.99682	no	0.476839
XLOC_048341	XLOC_048341	SBDS	7:66452689-66460588	OK	62.8401	49.5306	-0.343365	-0.85229	0.31925	0.99682	no	0.495869
XLOC_026195	XLOC_026195	DMPK,DMWD,SIX5	19:46242887-46296083	OK	28.2531	21.3956	-0.4011	-0.852174	0.3117	0.99682	no	0.506263
XLOC_005493	XLOC_005493	LOC100505601	10:35104694-35105350	OK	0.824385	0.393494	-1.06698	-0.851874	0.3335	0.99682	no	0.476904
XLOC_032780	XLOC_032780	LSS	21:47608359-47648738	OK	35.4329	27.8085	-0.349563	-0.851869	0.31485	0.99682	no	0.501896
XLOC_055366	XLOC_055366	RPGR	X:38128422-38186807	OK	5.47964	4.19665	-0.384842	-0.850666	0.3275	0.99682	no	0.484789
XLOC_027410	XLOC_027410	FOXD4L1	2:114256660-114258727	OK	0.510927	0.309332	-0.723959	-0.850309	0.3235	0.99682	no	0.490126
XLOC_019374	XLOC_019374	IGFALS	16:1839267-1845620	OK	0.661657	0.344691	-0.940779	-0.850106	0.347	0.99682	no	0.459671
XLOC_044525	XLOC_044525	LOC100130476	6:138187870-138204558	OK	0.49769	0.213515	-1.22091	-0.850069	0.3235	0.99682	no	0.490126
XLOC_038932	XLOC_038932	GAK	4:843063-926174	OK	21.5149	16.935	-0.345329	-0.849878	0.3215	0.99682	no	0.492819
XLOC_000512	XLOC_000512	TXLNA	1:32645292-32663886	OK	60.779	48.022	-0.339879	-0.849303	0.31645	0.99682	no	0.499695
XLOC_010629	XLOC_010629	ATN1	12:7033625-7051484	OK	3.19339	2.39801	-0.413251	-0.849198	0.32415	0.99682	no	0.489254
XLOC_044141	XLOC_044141	MANEA	6:96006251-96208738	OK	7.92513	6.053	-0.388783	-0.848894	0.3272	0.99682	no	0.485187
XLOC_032923	XLOC_032923	CCDC116	22:21987085-21991714	OK	0.422129	0.269512	-0.647333	-0.847542	0.33915	0.99682	no	0.469608
XLOC_037309	XLOC_037309	SCARNA7	3:160212782-160288557	OK	1114.8	802.404	-0.474387	-0.846797	0.32105	0.99682	no	0.493427
XLOC_004138	XLOC_004138	NBPF11	1:146032541-146082633	OK	3.29976	2.55489	-0.369097	-0.845399	0.3244	0.99682	no	0.488919
XLOC_002235	XLOC_002235	TMEM183A	1:202955579-202993965	OK	53.2624	41.85	-0.34789	-0.84537	0.3155	0.99682	no	0.501001
XLOC_017080	XLOC_017080	C15orf39	15:75494220-75504510	OK	16.1154	12.6047	-0.354484	-0.844566	0.3245	0.99682	no	0.488785
XLOC_053931	XLOC_053931	FBXW5	9:139834886-139839230	OK	62.213	48.9168	-0.346885	-0.844272	0.3164	0.99682	no	0.499764
XLOC_016637	XLOC_016637	HERC2P9	15:28899587-28930410	OK	3.81174	2.90222	-0.393295	-0.843611	0.3227	0.99682	no	0.491201
XLOC_048405	XLOC_048405	LOC541473	7:75021228-75024708	OK	1.18932	0.769738	-0.627696	-0.84339	0.33165	0.99682	no	0.47932
XLOC_047873	XLOC_047873	UNCX	7:1272653-1276961	OK	0.607579	0.301775	-1.0096	-0.843313	0.30545	0.99682	no	0.51506
XLOC_018763	XLOC_018763	ZNF720	16:31711893-31772886	OK	5.2381	3.92576	-0.41607	-0.842619	0.29645	0.99682	no	0.528049
XLOC_003043	XLOC_003043	AKR7L	1:19593793-19600568	OK	0.590181	0.352853	-0.742092	-0.840401	0.34185	0.99682	no	0.466164
XLOC_027882	XLOC_027882	HOXD3,HOXD4	2:177012558-177055635	OK	12.4843	8.55303	-0.545608	-0.839998	0.2811	0.99682	no	0.551139
XLOC_019989	XLOC_019989	KIAA0895L	16:67204404-67217916	OK	9.46492	7.1938	-0.395836	-0.839085	0.327	0.99682	no	0.485452
XLOC_000236	XLOC_000236	PLEKHM2	1:16010807-16061264	OK	24.8358	19.6923	-0.334794	-0.838503	0.32685	0.99682	no	0.485652
XLOC_008363	XLOC_008363	IGHMBP2	11:68671318-68708069	OK	14.77	11.5488	-0.354925	-0.837279	0.3226	0.99682	no	0.491336
XLOC_000762	XLOC_000762	FAAH,NSUN4	1:46805840-46879520	OK	9.35563	7.21705	-0.374427	-0.837219	0.3204	0.99682	no	0.494307
XLOC_013542	XLOC_013542	NUDT15	13:48602712-48621283	OK	27.7839	21.7372	-0.354079	-0.836682	0.3246	0.99682	no	0.488651
XLOC_003452	XLOC_003452	GPBP1L1	1:46092975-46153702	OK	30.9037	24.4906	-0.335556	-0.836637	0.3261	0.99682	no	0.486649
XLOC_031376	XLOC_031376	LOC149773	20:57090434-57195810	OK	0.431993	0.288376	-0.583057	-0.835918	0.32295	0.99682	no	0.490865
XLOC_006127	XLOC_006127	PPRC1	10:103892786-103910090	OK	21.493	17.0781	-0.33172	-0.834846	0.32235	0.99682	no	0.491672
XLOC_037084	XLOC_037084	COL6A6	3:130279177-130395888	OK	0.219528	0.027881	-2.97705	-0.834415	0.29865	0.99682	no	0.524837
XLOC_022995	XLOC_022995	CCDC57	17:80059332-80170747	OK	12.9014	9.14674	-0.4962	-0.834226	0.20285	0.99682	no	0.692825
XLOC_013329	XLOC_013329	FLJ31485	12:130636137-130646223	OK	0.366396	0.242336	-0.596397	-0.832631	0.343	0.99682	no	0.464706
XLOC_024309	XLOC_024309	CRTC1	19:18794424-18893143	OK	8.98026	5.57757	-0.687121	-0.832427	0.2678	0.99682	no	0.572189
XLOC_040464	XLOC_040464	SERF1B	5:69321077-69338935	OK	0.266446	0.158608	-0.748376	-0.83163	0.3006	0.99682	no	0.522011
XLOC_043583	XLOC_043583	TCF19	6:31126073-31138451	OK	27.3667	21.6691	-0.336782	-0.831372	0.3231	0.99682	no	0.490663
XLOC_020643	XLOC_020643	CCDC144C	17:20224486-20305504	OK	0.788524	0.582034	-0.438052	-0.83118	0.3312	0.99682	no	0.47991
XLOC_031446	XLOC_031446	RPS21	20:60962120-60963576	OK	1325.82	1057	-0.326907	-0.830475	0.32545	0.99682	no	0.487516
XLOC_008934	XLOC_008934	CDHR5	11:616564-625067	OK	0.523367	0.284179	-0.881022	-0.829726	0.31985	0.99682	no	0.495054
XLOC_001603	XLOC_001603	HCN3	1:155246956-155271225	OK	7.25986	5.47141	-0.408029	-0.829052	0.34145	0.99682	no	0.466673
XLOC_005056	XLOC_005056	LIN9	1:226418860-226499695	OK	24.5517	19.0842	-0.363449	-0.827231	0.3165	0.99682	no	0.499626
XLOC_032885	XLOC_032885	ZDHHC8	22:20119363-20135552	OK	24.6748	18.6897	-0.400792	-0.826998	0.32325	0.99682	no	0.490461
XLOC_027086	XLOC_027086	TACR1	2:75272611-75426645	OK	0.222553	0.0832562	-1.41852	-0.826691	0.3627	0.99682	no	0.440452
XLOC_022699	XLOC_022699	LOC146880,MIR4315-2,PLEKHM1P	17:62745592-62833624	OK	7.38809	5.50625	-0.424132	-0.825572	0.29195	0.99682	no	0.534692
XLOC_033586	XLOC_033586	LOC100506613,PI4KAP1	22:20367713-20402335	OK	27.0823	19.5083	-0.473257	-0.825102	0.3318	0.99682	no	0.479124
XLOC_023228	XLOC_023228	CELF4	18:34823002-35146000	OK	0.283752	0.0760939	-1.89878	-0.824866	0.3745	0.99682	no	0.426548
XLOC_033279	XLOC_033279	SGSM3	22:40766581-41032690	OK	38.5343	29.4587	-0.38745	-0.824527	0.3313	0.99682	no	0.479779
XLOC_014240	XLOC_014240	DLEU2	13:50556687-50699677	OK	6.66012	4.48936	-0.569037	-0.824145	0.34695	0.99682	no	0.459733
XLOC_043240	XLOC_043240	RIOK1	6:7390061-7418270	OK	31.3521	24.9389	-0.330164	-0.82388	0.3336	0.99682	no	0.476774
XLOC_022989	XLOC_022989	STRA13	17:79976578-79980938	OK	126.12	100.054	-0.334025	-0.82355	0.3278	0.99682	no	0.484391
XLOC_032409	XLOC_032409	C21orf2	21:45747772-45759285	OK	3.08543	1.75647	-0.812792	-0.823404	0.3475	0.99682	no	0.459045
XLOC_009945	XLOC_009945	DNAJB13	11:73661363-73681332	OK	0.324255	0.177597	-0.868521	-0.823148	0.32045	0.99682	no	0.49424
XLOC_000029	XLOC_000029	AGRN	1:955475-991501	OK	18.4788	14.6341	-0.336534	-0.822426	0.33495	0.99682	no	0.47502
XLOC_008255	XLOC_008255	MIR612,NEAT1	11:65182517-65223390	OK	14.607	9.808	-0.574633	-0.821818	0.30825	0.99682	no	0.511097
XLOC_014032	XLOC_014032	RNF6	13:26786904-26796508	OK	11.8045	9.23649	-0.353921	-0.821702	0.32405	0.99682	no	0.489388
XLOC_047893	XLOC_047893	BRAT1	7:2577443-2595409	OK	46.1095	36.291	-0.345454	-0.820809	0.33435	0.99682	no	0.475799
XLOC_054122	XLOC_054122	POLA1	X:24712020-25015103	OK	22.4094	17.7746	-0.334287	-0.820571	0.3405	0.99682	no	0.467883
XLOC_028937	XLOC_028937	MAPRE3	2:27193513-27255258	OK	0.618794	0.346389	-0.837064	-0.820525	0.32695	0.99682	no	0.485519
XLOC_048413	XLOC_048413	PMS2P3	7:75137068-75157453	OK	5.00412	3.76361	-0.410999	-0.82023	0.3408	0.99682	no	0.4675
XLOC_026246	XLOC_026246	KPTN	19:47978399-47987521	OK	8.89069	6.80846	-0.384966	-0.820205	0.34625	0.99682	no	0.46061
XLOC_047865	XLOC_047865	CYP2W1	7:1022834-1029276	OK	0.601677	0.12104	-2.3135	-0.819672	0.40005	0.99682	no	0.397886
XLOC_003089	XLOC_003089	LUZP1	1:23410515-23504531	OK	7.01778	5.56789	-0.333884	-0.818051	0.3379	0.99682	no	0.471212
XLOC_047945	XLOC_047945	C7orf28B	7:6838565-6865926	OK	10.9571	8.28068	-0.404041	-0.817458	0.32445	0.99682	no	0.488852
XLOC_047862	XLOC_047862	COX19	7:1003735-1015235	OK	4.33902	3.36396	-0.36721	-0.817388	0.3397	0.99682	no	0.468904
XLOC_037580	XLOC_037580	MYL5	4:671710-682973	OK	5.31286	3.80724	-0.480743	-0.816966	0.337	0.99682	no	0.47237
XLOC_047675	XLOC_047675	TMEM139	7:142982039-142985181	OK	0.540954	0.344107	-0.65265	-0.816625	0.31145	0.99682	no	0.506612
XLOC_006706	XLOC_006706	ANKRD26	10:27257951-27390666	OK	6.60478	5.08622	-0.376917	-0.815881	0.31055	0.99682	no	0.507868
XLOC_051610	XLOC_051610	BOP1	8:145486055-145515120	OK	97.9935	78.1947	-0.325614	-0.815703	0.3313	0.99682	no	0.479779
XLOC_002917	XLOC_002917	SRM	1:11114648-11120091	OK	118.248	94.5568	-0.322564	-0.815453	0.3359	0.99682	no	0.47379
XLOC_047488	XLOC_047488	LOC154860	7:121941447-121951876	OK	0.241085	0.142238	-0.761236	-0.814019	0.26135	0.99682	no	0.582777
XLOC_036403	XLOC_036403	ZMYND10	3:50378536-50383250	OK	0.935603	0.645507	-0.535464	-0.813753	0.3495	0.99682	no	0.456553
XLOC_000846	XLOC_000846	HEATR8,TTC4	1:55107426-55208330	OK	36.835	29.3244	-0.32898	-0.813578	0.3221	0.99682	no	0.492009
XLOC_038440	XLOC_038440	RRH	4:110748650-110765863	OK	0.804485	0.535685	-0.586679	-0.813316	0.3506	0.99682	no	0.455188
XLOC_017158	XLOC_017158	KIAA1199	15:81071711-81243999	OK	0.191567	0.13162	-0.541467	-0.812972	0.3461	0.99682	no	0.460798
XLOC_018335	XLOC_018335	TELO2	16:1543351-1662109	OK	61.8	47.5119	-0.379318	-0.811502	0.348	0.99682	no	0.458421
XLOC_003664	XLOC_003664	MGC27382	1:78695282-78845946	OK	1.00658	0.610719	-0.720883	-0.811479	0.41835	0.99682	no	0.37846
XLOC_012160	XLOC_012160	ITPR2	12:26488284-26986198	OK	3.12538	2.35913	-0.40578	-0.811303	0.3555	0.99682	no	0.44916
XLOC_054924	XLOC_054924	UTP14A	X:129040096-129063738	OK	37.4223	29.9049	-0.323513	-0.81129	0.3407	0.99682	no	0.467628
XLOC_048365	XLOC_048365	BCL7B	7:72950682-72972065	OK	18.8759	14.8452	-0.346542	-0.811081	0.34105	0.99682	no	0.467182
XLOC_017023	XLOC_017023	LOC646670	15:72929412-72943117	OK	0.26076	0.166884	-0.643875	-0.810958	0.30585	0.99682	no	0.514492
XLOC_004353	XLOC_004353	CHRNB2	1:154540256-154554475	OK	0.338172	0.147241	-1.19957	-0.810625	0.3867	0.99682	no	0.412626
XLOC_002926	XLOC_002926	FBXO6	1:11724149-11734411	OK	1.07611	0.561135	-0.939405	-0.809962	0.3319	0.99682	no	0.478993
XLOC_049647	XLOC_049647	ADHFE1	8:67344717-67381044	OK	0.342728	0.218359	-0.650363	-0.809797	0.35115	0.99682	no	0.454507
XLOC_055026	XLOC_055026	FMR1	X:146990948-147032713	OK	31.567	25.1083	-0.330253	-0.80805	0.3467	0.99682	no	0.460046
XLOC_017930	XLOC_017930	ODF3L1	15:76016318-76020947	OK	0.325752	0.155515	-1.06672	-0.807853	0.3499	0.99682	no	0.456056
XLOC_048212	XLOC_048212	NACAD	7:45120035-45128493	OK	0.466295	0.325372	-0.519151	-0.807723	0.35355	0.99682	no	0.451549
XLOC_023910	XLOC_023910	C19orf35	19:2273847-2284358	OK	1.47288	0.84666	-0.798783	-0.807589	0.3532	0.99682	no	0.451979
XLOC_003263	XLOC_003263	MTMR9LP	1:32697260-32707311	OK	0.187617	0.108553	-0.789392	-0.805899	0.3199	0.99682	no	0.494986
XLOC_042871	XLOC_042871	ZNF300	5:150273953-150284558	OK	5.41664	4.24272	-0.352409	-0.805883	0.3513	0.99682	no	0.454322
XLOC_032532	XLOC_032532	MIR155HG	21:26934456-26950532	OK	0.420402	0.228985	-0.876514	-0.805545	0.33645	0.99682	no	0.473079
XLOC_000372	XLOC_000372	PNRC2	1:24286300-24289952	OK	52.8886	42.367	-0.320015	-0.805496	0.34425	0.99682	no	0.463126
XLOC_003009	XLOC_003009	NBPF1	1:16839471-17046652	OK	9.43017	6.77234	-0.47763	-0.804219	0.33655	0.99682	no	0.47295
XLOC_018098	XLOC_018098	LOC388152	15:84860599-84898920	OK	9.70074	7.13422	-0.443338	-0.803678	0.3483	0.99682	no	0.458047
XLOC_028036	XLOC_028036	CCDC150	2:197504305-197597530	OK	6.76899	5.27399	-0.360047	-0.803306	0.3541	0.99682	no	0.450874
XLOC_046542	XLOC_046542	CCZ1	7:5938340-5965605	OK	20.9382	16.0481	-0.383733	-0.802512	0.3464	0.99682	no	0.460422
XLOC_017247	XLOC_017247	FANCI	15:89787193-89878026	OK	42.2132	30.9044	-0.44988	-0.802319	0.34495	0.99682	no	0.462244
XLOC_022584	XLOC_022584	MTVR2	17:54961462-54962274	OK	0.203877	0.0972483	-1.06795	-0.802318	0.3581	0.99682	no	0.445996
XLOC_031389	XLOC_031389	CDH26	20:58533470-58588168	OK	0.432586	0.289425	-0.579796	-0.802112	0.32035	0.99682	no	0.494375
XLOC_056193	XLOC_056193	SPANXN3	X:142596563-142605307	OK	0.211374	0.0964888	-1.13136	-0.800577	0.34335	0.99682	no	0.464263
XLOC_024672	XLOC_024672	MEGF8	19:42829626-42882921	OK	17.133	13.7042	-0.322153	-0.800571	0.3397	0.99682	no	0.468904
XLOC_033618	XLOC_033618	TOP3B	22:22311402-22337178	OK	35.4286	28.065	-0.336144	-0.798939	0.3515	0.99682	no	0.454075
XLOC_012661	XLOC_012661	LOC100507195	12:68726552-68797578	OK	0.28689	0.147295	-0.961792	-0.796099	0.3649	0.99682	no	0.437826
XLOC_009254	XLOC_009254	ASCL3	11:8959118-8964580	OK	0.223988	0.10749	-1.05922	-0.795981	0.3581	0.99682	no	0.445996
XLOC_034703	XLOC_034703	CLEC3B	3:45067758-45077563	OK	0.25616	0.136961	-0.903284	-0.794968	0.3934	0.99682	no	0.405166
XLOC_017908	XLOC_017908	SCAMP2,ULK3	15:75128458-75165716	OK	72.5686	55.5578	-0.385358	-0.794822	0.34285	0.99682	no	0.464896
XLOC_046122	XLOC_046122	BCLAF1,FAM54A	6:136552167-136611214	OK	99.8952	78.4464	-0.348708	-0.794635	0.32615	0.99682	no	0.486583
XLOC_014088	XLOC_014088	HSPH1	13:31710761-31736264	OK	82.4212	65.4608	-0.332385	-0.794181	0.3477	0.99682	no	0.458795
XLOC_018306	XLOC_018306	STUB1	16:730114-734439	OK	65.7923	47.4593	-0.471227	-0.793058	0.34575	0.99682	no	0.461238
XLOC_001124	XLOC_001124	PRPF38B	1:109234931-109244425	OK	29.0699	23.4564	-0.309544	-0.792715	0.35345	0.99682	no	0.451672
XLOC_041492	XLOC_041492	LOC728613,SDHAP3	5:1567614-1634904	OK	15.901	10.5178	-0.59628	-0.792378	0.3134	0.99682	no	0.503901
XLOC_033565	XLOC_033565	CLDN5	22:19510546-19512860	OK	0.523896	0.324701	-0.690172	-0.792019	0.34635	0.99682	no	0.460485
XLOC_048187	XLOC_048187	POLM	7:44108701-44122129	OK	6.09658	4.49052	-0.441116	-0.791851	0.3539	0.99682	no	0.451119
XLOC_001250	XLOC_001250	MAN1A2	1:117909440-118145630	OK	74.2181	51.7084	-0.521372	-0.790255	0.3388	0.99682	no	0.470057
XLOC_033665	XLOC_033665	POM121L9P	22:24645096-24661492	OK	0.376736	0.104552	-1.84933	-0.790178	0.40685	0.99682	no	0.390566
XLOC_005136	XLOC_005136	PGBD5	1:230457391-230561657	OK	12.6004	9.96768	-0.338141	-0.788944	0.35065	0.99682	no	0.455126
XLOC_002787	XLOC_002787	CCNL2,MRPL20	1:1312386-1343207	OK	234.414	168.392	-0.477239	-0.787434	0.3724	0.99682	no	0.42899
XLOC_003396	XLOC_003396	CCDC23	1:43272722-43312063	OK	16.6397	11.8269	-0.492559	-0.786827	0.3622	0.99682	no	0.441052
XLOC_000394	XLOC_000394	LDLRAP1	1:25870075-25895377	OK	10.7156	8.46752	-0.339702	-0.786794	0.35215	0.99682	no	0.453272
XLOC_008953	XLOC_008953	MUC5B	11:1244294-1283885	OK	0.529247	0.190896	-1.47115	-0.786238	0.43585	0.99682	no	0.360663
XLOC_049910	XLOC_049910	POP1	8:99129520-99172069	OK	15.9581	12.5329	-0.348561	-0.785413	0.35145	0.99682	no	0.454136
XLOC_016320	XLOC_016320	NDUFB1	14:92582466-92588153	OK	363.921	292.336	-0.315995	-0.785389	0.3606	0.99682	no	0.442974
XLOC_038949	XLOC_038949	SLBP	4:1694526-1714030	OK	53.0793	42.6424	-0.315862	-0.784742	0.3578	0.99682	no	0.44636
XLOC_047432	XLOC_047432	BCAP29	7:107220421-107263762	OK	7.66676	6.13003	-0.322723	-0.783549	0.35625	0.99682	no	0.448245
XLOC_008275	XLOC_008275	MUS81	11:65627871-65640405	OK	22.8048	18.0409	-0.338065	-0.78346	0.356	0.99682	no	0.44855
XLOC_031764	XLOC_031764	TSPY26P	20:30775548-30780059	OK	0.3457	0.232151	-0.57446	-0.783357	0.32005	0.99682	no	0.494782
XLOC_023911	XLOC_023911	C19orf35	19:2273847-2284358	OK	0.669486	0.310298	-1.1094	-0.783163	0.3959	0.99682	no	0.402414
XLOC_030794	XLOC_030794	PER2	2:239152678-239197366	OK	2.9807	2.3105	-0.367446	-0.78233	0.3577	0.99682	no	0.446481
XLOC_019506	XLOC_019506	LOC440335	16:4827669-4846546	OK	0.315853	0.205772	-0.618204	-0.780901	0.3718	0.99682	no	0.429691
XLOC_021479	XLOC_021479	ST6GALNAC2	17:74561460-74582239	OK	2.21548	1.59321	-0.475685	-0.780384	0.36615	0.99682	no	0.436341
XLOC_024696	XLOC_024696	ZNF575	19:44037145-44040488	OK	0.31254	0.169977	-0.878702	-0.780339	0.3292	0.99682	no	0.48254
XLOC_021702	XLOC_021702	MIR132	17:1949402-1953302	OK	0.490991	0.218377	-1.16887	-0.77817	0.13405	0.99682	no	0.872733
XLOC_048845	XLOC_048845	GCC1	7:127220681-127225654	OK	10.7546	8.60949	-0.320948	-0.778068	0.36895	0.99682	no	0.433032
XLOC_054060	XLOC_054060	OFD1	X:13752831-13787790	OK	11.5948	9.27738	-0.321686	-0.777929	0.35535	0.99682	no	0.449344
XLOC_025266	XLOC_025266	FGF22	19:639925-644473	OK	0.486068	0.207086	-1.23093	-0.777628	0.35305	0.99682	no	0.452164
XLOC_038862	XLOC_038862	SNX25	4:186131283-186300152	OK	9.60551	7.63853	-0.330566	-0.776815	0.3658	0.99682	no	0.436756
XLOC_018369	XLOC_018369	E4F1	16:2273566-2285743	OK	35.2737	28.4011	-0.312644	-0.775652	0.3666	0.99682	no	0.435808
XLOC_003764	XLOC_003764	ODF2L	1:86812506-86862041	OK	7.96059	6.28365	-0.341274	-0.77526	0.36235	0.99682	no	0.440872
XLOC_013352	XLOC_013352	POLE	12:133200347-133264056	OK	28.277	22.7509	-0.31371	-0.775136	0.35945	0.99682	no	0.444362
XLOC_051986	XLOC_051986	TESK1	9:35605280-35618424	OK	9.48661	7.38465	-0.361363	-0.775074	0.3547	0.99682	no	0.450139
XLOC_001112	XLOC_001112	AMY2B,RNPC3	1:104068295-104122151	OK	12.9102	10.0313	-0.364014	-0.774889	0.35435	0.99682	no	0.450568
XLOC_003023	XLOC_003023	MST1P9	1:17067818-17223943	OK	0.241736	0.126897	-0.929781	-0.774069	0.2871	0.99682	no	0.541967
XLOC_000170	XLOC_000170	UBIAD1	1:11333218-11359850	OK	11.9278	9.48722	-0.33027	-0.773982	0.3703	0.99682	no	0.431446
XLOC_007567	XLOC_007567	CEND1	11:785425-790161	OK	0.828966	0.438465	-0.918851	-0.773875	0.36635	0.99682	no	0.436104
XLOC_053940	XLOC_053940	LOC100289341	9:139979397-139981269	OK	1.68305	1.20408	-0.483154	-0.773746	0.37	0.99682	no	0.431798
XLOC_048677	XLOC_048677	DNAJC2	7:102937872-103086624	OK	39.6233	27.1073	-0.547667	-0.773296	0.3588	0.99682	no	0.445148
XLOC_034843	XLOC_034843	GNL3	3:52719935-52742198	OK	153.81	120.409	-0.353209	-0.773264	0.36645	0.99682	no	0.435985
XLOC_020330	XLOC_020330	SGSM2	17:2240805-2284348	OK	16.6274	13.4237	-0.308781	-0.773067	0.3632	0.99682	no	0.439854
XLOC_000510	XLOC_000510	TMEM39B	1:32538502-32568467	OK	15.9628	12.3893	-0.365623	-0.772705	0.37485	0.99682	no	0.426142
XLOC_018662	XLOC_018662	SH2B1	16:28875077-28885534	OK	19.7178	15.7093	-0.327882	-0.772457	0.37525	0.99682	no	0.425679
XLOC_052260	XLOC_052260	LOC100289607	9:94789731-94791053	OK	0.312342	0.105138	-1.57084	-0.771891	0.4828	0.99682	no	0.316233
XLOC_038441	XLOC_038441	LRIT3	4:110766959-110793526	OK	0.349211	0.239332	-0.545084	-0.771768	0.368	0.99682	no	0.434152
XLOC_017547	XLOC_017547	MRPL42P5	15:40824082-40824749	OK	0.759635	0.487232	-0.640698	-0.770883	0.36655	0.99682	no	0.435867
XLOC_046641	XLOC_046641	SP4	7:21467656-21554162	OK	5.77615	4.37957	-0.399319	-0.769797	0.34235	0.99682	no	0.46553
XLOC_003379	XLOC_003379	LOC100130557	1:41154751-41237275	OK	2.80928	1.51926	-0.886833	-0.768894	0.38675	0.99682	no	0.41257
XLOC_021473	XLOC_021473	AANAT	17:74449432-74466199	OK	0.561111	0.306552	-0.872155	-0.768579	0.3957	0.99682	no	0.402634
XLOC_003352	XLOC_003352	PABPC4	1:40026484-40042565	OK	58.3528	47.0811	-0.309654	-0.768393	0.3657	0.99682	no	0.436875
XLOC_023045	XLOC_023045	EMILIN2	18:2846753-2915987	OK	5.05168	3.99811	-0.337447	-0.768288	0.37675	0.99682	no	0.423947
XLOC_024496	XLOC_024496	HSPB6	19:36245469-36247930	OK	0.846019	0.494751	-0.773985	-0.767014	0.37735	0.99682	no	0.423256
XLOC_014633	XLOC_014633	SLC7A7	14:23241737-23289014	OK	0.470641	0.286731	-0.714931	-0.766496	0.34375	0.99682	no	0.463757
XLOC_013443	XLOC_013443	USPL1	13:31191829-31233686	OK	12.09	9.70325	-0.317278	-0.766451	0.37045	0.99682	no	0.43127
XLOC_009659	XLOC_009659	VWCE	11:61025757-61063771	OK	0.453849	0.30472	-0.574727	-0.766378	0.39715	0.99682	no	0.401045
XLOC_022946	XLOC_022946	C17orf56	17:79202075-79212891	OK	17.9126	14.0883	-0.346481	-0.765814	0.3684	0.99682	no	0.43368
XLOC_027526	XLOC_027526	LOC150776	2:132229751-132280220	OK	9.58073	6.35203	-0.592918	-0.76565	0.36535	0.99682	no	0.437291
XLOC_009281	XLOC_009281	ZBED5	11:10872634-10900824	OK	27.8477	22.0128	-0.339218	-0.765291	0.3643	0.99682	no	0.438541
XLOC_025388	XLOC_025388	LOC100652920	19:4041104-4043154	OK	0.262475	0.170059	-0.626144	-0.765089	0.36995	0.99682	no	0.431857
XLOC_003455	XLOC_003455	PIK3R3	1:46505811-46598708	OK	11.8222	9.54313	-0.308963	-0.764733	0.36625	0.99682	no	0.436222
XLOC_000086	XLOC_000086	TPRG1L	1:3541555-3546695	OK	9.1149	7.14762	-0.350763	-0.764195	0.3673	0.99682	no	0.434979
XLOC_023243	XLOC_023243	HAUS1	18:43684297-43708299	OK	36.3646	29.2115	-0.315999	-0.764107	0.37465	0.99682	no	0.426374
XLOC_024560	XLOC_024560	GGN	19:38874940-38879234	OK	0.595093	0.303587	-0.971005	-0.763564	0.3876	0.99682	no	0.411616
XLOC_024900	XLOC_024900	SCAF1	19:50145381-50161906	OK	19.5343	15.6921	-0.315973	-0.763488	0.36075	0.99682	no	0.442794
XLOC_050245	XLOC_050245	PSCA	8:143751725-143764145	OK	0.405909	0.243086	-0.739688	-0.763346	0.32285	0.99682	no	0.490999
XLOC_033231	XLOC_033231	SLC16A8	22:38472184-38479170	OK	0.739831	0.490842	-0.591938	-0.76326	0.3716	0.99682	no	0.429924
XLOC_036344	XLOC_036344	SLC26A6	3:48663155-48673273	OK	18.1935	14.4264	-0.334716	-0.762701	0.36985	0.99682	no	0.431974
XLOC_003747	XLOC_003747	C1orf52	1:85715635-85725355	OK	14.6444	11.779	-0.31413	-0.762554	0.3695	0.99682	no	0.432386
XLOC_027085	XLOC_027085	TACR1	2:75272611-75426645	OK	0.265365	0.0753337	-1.81661	-0.761393	0.4685	0.99682	no	0.32929
XLOC_040408	XLOC_040408	NDUFAF2	5:60240955-60448864	OK	61.5845	49.5393	-0.313994	-0.760023	0.37695	0.99682	no	0.423716
XLOC_001017	XLOC_001017	CYR61	1:86046261-86049650	OK	11.7965	9.29013	-0.344593	-0.759523	0.37115	0.99682	no	0.430451
XLOC_054248	XLOC_054248	PQBP1	X:48750729-48760422	OK	56.5105	40.7449	-0.4719	-0.75949	0.40175	0.99682	no	0.396044
XLOC_047101	XLOC_047101	NSUN5P1	7:75039534-75115568	OK	18.4183	12.63	-0.544286	-0.75942	0.38845	0.99682	no	0.410665
XLOC_000748	XLOC_000748	TOE1	1:45794913-45956840	OK	11.3674	8.24129	-0.463965	-0.758721	0.38265	0.99682	no	0.417198
XLOC_025555	XLOC_025555	TYK2	19:10461061-10491435	OK	36.9387	29.7925	-0.310184	-0.758269	0.36645	0.99682	no	0.435985
XLOC_051613	XLOC_051613	FBXL6	8:145575078-145584946	OK	38.7899	26.376	-0.556456	-0.757522	0.38615	0.99682	no	0.413244
XLOC_034620	XLOC_034620	EXOG	3:38537762-38691217	OK	11.5501	8.43498	-0.453453	-0.757364	0.3777	0.99682	no	0.422853
XLOC_001414	XLOC_001414	FLJ37786	1:148855844-148866320	OK	0.355361	0.186122	-0.933036	-0.757312	0.3408	0.99682	no	0.4675
XLOC_013099	XLOC_013099	MTERFD3	12:107371068-107380929	OK	9.76585	7.66689	-0.349105	-0.756041	0.3663	0.99682	no	0.436163
XLOC_048525	XLOC_048525	SLC25A13	7:95749531-95951459	OK	32.5616	26.4273	-0.301142	-0.754511	0.37435	0.99682	no	0.426722
XLOC_019735	XLOC_019735	LOC100506862	16:29086162-29128039	OK	0.254351	0.140461	-0.856655	-0.754042	0.37285	0.99682	no	0.428466
XLOC_003439	XLOC_003439	ZSWIM5	1:45481873-45672250	OK	2.6384	2.07985	-0.34318	-0.751802	0.3705	0.99682	no	0.431212
XLOC_037669	XLOC_037669	MAN2B2	4:6576899-6624188	OK	5.20682	4.12292	-0.336735	-0.751022	0.3776	0.99682	no	0.422968
XLOC_048626	XLOC_048626	ACTL6B	7:100240719-100254084	OK	0.413237	0.271249	-0.607353	-0.75086	0.37425	0.99682	no	0.426838
XLOC_047526	XLOC_047526	FLJ45340	7:128165360-128306068	OK	4.48288	3.42176	-0.389689	-0.749895	0.3452	0.99682	no	0.461929
XLOC_000706	XLOC_000706	CDC20	1:43824625-43828874	OK	89.0509	72.4352	-0.297939	-0.749781	0.39195	0.99682	no	0.406769
XLOC_003340	XLOC_003340	SF3A3	1:38422646-38455761	OK	64.9853	52.9653	-0.295065	-0.749533	0.38285	0.99682	no	0.416971
XLOC_011768	XLOC_011768	MORN3	12:122089179-122128812	OK	0.432478	0.236852	-0.86864	-0.749496	0.3825	0.99682	no	0.417369
XLOC_001026	XLOC_001026	LOC339524	1:87595447-87634887	OK	0.488232	0.328606	-0.571209	-0.749216	0.3711	0.99682	no	0.430509
XLOC_024038	XLOC_024038	KANK3	19:8387467-8408146	OK	4.06468	2.70128	-0.589501	-0.749153	0.38	0.99682	no	0.420216
XLOC_047917	XLOC_047917	ACTB	7:5566778-5603379	OK	855.533	664.549	-0.364447	-0.748782	0.3722	0.99682	no	0.429224
XLOC_018926	XLOC_018926	PLEKHG4	16:67311304-67360661	OK	11.4313	9.03002	-0.340189	-0.748491	0.385	0.99682	no	0.414539
XLOC_055425	XLOC_055425	ELK1	X:47494919-47510003	OK	22.3706	17.9798	-0.315229	-0.748158	0.37155	0.99682	no	0.429983
XLOC_002964	XLOC_002964	UQCRHL	1:16133656-16135252	OK	0.285796	0.147121	-0.957979	-0.747722	0.342	0.99682	no	0.465974
XLOC_055511	XLOC_055511	PHF8	X:53963112-54071569	OK	13.4934	10.8802	-0.310544	-0.747558	0.37615	0.99682	no	0.424639
XLOC_055284	XLOC_055284	PHKA2	X:18908413-19004334	OK	7.98109	6.38929	-0.320929	-0.74678	0.3956	0.99682	no	0.402744
XLOC_016999	XLOC_016999	KIF23	15:69591293-69740764	OK	31.5578	25.3108	-0.318246	-0.74606	0.3816	0.99682	no	0.418392
XLOC_022967	XLOC_022967	FSCN2	17:79487300-79506609	OK	0.547213	0.333419	-0.714767	-0.745875	0.37885	0.99682	no	0.421533
XLOC_004189	XLOC_004189	LOC100507552	1:149449933-149459449	OK	1.73229	1.23141	-0.492362	-0.745183	0.37585	0.99682	no	0.424985
XLOC_007259	XLOC_007259	WNT8B	10:102222811-102245359	OK	0.233298	0.0831382	-1.48859	-0.745074	0.34135	0.99682	no	0.4668
XLOC_001708	XLOC_001708	USP21	1:161129253-161135516	OK	9.03298	7.13481	-0.340327	-0.744491	0.3839	0.99682	no	0.415782
XLOC_052427	XLOC_052427	C9orf84	9:114448900-114557214	OK	0.31341	0.0617463	-2.34363	-0.743121	0.2839	0.99682	no	0.546835
XLOC_007553	XLOC_007553	CDHR5	11:616564-625067	OK	1.39902	0.699879	-0.999238	-0.742616	0.35845	0.99682	no	0.445571
XLOC_023224	XLOC_023224	LOC100506821	18:34806781-34815081	OK	0.332237	0.223553	-0.571595	-0.742557	0.3107	0.99682	no	0.507659
XLOC_054107	XLOC_054107	PRDX4	X:23685563-23704514	OK	235.233	190.853	-0.301635	-0.74088	0.3869	0.99682	no	0.412401
XLOC_043735	XLOC_043735	NFYA	6:41032645-41108573	OK	13.4259	10.6703	-0.331422	-0.740359	0.3939	0.99682	no	0.404614
XLOC_022552	XLOC_022552	MRPL27	17:48445227-48450562	OK	133.53	108.157	-0.304041	-0.739728	0.3856	0.99682	no	0.413863
XLOC_007554	XLOC_007554	CDHR5	11:616564-625067	OK	0.877931	0.596003	-0.558788	-0.738769	0.3987	0.99682	no	0.399354
XLOC_046329	XLOC_046329	FBXO5	6:153291657-153304740	OK	41.4408	33.7059	-0.298051	-0.738311	0.381	0.99682	no	0.419075
XLOC_021943	XLOC_021943	COPS3	17:17149937-17184617	OK	86.3057	70.3539	-0.294825	-0.736236	0.3839	0.99682	no	0.415782
XLOC_000267	XLOC_000267	RNU1-2	1:17067818-17223943	OK	1.89828	0.840616	-1.17517	-0.736214	0.37145	0.99682	no	0.4301
XLOC_019335	XLOC_019335	WFIKKN1	16:679988-684116	OK	2.26687	1.01141	-1.16433	-0.736155	0.42155	0.99682	no	0.375151
XLOC_017114	XLOC_017114	ACSBG1	15:78462956-78528223	OK	0.698685	0.267237	-1.38652	-0.73611	0.40135	0.99682	no	0.396477
XLOC_000934	XLOC_000934	SRSF11	1:70671364-70717703	OK	103.732	84.6288	-0.293641	-0.736082	0.38165	0.99682	no	0.418335
XLOC_047884	XLOC_047884	MAD1L1	7:1855427-2272583	OK	16.0421	13.0052	-0.302774	-0.73585	0.3759	0.99682	no	0.424928
XLOC_043799	XLOC_043799	TJAP1	6:43445260-43474297	OK	20.0716	16.1668	-0.312118	-0.735629	0.38155	0.99682	no	0.418449
XLOC_000775	XLOC_000775	CYP4X1	1:47489239-47516423	OK	0.366863	0.251188	-0.546473	-0.733976	0.3925	0.99682	no	0.40616
XLOC_003031	XLOC_003031	RCC2	1:17733250-17766220	OK	97.9633	80.0173	-0.291931	-0.733779	0.39	0.99682	no	0.408935
XLOC_013402	XLOC_013402	TNFRSF19	13:24144508-24250244	OK	1.87081	1.42963	-0.388021	-0.733061	0.38105	0.99682	no	0.419018
XLOC_054235	XLOC_054235	WDR13	X:48455809-48467512	OK	24.7025	19.7829	-0.320401	-0.732336	0.388	0.99682	no	0.411168
XLOC_032386	XLOC_032386	RRP1	21:45209417-45223983	OK	86.6115	70.5735	-0.295433	-0.732333	0.38285	0.99682	no	0.416971
XLOC_017125	XLOC_017125	LOC646938	15:79044378-79045734	OK	0.348487	0.168494	-1.0484	-0.731918	0.3598	0.99682	no	0.443939
XLOC_019253	XLOC_019253	PABPN1L	16:88929745-89043504	OK	0.789794	0.263119	-1.58576	-0.731502	0.39645	0.99682	no	0.401812
XLOC_034298	XLOC_034298	TATDN2	3:10290176-10335133	OK	25.7417	20.655	-0.317616	-0.729608	0.3725	0.99682	no	0.428874
XLOC_031452	XLOC_031452	SLCO4A1	20:61272070-61304501	OK	10.9131	8.38356	-0.380424	-0.7295	0.38595	0.99682	no	0.413469
XLOC_013007	XLOC_013007	LOC643339	12:93397533-93771512	OK	0.457339	0.241141	-0.923388	-0.729081	0.3846	0.99682	no	0.414991
[truncated: 22,189 more rows]
